# Supplementary material for: Topological structures and syntenic conservation in sea anemone genomes
Source: Nat Commun. 2023 Dec 13;14:8270. doi: 10.1038/s41467-023-44080-7 (PMC10719294; doi:10.1038/s41467-023-44080-7)
Supplement: Supplementary file 4 — Supplementary Data 1 - 14 [file 41467_2023_44080_MOESM4_ESM.xlsx]

## Sheet: 1_rm_table
class	order	superfamily	family	n_Nv	n_Sc	Length_Nv	Length_Sc	GenomePct_Nv	GenomePct_Sc
Retroelements				36881	134495	12548348	45951472	4.98	7.7
	SINEs			9954	27253	1306321	3938611	0.52	0.66
	Penelope			9627	17128	1649347	4576081	0.65	0.77
	LINEs			19800	76603	6031962	24904896	2.39	4.17
		CRE/SLACS		123	597	84179	253873	0.03	0.04
			L2/CR1/Rex	6822	38896	3046487	12407978	1.21	2.08
			R1/LOA/Jockey	0	688	0	69881	0	0.01
			R2/R4/NeSL	0	319	0	259418	0	0.04
			RTE/Bov-B	2955	9954	1134741	3367645	0.45	0.56
			L1/CIN4	0	992	0	278543	0	0.05
	LTR elements			7127	30639	5210065	17107965	2.07	2.87
			BEL/Pao	531	7985	626823	5169773	0.25	0.87
			Ty1/Copia	629	682	255080	487899	0.1	0.08
			Gypsy/DIRS1	3960	16000	3161352	9015853	1.25	1.51
DNA transposons				200671	545879	44534915	108559848	17.66	18.19
	hobo-Activator			30718	87647	5330743	14042726	2.11	2.35
	Tc1-IS630-Pogo			14792	26233	2617927	4317634	1.04	0.72
	PiggyBac			4678	4888	2036388	1410161	0.81	0.24
	Tourist/Harbinger			22437	79512	3235974	14576535	1.28	2.44
	Other			111	68	51648	43261	0.02	0.01
Rolling-circles				14237	47060	3946804	17135002	1.56	2.87
Unclassified				68094	809887	13954176	156567617	5.53	26.24
Total interspersed repeats						71037439	311078937	28.17	52.13
Small RNA				4117	10263	1621617	1964109	0.64	0.33
Satellites				3275	3204	2631294	1183022	1.04	0.2
Simple repeats				44622	78563	3333529	5231009	1.32	0.88
Low complexity				5440	7427	290987	477449	0.12	0.08

## Sheet: 2_nv_repeat_stats
chrom	repeat_class	total	length	repeat_family	frac	frac_repetitive	deviation	z_score
chr13	DNA/Maverick	233744	26908448	DNA	0.00868664	0.0486854	-0.0256546	-1.42274
chr8	DNA	1096362	31828770	DNA	0.0344456	0.192601	-0.0240276	-1.80199
chr15	DNA/Maverick	216677	25743378	DNA	0.00841681	0.0503182	-0.0240219	-1.33219
chr9	DNA/Maverick	255955	31076431	DNA	0.00823631	0.0503414	-0.0239987	-1.3309
chr5	DNA	1019622	34260887	DNA	0.0297605	0.195951	-0.0206782	-1.5508
chr7	Unknown	830012	32437515	Unknown	0.025588	0.151711	-0.0169977	-1.9656
chr10	DNA/Maverick	230408	30293284	DNA	0.00760591	0.0579438	-0.0163962	-0.909293
chr1	Satellite	58353	44109603	Satellite	0.00132291	0.00914734	-0.0124252	-1.40838
chr6	Unknown	794066	34106565	Unknown	0.0232819	0.158007	-0.0107012	-1.23748
chr3	Satellite	64367	39105962	Satellite	0.00164596	0.0108796	-0.010693	-1.21204
chr5	DNA/Kolobok-T2	235531	34260887	DNA	0.00687463	0.0452642	-0.0105038	-1.56325
chr10	RC/Helitron	164283	30293284	RC	0.00542308	0.0413145	-0.0102462	-1.56063
chr1	DNA/Kolobok-T2	291849	44109603	DNA	0.00661645	0.0457499	-0.0100182	-1.49098
chr2	Satellite	67527	41198808	Satellite	0.00163905	0.0118017	-0.00977081	-1.10751
chr13	RC/Helitron	203307	26908448	RC	0.00755551	0.0423458	-0.00921482	-1.40354
chr14	LINE/L2	48704	25796123	LINE	0.00188804	0.0099154	-0.00844005	-1.54022
chr8	DNA/PIF-Harbinger	197726	31828770	DNA	0.00621218	0.0347351	-0.00823939	-1.81101
chr2	DNA/Maverick	381006	41198808	DNA	0.00924799	0.0665887	-0.0077514	-0.429872
chr5	Satellite	72674	34260887	Satellite	0.00212119	0.0139665	-0.00760609	-0.862141
chr6	RC/Helitron	221185	34106565	RC	0.00648512	0.0440125	-0.00754816	-1.14969
chr5	Unknown	842059	34260887	Unknown	0.0245779	0.161827	-0.00688187	-0.795815
chr12	DNA	1068955	27554326	DNA	0.0387945	0.209827	-0.00680207	-0.510133
chr2	DNA/Kolobok-T2	282293	41198808	DNA	0.00685197	0.0493365	-0.00643154	-0.957184
chr13	DNA	1009361	26908448	DNA	0.0375109	0.210235	-0.0063938	-0.479514
chr11	Satellite	74373	29942829	Satellite	0.00248383	0.015218	-0.00635451	-0.720277
chr11	LINE/L2	58749	29942829	LINE	0.00196204	0.0120211	-0.00633436	-1.15595
chr3	DNA/Kolobok-T2	292471	39105962	DNA	0.00747894	0.0494346	-0.00633342	-0.942581
chr12	DNA/PIF-Harbinger	186689	27554326	DNA	0.00677531	0.0366454	-0.00632906	-1.39112
chr8	DNA/Kolobok-T2	281429	31828770	DNA	0.00884197	0.0494395	-0.0063286	-0.941865
chr11	LTR/Gypsy	146528	29942829	LTR	0.00489359	0.0299822	-0.00629742	-1.58985
chr1	DNA/hAT-Tip100	212271	44109603	DNA	0.00481235	0.0332753	-0.00612604	-1.69132
chr14	DNA/Maverick	336499	25796123	DNA	0.0130446	0.0685061	-0.00583395	-0.323535
chr1	Simple_repeat	234255	44109603	Simple_repeat	0.00531075	0.0367215	-0.00581943	-1.68901
chr4	DNA/Maverick	381496	36746515	DNA	0.0103818	0.0685492	-0.00579085	-0.321145
chr7	LTR/Gypsy	167051	32437515	LTR	0.00514993	0.0305338	-0.00574584	-1.4506
chr15	DNA/PIF-Harbinger	160855	25743378	DNA	0.0062484	0.0373548	-0.0056197	-1.2352
chr12	LINE/Penelope	83322	27554326	LINE	0.00302392	0.0163554	-0.00554425	-1.36363
chr10	Satellite	64358	30293284	Satellite	0.0021245	0.016185	-0.00538757	-0.610675
chr8	DNA/hAT-Tip100	193999	31828770	DNA	0.00609508	0.0340804	-0.00532098	-1.46906
chr10	LINE/Penelope	66690	30293284	LINE	0.00220148	0.0167714	-0.00512821	-1.2613
chr3	DNA	1251318	39105962	DNA	0.0319981	0.211503	-0.00512583	-0.38442
chr1	DNA	1349330	44109603	DNA	0.0305904	0.211519	-0.00510954	-0.383198
chr15	Unknown	705096	25743378	Unknown	0.0273894	0.163742	-0.00496639	-0.57431
chr14	LTR/Pao	15738	25796123	LTR	0.000610092	0.00320402	-0.0047272	-1.44941
chr11	Simple_repeat	185156	29942829	Simple_repeat	0.00618365	0.0378862	-0.00465473	-1.35098
chr7	DNA	1159825	32437515	DNA	0.0357557	0.211994	-0.00463436	-0.347562
chr10	LINE/L2	55304	30293284	LINE	0.00182562	0.013908	-0.0044474	-0.811605
chr2	LTR/Pao	20084	41198808	LTR	0.00048749	0.00351009	-0.00442113	-1.35556
chr6	LINE/Penelope	87851	34106565	LINE	0.00257578	0.017481	-0.00441861	-1.08677
chr8	LINE/L2	80400	31828770	LINE	0.00252602	0.0141241	-0.00423134	-0.772176
chr15	DNA/hAT-Tip100	151867	25743378	DNA	0.00589926	0.0352675	-0.00413381	-1.14129
chr4	RC/Helitron	264202	36746515	RC	0.00718985	0.0474732	-0.00408745	-0.622574
chr4	DNA/CMC-EnSpm	17417	36746515	DNA	0.000473977	0.00312958	-0.00405326	-1.31107
chr3	LTR/Gypsy	191112	39105962	LTR	0.00488703	0.0323025	-0.00397712	-1.00406
chr9	DNA/hAT-Tip100	180291	31076431	DNA	0.00580153	0.0354597	-0.00394163	-1.08823
chr12	DNA/hAT-Ac	10376	27554326	DNA	0.000376565	0.00203672	-0.00387107	-0.453481
chr15	DNA/MULE-MuDR	18769	25743378	DNA	0.000729081	0.00435866	-0.00379034	-1.25699
chr10	LINE/RTE-X	13726	30293284	LINE	0.000453104	0.00345186	-0.00376095	-2.08163
chr12	LINE/CR1	33448	27554326	LINE	0.00121389	0.00656555	-0.00367798	-1.57985
chr5	Simple_repeat	202591	34260887	Simple_repeat	0.00591319	0.0389338	-0.00360709	-1.04691
chr9	DNA/hAT-Ac	11773	31076431	DNA	0.00037884	0.00231552	-0.00359227	-0.420821
chr10	LTR/Pao	17484	30293284	LTR	0.000577158	0.00439694	-0.00353428	-1.08365
chr2	DNA/CMC-EnSpm	20907	41198808	DNA	0.000507466	0.00365393	-0.00352891	-1.14146
chr5	LINE/CR1	35112	34260887	LINE	0.00102484	0.00674781	-0.00349572	-1.50156
chr8	DNA/TcMar-Tc2	94113	31828770	DNA	0.00295685	0.0165331	-0.0034249	-1.37258
chr9	LINE/Penelope	93971	31076431	LINE	0.00302387	0.0184823	-0.00341738	-0.840516
chr14	DNA/Academ-1	29765	25796123	DNA	0.00115386	0.0060597	-0.00337055	-1.71654
chr1	DNA/TcMar-Tc2	105835	44109603	DNA	0.00239936	0.0165906	-0.00336746	-1.34956
chr3	LTR/Pao	27177	39105962	LTR	0.000694958	0.00459357	-0.00333765	-1.02336
chr6	DNA/CMC-EnSpm	19675	34106565	DNA	0.000576868	0.00391503	-0.00326781	-1.05701
chr10	DNA/Crypton-A	10381	30293284	DNA	0.000342683	0.00261065	-0.00323888	-0.82014
chr10	DNA/hAT-Ac	10747	30293284	DNA	0.000354765	0.00270269	-0.0032051	-0.375465
chr7	DNA/hAT-Ac	14845	32437515	DNA	0.000457649	0.00271339	-0.0031944	-0.374212
chr13	DNA/Kolobok	15258	26908448	DNA	0.000567034	0.00317802	-0.00316525	-1.58469
chr15	LTR	22950	25743378	LTR	0.000891491	0.0053296	-0.00314014	-1.92726
chr14	DNA/CMC-EnSpm	19913	25796123	DNA	0.000771938	0.00405399	-0.00312886	-1.01206
chr14	DNA/Kolobok	15965	25796123	DNA	0.000618891	0.00325023	-0.00309303	-1.54854
chr9	DNA/MULE-MuDR	25745	31076431	DNA	0.000828441	0.00506354	-0.00308546	-1.02323
chr14	DNA/hAT-Ac	13974	25796123	DNA	0.000541709	0.0028449	-0.0030629	-0.358807
chr12	DNA/Crypton-A	14271	27554326	DNA	0.000517922	0.00280127	-0.00304826	-0.771871
chr10	Unknown	658859	30293284	Unknown	0.0217493	0.165692	-0.00301623	-0.348794
chr4	LINE/L2	85388	36746515	LINE	0.0023237	0.015343	-0.00301248	-0.549746
chr4	Simple_repeat	220063	36746515	Simple_repeat	0.00598868	0.0395421	-0.00299886	-0.87038
chr11	Unknown	810069	29942829	Unknown	0.0270539	0.165754	-0.00295391	-0.341589
chr4	Satellite	104009	36746515	Satellite	0.00283045	0.0186889	-0.00288366	-0.32686
chr15	DNA/hAT-Ac	13053	25743378	DNA	0.000507043	0.00303125	-0.00287654	-0.336976
chr14	LTR/Gypsy	164482	25796123	LTR	0.00637623	0.033486	-0.0027936	-0.705273
chr9	LTR/Gypsy	170608	31076431	LTR	0.00548995	0.0335553	-0.00272438	-0.687796
chr9	DNA/PiggyBac	118554	31076431	DNA	0.00381492	0.0233173	-0.00270967	-1.22662
chr12	DNA/MULE-NOF	2715	27554326	DNA	9.85326e-05	0.000532931	-0.00267343	-1.22113
chr2	DNA	1224375	41198808	DNA	0.0297187	0.213985	-0.00264393	-0.198286
chr5	DNA/Crypton-A	16812	34260887	DNA	0.000490705	0.00323092	-0.00261861	-0.663077
chr13	DNA/hAT-Ac	15826	26908448	DNA	0.000588142	0.00329632	-0.00261147	-0.305924
chr13	LTR/Gypsy	161748	26908448	LTR	0.00601105	0.0336897	-0.00258994	-0.653857
chr6	DNA/PiggyBac	117802	34106565	DNA	0.00345394	0.0234408	-0.00258611	-1.17069
chr14	DNA/PIF-Harbinger	198653	25796123	DNA	0.00770089	0.0404427	-0.00253175	-0.556475
chr7	DNA/TcMar-Tc2	95361	32437515	DNA	0.00293984	0.0174302	-0.0025278	-1.01306
chr13	LINE/Rex-Babar	32717	26908448	LINE	0.00121586	0.00681447	-0.00247535	-1.97924
chr7	DNA/PIF-Harbinger	221628	32437515	DNA	0.00683246	0.0405095	-0.00246504	-0.541811
chr8	DNA/PiggyBac	134163	31828770	DNA	0.00421515	0.0235688	-0.00245812	-1.11275
chr14	LINE/CR1	38486	25796123	LINE	0.00149193	0.00783517	-0.00240836	-1.03449
chr4	LINE/Penelope	108715	36746515	LINE	0.00295851	0.0195345	-0.00236516	-0.58172
chr6	LTR/Ngaro	18150	34106565	LTR	0.000532156	0.00361158	-0.0023587	-1.22074
chr7	DNA/MULE-NOF	4930	32437515	DNA	0.000151985	0.000901112	-0.00230525	-1.05296
chr15	DNA/Kolobok	17544	25743378	DNA	0.000681496	0.00407418	-0.00226908	-1.13603
chr9	DNA/CMC-EnSpm	25169	31076431	DNA	0.000809906	0.00495025	-0.00223259	-0.722154
chr1	DNA/hAT-Ac	23457	44109603	DNA	0.000531789	0.00367709	-0.0022307	-0.261318
chr4	DNA/Academ-1	40073	36746515	DNA	0.00109053	0.00720053	-0.00222973	-1.13555
chr4	LTR/Gypsy	189564	36746515	LTR	0.00515869	0.0340619	-0.00221779	-0.559905
chr7	DNA/Academ-1	39462	32437515	DNA	0.00121655	0.00721292	-0.00221734	-1.12924
chr8	DNA/hAT-Ac	21031	31828770	DNA	0.000660754	0.00369458	-0.00221321	-0.25927
chr6	DNA/hAT-Ac	18652	34106565	DNA	0.000546874	0.00371147	-0.00219632	-0.257291
chr10	DNA/MULE-MuDR	23768	30293284	DNA	0.000784596	0.00597726	-0.00217174	-0.720217
chr12	DNA/TcMar-Pogo	31737	27554326	DNA	0.0011518	0.0062297	-0.00216818	-1.3423
chr12	DNA/hAT-hAT5	58551	27554326	DNA	0.00212493	0.0114931	-0.00208702	-1.48972
chr9	DNA/MULE-NOF	5806	31076431	DNA	0.00018683	0.00114193	-0.00206443	-0.942964
chr3	DNA/hAT-Ac	22753	39105962	DNA	0.000581829	0.00384581	-0.00206199	-0.241554
chr2	DNA/Crypton-A	21799	41198808	DNA	0.000529117	0.00380983	-0.00203971	-0.516489
chr15	LTR/Copia	5455	25743378	LTR	0.000211899	0.0012668	-0.00199369	-1.2044
chr14	DNA/hAT-Tip100	183752	25796123	DNA	0.00712324	0.0374091	-0.00199223	-0.55003
chr12	LTR/Ngaro	20273	27554326	LTR	0.000735747	0.00397942	-0.00199087	-1.03036
chr7	DNA/TcMar-Pogo	35181	32437515	DNA	0.00108458	0.00643043	-0.00196745	-1.21803
chr14	LTR/DIRS	6956	25796123	LTR	0.000269653	0.00141614	-0.00195087	-1.56162
chr12	LINE/L2	83612	27554326	LINE	0.00303444	0.0164123	-0.00194313	-0.354601
chr5	LINE/RTE-BovB	27316	34260887	LINE	0.000797294	0.00524958	-0.00194251	-1.35243
chr13	DNA/TcMar-Tc2	86519	26908448	DNA	0.00321531	0.0180206	-0.00193739	-0.776438
chr8	DNA/hAT-Blackjack	23393	31828770	DNA	0.000734964	0.00410952	-0.00189785	-1.70323
chr3	DNA/Crypton-A	23667	39105962	DNA	0.000605202	0.00400029	-0.00184924	-0.468259
chr14	DNA/hAT-hAT5	57657	25796123	DNA	0.0022351	0.0117381	-0.00184198	-1.31481
chr7	LINE/L2	90396	32437515	LINE	0.00278677	0.0165227	-0.00183274	-0.334456
chr5	DNA/hAT-hAT5	61231	34260887	DNA	0.0017872	0.0117673	-0.00181273	-1.29393
chr13	LTR	31988	26908448	LTR	0.00118877	0.00666263	-0.00180712	-1.10911
chr12	DNA/TcMar-Tc2	92630	27554326	DNA	0.00336172	0.0181825	-0.00177554	-0.711576
chr4	LTR/Copia	8338	36746515	LTR	0.000226906	0.00149822	-0.00176227	-1.0646
chr6	DNA/Academ-1	38540	34106565	DNA	0.00112999	0.00766888	-0.00176137	-0.897024
chr8	LTR/Copia	8589	31828770	LTR	0.00026985	0.00150885	-0.00175163	-1.05817
chr11	DNA/Crypton-A	20058	29942829	DNA	0.000669877	0.00410422	-0.00174531	-0.441942
chr4	LINE/Rex-Babar	42155	36746515	LINE	0.00114718	0.00757463	-0.00171518	-1.37142
chr13	LINE/CR1	41036	26908448	LINE	0.00152502	0.00854719	-0.00169634	-0.728651
chr2	LTR/DIRS	9601	41198808	LTR	0.000233041	0.00167797	-0.00168904	-1.35203
chr11	DNA/MULE-NOF	7493	29942829	DNA	0.000250244	0.0015332	-0.00167316	-0.764243
chr12	DNA/Academ-1	39535	27554326	DNA	0.0014348	0.00776038	-0.00166987	-0.850426
chr5	LTR	35570	34260887	LTR	0.00103821	0.00683583	-0.00163391	-1.00281
chr14	LINE/RTE-BovB	27313	25796123	LINE	0.0010588	0.00556051	-0.00163157	-1.13595
chr10	LINE/RTE-BovB	22116	30293284	LINE	0.000730063	0.00556181	-0.00163028	-1.13505
chr7	DNA/MULE-MuDR	35681	32437515	DNA	0.00109999	0.00652182	-0.00162718	-0.539623
chr7	LINE/RTE-X	30758	32437515	LINE	0.000948223	0.00562199	-0.00159083	-0.880499
chr2	DNA/hAT-hAT1	3258	41198808	DNA	7.908e-05	0.000569403	-0.00156349	-1.7624
chr10	LTR/DIRS	7194	30293284	LTR	0.000237478	0.00180917	-0.00155784	-1.24701
chr12	DNA/PiggyBac	124746	27554326	DNA	0.00452727	0.0244866	-0.00154037	-0.6973
chr1	LTR/Copia	11052	44109603	LTR	0.000250558	0.0017325	-0.00152799	-0.923068
chr14	DNA/PiggyBac	120345	25796123	DNA	0.00466524	0.0245004	-0.00152651	-0.691027
chr4	DNA/Kolobok	26835	36746515	DNA	0.000730273	0.00482185	-0.00152141	-0.761701
chr14	DNA/Crypton-A	21319	25796123	DNA	0.000826442	0.00434023	-0.00150931	-0.382182
chr15	DNA/Academ-2	11901	25743378	DNA	0.000462294	0.00276373	-0.00150475	-1.45061
chr3	LINE/Penelope	120736	39105962	LINE	0.00308741	0.0204073	-0.00149235	-0.367049
chr13	DNA/MULE-MuDR	31983	26908448	DNA	0.00118859	0.00666158	-0.00148742	-0.493273
chr6	DNA/Crypton-A	22144	34106565	DNA	0.000649259	0.00440632	-0.00144321	-0.365445
chr15	RC/Helitron	215932	25743378	RC	0.00838787	0.0501451	-0.00141551	-0.215601
chr13	DNA/PIF-Harbinger	199542	26908448	DNA	0.00741559	0.0415616	-0.00141286	-0.310545
chr9	LINE/RTE-BovB	29384	31076431	LINE	0.00094554	0.00577926	-0.00141283	-0.983649
chr7	LINE/Penelope	112133	32437515	LINE	0.00345689	0.0204958	-0.00140382	-0.345276
chr11	DNA/Academ-1	39343	29942829	DNA	0.00131394	0.00805028	-0.00137998	-0.702789
chr14	DNA/hAT-Blackjack	22743	25796123	DNA	0.000881644	0.00463013	-0.00137724	-1.23601
chr14	DNA/TcMar-Pogo	34557	25796123	DNA	0.00133962	0.00703528	-0.0013626	-0.843574
chr1	LTR/Pao	41922	44109603	LTR	0.000950405	0.00657164	-0.00135958	-0.416862
chr14	LTR/Ngaro	22715	25796123	LTR	0.000880559	0.00462443	-0.00134585	-0.696539
chr4	DNA/Crypton-A	25091	36746515	DNA	0.000682813	0.00450848	-0.00134105	-0.339577
chr2	LINE/RTE-BovB	33522	41198808	LINE	0.000813664	0.00585866	-0.00133343	-0.928369
chr3	DNA/TcMar-Pogo	41853	39105962	DNA	0.00107025	0.00707417	-0.00132372	-0.819502
chr1	Unknown	1067823	44109603	Unknown	0.0242084	0.167391	-0.00131787	-0.152397
chr12	LTR/Pao	33712	27554326	LTR	0.00122347	0.00661738	-0.00131385	-0.402838
chr6	DNA/MULE-MuDR	34386	34106565	DNA	0.00100819	0.0068423	-0.0013067	-0.433343
chr7	LTR	39390	32437515	LTR	0.00121433	0.00719976	-0.00126998	-0.77945
chr15	DNA/TcMar-ISRm11	6828	25743378	DNA	0.000265233	0.00158564	-0.00125942	-1.5218
chr1	DNA/Crypton-A	29293	44109603	DNA	0.000664096	0.00459193	-0.0012576	-0.318446
chr13	Simple_repeat	198223	26908448	Simple_repeat	0.00736657	0.0412869	-0.00125402	-0.363964
chr13	LINE/RTE-X	28623	26908448	LINE	0.00106372	0.00596175	-0.00125107	-0.692448
chr9	DNA/Academ-2	15392	31076431	DNA	0.000495295	0.00302731	-0.00124117	-1.19651
chr13	LTR/Pao	32185	26908448	LTR	0.00119609	0.00670366	-0.00122756	-0.376383
chr5	LTR/Ngaro	25271	34260887	LTR	0.000737605	0.00485657	-0.00111371	-0.576396
chr4	DNA/Sola-2	14	36746515	DNA	3.80989e-07	2.51559e-06	-0.00111152	-1.48863
chr14	DNA/Sola-2	39	25796123	DNA	1.51186e-06	7.93981e-06	-0.0011061	-1.48136
chr2	LTR	42148	41198808	LTR	0.00102304	0.00736623	-0.00110351	-0.677276
chr2	LTR/Ngaro	27848	41198808	LTR	0.000675942	0.00486701	-0.00110327	-0.570991
chr10	DNA/TcMar-ISRm11	6959	30293284	DNA	0.000229721	0.00175007	-0.00109499	-1.32311
chr1	DNA/PiggyBac	159120	44109603	DNA	0.00360738	0.0249434	-0.00108349	-0.49048
chr1	DNA/Ginger-2	677	44109603	DNA	1.53481e-05	0.000106126	-0.00107214	-1.36478
chr10	DNA/Crypton-V	49	30293284	DNA	1.61752e-06	1.23227e-05	-0.00105317	-1.19041
chr5	LINE/RTE-X	32197	34260887	LINE	0.00093976	0.00618761	-0.00102521	-0.567439
chr11	LTR/DIRS	11450	29942829	LTR	0.000382395	0.00234287	-0.00102414	-0.819795
chr14	LINE/RTE-X	30403	25796123	LINE	0.00117859	0.00618959	-0.00102322	-0.56634
chr11	DNA/hAT-Ac	23908	29942829	DNA	0.000798455	0.004892	-0.00101579	-0.118996
chr5	DNA/hAT-hAT1	5830	34260887	DNA	0.000170165	0.00112041	-0.00101249	-1.14129
chr6	DNA/Crypton-V	270	34106565	DNA	7.91636e-06	5.37259e-05	-0.00101177	-1.14361
chr12	DNA/Academ-2	16661	27554326	DNA	0.00060466	0.00327041	-0.000998066	-0.962157
chr15	DNA/Sola-3	4291	25743378	DNA	0.000166684	0.000996484	-0.000992347	-1.77498
chr3	DNA/Dada	70	39105962	DNA	1.79001e-06	1.18317e-05	-0.00098997	-0.302867
chr15	DNA/Dada	53	25743378	DNA	2.05878e-06	1.2308e-05	-0.000989493	-0.302721
chr10	DNA/Kolobok	21294	30293284	DNA	0.000702928	0.00535509	-0.000988177	-0.494734
chr8	DNA/Dada	78	31828770	DNA	2.45061e-06	1.37025e-05	-0.000988099	-0.302294
chr12	Simple_repeat	211754	27554326	Simple_repeat	0.00768496	0.0415655	-0.000975448	-0.283111
chr2	LINE/RTE-X	35701	41198808	LINE	0.000866554	0.00623949	-0.000973329	-0.538723
chr13	LTR/Ngaro	24008	26908448	LTR	0.000892211	0.00500051	-0.000969771	-0.5019
chr10	DNA/Dada	147	30293284	DNA	4.85256e-06	3.69681e-05	-0.000964833	-0.295177
chr5	DNA/Dada	205	34260887	DNA	5.9835e-06	3.93968e-05	-0.000962405	-0.294433
chr9	DNA/PIF-Harbinger	213637	31076431	DNA	0.00687457	0.0420182	-0.000956257	-0.210184
chr2	DNA/hAT-hAT5	72246	41198808	DNA	0.00175359	0.0126265	-0.000953593	-0.680679
chr6	LTR	37783	34106565	LTR	0.00110779	0.00751825	-0.000951493	-0.583976
chr7	DNA/Dada	293	32437515	DNA	9.03275e-06	5.35549e-05	-0.000948247	-0.290102
chr1	DNA/Dada	354	44109603	DNA	8.02546e-06	5.54926e-05	-0.000946309	-0.289509
chr7	DNA/Academ-2	18179	32437515	DNA	0.000560431	0.00332278	-0.000945695	-0.91167
chr13	LTR/Copia	11155	26908448	LTR	0.000414554	0.00232342	-0.000937064	-0.566087
chr15	LINE/CRE	538	25743378	LINE	2.08986e-05	0.000124938	-0.000927625	-1.86079
chr2	DNA/Dada	472	41198808	DNA	1.14566e-05	8.24917e-05	-0.00091931	-0.281249
chr4	DNA/Dada	486	36746515	DNA	1.32257e-05	8.7327e-05	-0.000914474	-0.27977
chr6	LTR/DIRS	12332	34106565	LTR	0.000361573	0.00245388	-0.000913128	-0.730935
chr4	DNA/Kolobok-Hydra	338	36746515	DNA	9.19815e-06	6.07336e-05	-0.000910332	-1.29128
chr5	DNA/Crypton-V	811	34260887	DNA	2.36713e-05	0.000155858	-0.000909637	-1.02817
chr6	DNA/Dada	483	34106565	DNA	1.41615e-05	9.61097e-05	-0.000905692	-0.277083
chr15	DNA/hAT-Blackjack	21996	25743378	DNA	0.000854433	0.00510806	-0.000899314	-0.807093
chr11	DNA/CMC-EnSpm	30717	29942829	DNA	0.00102585	0.00628524	-0.0008976	-0.290338
chr1	DNA/CMC-EnSpm	40118	44109603	DNA	0.000909507	0.00628884	-0.000893998	-0.289173
chr8	DNA/hAT-hAT1	7063	31828770	DNA	0.000221906	0.00124078	-0.000892114	-1.00561
chr11	DNA/Dada	542	29942829	DNA	1.81012e-05	0.000110903	-0.000890899	-0.272557
chr14	DNA/TcMar-ISRm11	9623	25796123	DNA	0.000373041	0.0019591	-0.000885964	-1.07054
chr11	DNA/Kolobok-Hydra	436	29942829	DNA	1.45611e-05	8.92133e-05	-0.000881852	-1.25088
chr6	LINE/L2	87855	34106565	LINE	0.0025759	0.0174818	-0.000873619	-0.159426
chr5	DNA/Kolobok-Hydra	542	34260887	DNA	1.58198e-05	0.000104161	-0.000866904	-1.22968
chr13	DNA/MULE-NOF	11245	26908448	DNA	0.000417898	0.00234217	-0.000864192	-0.394734
chr15	LINE/CR1	40413	25743378	LINE	0.00156984	0.00938497	-0.00085856	-0.368788
chr11	DNA/TcMar-ISRm11	9714	29942829	DNA	0.000324418	0.00198766	-0.000857405	-1.03603
chr6	LINE/L1-Tx1	2025	34106565	LINE	5.93727e-05	0.000402945	-0.000851101	-1.34035
chr2	Simple_repeat	238567	41198808	Simple_repeat	0.00579063	0.0416945	-0.000846428	-0.245665
chr8	DNA/Crypton-A	28765	31828770	DNA	0.000903742	0.00505323	-0.000796303	-0.201637
chr9	DNA/Crypton-V	1449	31076431	DNA	4.6627e-05	0.00028499	-0.000780504	-0.882209
chr5	RC/Helitron	264234	34260887	RC	0.00771241	0.0507804	-0.000780276	-0.118847
chr8	DNA/TcMar-Pogo	43365	31828770	DNA	0.00136245	0.00761806	-0.000779824	-0.482783
chr14	LINE/Rex-Babar	41834	25796123	LINE	0.00162172	0.00851677	-0.000773042	-0.618109
chr2	LINE/Penelope	120894	41198808	LINE	0.00293441	0.0211287	-0.000770922	-0.189611
chr13	DNA/Sola-3	5922	26908448	DNA	0.00022008	0.00123346	-0.000755366	-1.3511
chr8	DNA/MULE-NOF	14005	31828770	DNA	0.000440011	0.0024603	-0.000746059	-0.340775
chr5	DNA/Ginger-2	2354	34260887	DNA	6.87081e-05	0.000452391	-0.000725874	-0.924001
chr7	DNA/PiggyBac	138429	32437515	DNA	0.00426756	0.0253022	-0.000724696	-0.328058
chr12	DNA/MULE-MuDR	37826	27554326	DNA	0.00137278	0.00742492	-0.000724084	-0.240129
chr8	DNA/TcMar-Tigger	9401	31828770	DNA	0.000295362	0.0016515	-0.000700768	-1.72618
chr9	DNA/TcMar-Tigger	8407	31076431	DNA	0.000270527	0.00165349	-0.000698776	-1.72127
chr11	LTR/Ngaro	25875	29942829	LTR	0.000864147	0.00529448	-0.000675797	-0.349756
chr15	DNA/Crypton-H	27	25743378	DNA	1.04881e-06	6.27012e-06	-0.000663484	-0.671457
chr2	DNA/TcMar-Pogo	44267	41198808	DNA	0.00107447	0.00773657	-0.00066131	-0.409412
chr9	DNA/hAT	982	31076431	DNA	3.15995e-05	0.00019314	-0.000655897	-1.53462
chr7	DNA/hAT-Blackjack	29308	32437515	DNA	0.000903522	0.00535696	-0.000650414	-0.583716
chr5	DNA/Crypton-H	120	34260887	DNA	3.50254e-06	2.30615e-05	-0.000646692	-0.654464
chr15	LTR/Ngaro	22933	25743378	LTR	0.000890831	0.00532565	-0.00064463	-0.333625
chr15	LINE/RTE-X	28320	25743378	LINE	0.00110009	0.00657666	-0.00063616	-0.352105
chr14	LINE/CRE	2056	25796123	LINE	7.97019e-05	0.000418571	-0.000633992	-1.27177
chr7	DNA/Ginger-2	3012	32437515	DNA	9.28554e-05	0.000550537	-0.000627727	-0.799065
chr14	DNA/Crypton-H	207	25796123	DNA	8.02446e-06	4.21421e-05	-0.000627612	-0.635154
chr11	LINE/Rex-Babar	42341	29942829	LINE	0.00141406	0.00866372	-0.000626093	-0.500611
chr10	DNA/Crypton-H	194	30293284	DNA	6.40406e-06	4.87878e-05	-0.000620966	-0.628428
chr14	DNA/IS3EU	137	25796123	DNA	5.31088e-06	2.78911e-05	-0.000618577	-1.02134
chr10	DNA/IS3EU	111	30293284	DNA	3.66418e-06	2.79147e-05	-0.000618554	-1.02131
chr11	DNA/Ginger-2	2763	29942829	DNA	9.22759e-05	0.000565359	-0.000612906	-0.780198
chr10	DNA/Kolobok-T2	219327	30293284	DNA	0.00724012	0.0551571	-0.000610942	-0.0909244
chr14	DNA/TcMar-Tigger	8568	25796123	DNA	0.000332143	0.00174432	-0.000607954	-1.49756
chr15	DNA/IS3EU	191	25743378	DNA	7.41938e-06	4.43553e-05	-0.000602113	-0.99416
chr4	DNA/Ginger-2	3210	36746515	DNA	8.73552e-05	0.00057679	-0.000601475	-0.765647
chr2	DNA/IS3EU	297	41198808	DNA	7.20895e-06	5.19069e-05	-0.000594561	-0.981691
chr2	DNA/Crypton-H	436	41198808	DNA	1.05828e-05	7.62e-05	-0.000593554	-0.600687
chr14	LINE/L1-Tx1	3305	25796123	LINE	0.00012812	0.000672848	-0.000581198	-0.915297
chr3	DNA/Kolobok-Hydra	2354	39105962	DNA	6.01954e-05	0.000397883	-0.000573183	-0.813041
chr5	DNA/Sola-2	2827	34260887	DNA	8.25139e-05	0.000543292	-0.000570744	-0.764381
chr14	DNA/hAT	1379	25796123	DNA	5.34576e-05	0.000280744	-0.000568293	-1.32966
chr8	DNA/P	747	31828770	DNA	2.34693e-05	0.000131228	-0.00056035	-1.09089
chr11	DNA/Crypton-H	542	29942829	DNA	1.81012e-05	0.000110903	-0.000558851	-0.565567
chr2	DNA/Sola-2	3257	41198808	DNA	7.90557e-05	0.000569228	-0.000544807	-0.729645
chr12	Unknown	856717	27554326	Unknown	0.0310919	0.168166	-0.000542224	-0.0627025
chr1	DNA/Kolobok	37064	44109603	DNA	0.000840271	0.0058101	-0.000533163	-0.26693
chr4	LINE/L1-Tx1	4060	36746515	LINE	0.000110487	0.000729522	-0.000524524	-0.826044
chr8	DNA/Crypton-H	841	31828770	DNA	2.64226e-05	0.000147741	-0.000522013	-0.528286
chr2	LTR/Copia	15685	41198808	LTR	0.000380715	0.00274128	-0.000519208	-0.313657
chr6	DNA/MULE-NOF	13560	34106565	DNA	0.000397577	0.00269824	-0.000508123	-0.232094
chr10	LTR/Copia	10957	30293284	LTR	0.000361697	0.0027555	-0.000504981	-0.305062
chr13	DNA/Kolobok-Hydra	2346	26908448	DNA	8.71845e-05	0.000488637	-0.000482429	-0.684309
chr3	DNA/Crypton-H	1112	39105962	DNA	2.84356e-05	0.000187955	-0.000481799	-0.487589
chr12	DNA/hAT-Blackjack	28193	27554326	DNA	0.00102318	0.00553404	-0.000473326	-0.424788
chr1	DNA/Academ-2	24295	44109603	DNA	0.000550787	0.00380845	-0.000460025	-0.443474
chr7	DNA/P	1299	32437515	DNA	4.00462e-05	0.000237433	-0.000454145	-0.884132
chr2	RC/Helitron	292436	41198808	RC	0.00709817	0.0511092	-0.000451424	-0.0687581
chr12	DNA/Dada	2817	27554326	DNA	0.000102234	0.000552953	-0.000448849	-0.137319
chr8	DNA/Ginger-2	4196	31828770	DNA	0.00013183	0.000737124	-0.000441141	-0.56155
chr8	DNA/hAT-hAT5	74832	31828770	DNA	0.00235108	0.013146	-0.000434114	-0.309872
chr9	LINE/CRE	3159	31076431	LINE	0.000101653	0.000621314	-0.000431249	-0.865074
chr6	LINE/Rex-Babar	44527	34106565	LINE	0.00130553	0.0088602	-0.000429608	-0.343506
chr14	DNA/Ginger-2	3684	25796123	DNA	0.000142812	0.000750007	-0.000428258	-0.545151
chr8	DNA/hAT-hAT6	2892	31828770	DNA	9.08612e-05	0.000508046	-0.000417659	-1.50353
chr14	DNA/Sola-3	7728	25796123	DNA	0.00029958	0.0015733	-0.000415527	-0.743239
chr11	DNA/Sola-3	7692	29942829	DNA	0.00025689	0.00157392	-0.000414912	-0.742138
chr3	LINE/RTE-BovB	40107	39105962	LINE	0.0010256	0.00677905	-0.000413039	-0.287569
chr7	LTR/Ngaro	30424	32437515	LTR	0.000937926	0.00556094	-0.000409341	-0.211853
chr15	Simple_repeat	181437	25743378	Simple_repeat	0.00704791	0.0421345	-0.000406447	-0.117966
chr8	DNA/Sola-3	9021	31828770	DNA	0.000283423	0.00158475	-0.000404085	-0.722773
chr3	LINE/Rex-Babar	52597	39105962	LINE	0.00134499	0.00889016	-0.000399652	-0.319553
chr8	LINE/CR1	56074	31828770	LINE	0.00176174	0.00985069	-0.000392846	-0.168744
chr11	DNA/hAT-Blackjack	27458	29942829	DNA	0.000917014	0.00561839	-0.000388975	-0.349087
chr2	DNA/MULE-NOF	16121	41198808	DNA	0.000391298	0.00281748	-0.000388882	-0.177628
chr13	DNA/IS3EU	1249	26908448	DNA	4.64166e-05	0.000260148	-0.00038632	-0.63786
chr12	LTR/DIRS	15189	27554326	LTR	0.000551238	0.00298147	-0.000385541	-0.308615
chr10	DNA/P	1225	30293284	DNA	4.0438e-05	0.000308067	-0.00038351	-0.746621
chr12	DNA/P	1574	27554326	DNA	5.71235e-05	0.000308963	-0.000382615	-0.744878
chr4	DNA/Crypton-V	3873	36746515	DNA	0.000105398	0.000695921	-0.000369573	-0.417731
chr3	DNA/Kolobok	35371	39105962	DNA	0.000904491	0.00597855	-0.000364715	-0.182596
chr13	DNA/hAT	2328	26908448	DNA	8.65156e-05	0.000484888	-0.000364149	-0.852012
chr13	LINE/L1-Tx1	4338	26908448	LINE	0.000161213	0.000903541	-0.000350505	-0.551991
chr15	DNA/hAT-hAT6	2521	25743378	DNA	9.79281e-05	0.000585443	-0.000340262	-1.2249
chr9	DNA/Sola-3	8383	31076431	DNA	0.000269754	0.00164877	-0.000340058	-0.60825
chr6	DNA/hAT-hAT1	9015	34106565	DNA	0.000264319	0.00179385	-0.000339043	-0.382175
chr9	DNA/Sola-2	3959	31076431	DNA	0.000127396	0.000778658	-0.000335377	-0.449161
chr1	DNA/hAT	3317	44109603	DNA	7.5199e-05	0.000519969	-0.000329068	-0.769933
chr13	DNA/Academ-2	18924	26908448	DNA	0.000703274	0.00394159	-0.000326889	-0.315128
chr2	DNA/Merlin	520	41198808	DNA	1.26217e-05	9.08807e-05	-0.000324793	-0.901088
chr7	DNA/hAT-hAT1	9897	32437515	DNA	0.00030511	0.00180899	-0.000323905	-0.365112
chr3	DNA/MULE-MuDR	46311	39105962	DNA	0.00118424	0.00782768	-0.000321327	-0.106562
chr3	DNA/TcMar-ISRm11	14954	39105962	DNA	0.000382397	0.00252759	-0.000317475	-0.383616
chr3	DNA/hAT-hAT5	78495	39105962	DNA	0.00200724	0.0132675	-0.000312526	-0.223082
chr10	LINE/CR1	39513	30293284	LINE	0.00130435	0.00993687	-0.000306664	-0.131725
chr2	DNA/P	2213	41198808	DNA	5.37151e-05	0.000386767	-0.00030481	-0.593407
chr9	DNA/Merlin	589	31076431	DNA	1.89533e-05	0.000115845	-0.000299829	-0.831829
chr3	LTR/DIRS	18157	39105962	LTR	0.000464303	0.00306897	-0.00029804	-0.238573
chr1	DNA/hAT-hAT6	4022	44109603	DNA	9.1182e-05	0.000630483	-0.000295222	-1.06276
chr12	DNA/Crypton-V	3976	27554326	DNA	0.000144297	0.000780455	-0.00028504	-0.322182
chr1	DNA/hAT-hAT1	11809	44109603	DNA	0.000267719	0.00185116	-0.000281729	-0.31757
chr8	DNA/TcMar-Tc1	477	31828770	DNA	1.49864e-05	8.3796e-05	-0.000280773	-1.51669
chr3	DNA/Merlin	805	39105962	DNA	2.05851e-05	0.000136064	-0.000279609	-0.775733
chr5	DNA/hAT	2969	34260887	DNA	8.66586e-05	0.000570581	-0.000278456	-0.651513
chr7	DNA/CMC-Chapaev	1011	32437515	DNA	3.11676e-05	0.000184792	-0.00027813	-1.61277
chr13	LINE/RTE-BovB	33196	26908448	LINE	0.00123366	0.00691423	-0.000277854	-0.193449
chr1	DNA/hAT-Blackjack	36552	44109603	DNA	0.000828663	0.00572984	-0.000277526	-0.249067
chr6	DNA/hAT-hAT6	3280	34106565	DNA	9.61692e-05	0.000652671	-0.000273034	-0.982893
chr5	LTR/Copia	15594	34260887	LTR	0.000455155	0.00299685	-0.000263637	-0.159265
chr14	DNA/CMC-Chapaev	985	25796123	DNA	3.8184e-05	0.000200531	-0.000262391	-1.5215
chr6	DNA/Academ-2	20135	34106565	DNA	0.000590356	0.00400656	-0.000261915	-0.252491
chr7	DNA/hAT-Tip100	214152	32437515	DNA	0.00660199	0.039143	-0.00025837	-0.0713327
chr13	DNA/Crypton-A	26845	26908448	DNA	0.000997642	0.00559142	-0.00025812	-0.0653602
chr10	LINE/Rex-Babar	35916	30293284	LINE	0.00118561	0.00903228	-0.000257531	-0.205916
chr15	DNA/Merlin	700	25743378	DNA	2.71915e-05	0.000162559	-0.000253115	-0.702229
chr9	DNA/IS3EU	2020	31076431	DNA	6.5001e-05	0.000397295	-0.000249174	-0.411415
chr12	LINE/CRE	4115	27554326	LINE	0.000149341	0.000807739	-0.000244823	-0.49111
chr15	LINE/L1-Tx1	4353	25743378	LINE	0.000169092	0.00101088	-0.000243164	-0.382946
chr14	DNA/TcMar-Tc1	597	25796123	DNA	2.3143e-05	0.00012154	-0.000243029	-1.3128
chr13	DNA/Merlin	830	26908448	DNA	3.08453e-05	0.000172877	-0.000242797	-0.673603
chr9	DNA/TcMar-Tc2	100242	31076431	DNA	0.00322566	0.0197157	-0.000242361	-0.0971301
chr15	DNA/PiggyBac	111059	25743378	DNA	0.00431408	0.0257908	-0.000236087	-0.106873
chr11	DNA/hAT-hAT5	65248	29942829	DNA	0.00217909	0.0133509	-0.000229175	-0.163586
chr11	LINE/CRE	4040	29942829	LINE	0.000134924	0.000826656	-0.000225907	-0.453164
chr2	LINE/CRE	4735	41198808	LINE	0.000114931	0.000827539	-0.000225023	-0.451392
chr2	LINE/Rex-Babar	51868	41198808	LINE	0.00125897	0.009065	-0.000224809	-0.179753
chr3	DNA/PiggyBac	152676	39105962	DNA	0.00390416	0.0258059	-0.00022101	-0.100048
chr3	LINE/RTE-X	41380	39105962	LINE	0.00105815	0.00699422	-0.000218598	-0.120991
chr1	DNA/Crypton-H	2884	44109603	DNA	6.53826e-05	0.000452092	-0.000217662	-0.220278
chr7	DNA/TcMar-ISRm11	14384	32437515	DNA	0.000443437	0.00262913	-0.000215935	-0.260921
chr13	LINE/CRE	4032	26908448	LINE	0.000149841	0.000839806	-0.000212757	-0.426785
chr6	DNA/Ginger-2	4879	34106565	DNA	0.000143052	0.000970848	-0.000207417	-0.264032
chr4	DNA/Zator	944	36746515	DNA	2.56895e-05	0.000169623	-0.00020732	-1.2596
chr9	DNA/hAT-Blackjack	29494	31076431	DNA	0.000949079	0.0058009	-0.000206473	-0.1853
chr12	DNA/MULE-F	791	27554326	DNA	2.87069e-05	0.000155266	-0.000205891	-2.08239
chr13	DNA/P	2358	26908448	DNA	8.76305e-05	0.000491136	-0.000200441	-0.390221
chr6	DNA/TcMar-Pogo	41198	34106565	DNA	0.00120792	0.00819778	-0.000200099	-0.123879
chr9	LINE/L1-Tx1	5397	31076431	LINE	0.000173669	0.00106148	-0.000192561	-0.303254
chr5	LINE/Rex-Babar	47344	34260887	LINE	0.00138187	0.00909855	-0.000191263	-0.15293
chr14	DNA/Merlin	1114	25796123	DNA	4.31848e-05	0.000226794	-0.00018888	-0.524019
chr9	DNA/Kolobok-Hydra	4021	31076431	DNA	0.000129391	0.000790852	-0.000180213	-0.255626
chr11	DNA/Sola-2	4565	29942829	DNA	0.000152457	0.00093408	-0.000179955	-0.241009
chr8	DNA/IS3EU	2680	31828770	DNA	8.42006e-05	0.000470804	-0.000175665	-0.290043
chr14	DNA/Kolobok-Hydra	3918	25796123	DNA	0.000151883	0.000797646	-0.00017342	-0.245991
chr5	DNA/TcMar-Tc1	997	34260887	DNA	2.91002e-05	0.000191603	-0.000172966	-0.934336
chr4	DNA/hAT	3793	36746515	DNA	0.000103221	0.000681546	-0.000167491	-0.391884
chr12	DNA/CMC-Chapaev	1524	27554326	DNA	5.53089e-05	0.000299148	-0.000163774	-0.94966
chr6	DNA/P	2671	34106565	DNA	7.83134e-05	0.000531489	-0.000160089	-0.311662
chr15	DNA/hAT-hAT5	57792	25743378	DNA	0.00224493	0.0134208	-0.000159236	-0.113663
chr15	DNA/Zator	943	25743378	DNA	3.66308e-05	0.00021899	-0.000157953	-0.959669
chr9	DNA/TcMar-Pogo	41902	31076431	DNA	0.00134835	0.00824131	-0.000156574	-0.0969334
chr6	DNA/Merlin	1318	34106565	DNA	3.86436e-05	0.000262262	-0.000153412	-0.425617
chr8	DNA/TcMar-ISRm11	15336	31828770	DNA	0.000481828	0.00269412	-0.000150941	-0.182387
chr7	LTR/Copia	17015	32437515	LTR	0.000524547	0.00311002	-0.000150461	-0.0908945
chr8	DNA/CMC-Chapaev	1786	31828770	DNA	5.61128e-05	0.000313752	-0.00014917	-0.864978
chr6	DNA/Ginger	458	34106565	DNA	1.34285e-05	9.11351e-05	-0.000148385	-1.43034
chr13	DNA/Zator	1112	26908448	DNA	4.13253e-05	0.000231613	-0.00014533	-0.882973
chr13	DNA/Sola-2	4651	26908448	DNA	0.000172845	0.000968734	-0.000145301	-0.194598
chr10	LINE/CR1-Zenon	390	30293284	LINE	1.28741e-05	9.80786e-05	-0.000145036	-1.17424
chr1	DNA/P	3494	44109603	DNA	7.92118e-05	0.000547715	-0.000143863	-0.280073
chr5	DNA/TcMar-ISRm11	14057	34260887	DNA	0.000410293	0.00270147	-0.000143593	-0.173509
chr9	LINE/CR1-Zenon	514	31076431	LINE	1.65399e-05	0.000101094	-0.000142021	-1.14983
chr15	DNA/TcMar-Tc1	969	25743378	DNA	3.76407e-05	0.000225028	-0.000139542	-0.753782
chr10	DNA/Merlin	1103	30293284	DNA	3.64107e-05	0.000277386	-0.000138287	-0.383657
chr8	LINE/CR1-Zenon	601	31828770	LINE	1.88823e-05	0.000105579	-0.000137535	-1.11351
chr12	DNA/Ginger	521	27554326	DNA	1.89081e-05	0.000102268	-0.000137253	-1.32302
chr8	DNA/Academ-2	23517	31828770	DNA	0.00073886	0.0041313	-0.000137176	-0.132241
chr8	LTR	47436	31828770	LTR	0.00149035	0.00833322	-0.00013652	-0.0837887
chr6	DNA/Kolobok-T2	279590	34106565	DNA	0.00819754	0.0556342	-0.000133854	-0.019921
chr8	LINE/L1-Tx1	6402	31828770	LINE	0.000201139	0.00112466	-0.000129388	-0.203766
chr10	LINE/L1-Tx1	4475	30293284	LINE	0.000147723	0.00112539	-0.000128657	-0.202615
chr1	LTR/Ngaro	37326	44109603	LTR	0.00084621	0.00585117	-0.000119106	-0.061643
chr11	DNA/CMC-Chapaev	1684	29942829	DNA	5.62405e-05	0.000344576	-0.000118345	-0.686239
chr13	DNA/TcMar-Tc1	1215	26908448	DNA	4.51531e-05	0.000253066	-0.000111503	-0.60232
chr6	DNA/MULE-F	1264	34106565	DNA	3.70603e-05	0.000251517	-0.00010964	-1.10891
chr1	DNA/TcMar-Tigger	14312	44109603	DNA	0.000324464	0.00224353	-0.000108739	-0.267854
chr8	DNA/Zator	1541	31828770	DNA	4.84153e-05	0.000270712	-0.000106231	-0.645422
chr1	DNA/MULE-F	1633	44109603	DNA	3.70214e-05	0.000255987	-0.000105171	-1.0637
chr4	DNA/Crypton-H	3193	36746515	DNA	8.68926e-05	0.000573735	-9.60189e-05	-0.0971728
chr15	DNA/Ginger-2	4667	25743378	DNA	0.000181289	0.0010838	-9.44636e-05	-0.120247
chr4	DNA/hAT-Ac	32356	36746515	DNA	0.000880519	0.0058139	-9.38956e-05	-0.0109995
chr7	DNA/Zator	1551	32437515	DNA	4.7815e-05	0.000283494	-9.34492e-05	-0.567764
chr3	DNA/Zator	1679	39105962	DNA	4.29346e-05	0.000283791	-9.31516e-05	-0.565956
chr12	DNA/hAT	3851	27554326	DNA	0.00013976	0.000755918	-9.31188e-05	-0.217873
chr12	DNA/Kolobok-Hydra	4490	27554326	DNA	0.000162951	0.000881348	-8.97172e-05	-0.127261
chr1	LINE/CR1-Zenon	980	44109603	LINE	2.22174e-05	0.000153624	-8.94914e-05	-0.72454
chr6	DNA/TcMar-Tc2	99850	34106565	DNA	0.00292759	0.0198687	-8.93624e-05	-0.0358134
chr9	LTR	42613	31076431	LTR	0.00137123	0.00838115	-8.85939e-05	-0.0543743
chr11	DNA/Ginger	744	29942829	DNA	2.48474e-05	0.000152236	-8.7285e-05	-0.841368
chr4	DNA/hAT-hAT6	4675	36746515	DNA	0.000127223	0.000840029	-8.56764e-05	-0.308426
chr13	DNA/MULE-F	1328	26908448	DNA	4.93525e-05	0.000276603	-8.45548e-05	-0.855191
chr6	DNA/Crypton-H	2950	34106565	DNA	8.64936e-05	0.000587006	-8.27482e-05	-0.0837426
chr10	DNA/Ginger	624	30293284	DNA	2.05986e-05	0.000156926	-8.25949e-05	-0.796159
chr7	LINE/CR1-Zenon	881	32437515	LINE	2.71599e-05	0.00016103	-8.20845e-05	-0.664573
chr3	Simple_repeat	251228	39105962	Simple_repeat	0.00642429	0.0424636	-7.73474e-05	-0.0224491
chr3	DNA/Sola-2	6157	39105962	DNA	0.000157444	0.00104068	-7.3354e-05	-0.098241
chr3	DNA/TcMar-Tc2	117652	39105962	DNA	0.00300854	0.019886	-7.19887e-05	-0.0288506
chr8	DNA/Ginger	957	31828770	DNA	3.00671e-05	0.000168119	-7.14016e-05	-0.688263
chr15	DNA/CMC-Chapaev	1689	25743378	DNA	6.56091e-05	0.000392231	-7.0691e-05	-0.40991
chr14	DNA/Zator	1509	25796123	DNA	5.84972e-05	0.00030721	-6.97335e-05	-0.423676
chr7	DNA/Sola-3	10501	32437515	DNA	0.00032373	0.00191939	-6.94443e-05	-0.124213
chr3	LINE/L1-Tx1	7010	39105962	LINE	0.000179257	0.00118486	-6.9187e-05	-0.108959
chr5	DNA/hAT-hAT6	4460	34260887	DNA	0.000130178	0.000857121	-6.85841e-05	-0.246895
chr10	DNA/hAT	3106	30293284	DNA	0.000102531	0.000781108	-6.79292e-05	-0.158936
chr2	DNA/hAT-hAT6	4914	41198808	DNA	0.000119275	0.000858823	-6.68821e-05	-0.240768
chr3	DNA/P	3700	39105962	DNA	9.46147e-05	0.000625389	-6.61885e-05	-0.128856
chr15	DNA/Ginger	778	25743378	DNA	3.02214e-05	0.000180672	-5.88484e-05	-0.567258
chr7	DNA/hAT-hAT6	4745	32437515	DNA	0.000146281	0.000867297	-5.84075e-05	-0.210261
chr9	DNA/Ginger	926	31076431	DNA	2.97975e-05	0.000182126	-5.73944e-05	-0.553243
chr3	LINE/CRE	5888	39105962	LINE	0.000150565	0.000995214	-5.73485e-05	-0.11504
chr11	DNA/TcMar-Tigger	11228	29942829	DNA	0.000374981	0.00229745	-5.48217e-05	-0.135041
chr13	DNA/hAT-hAT1	9991	26908448	DNA	0.000371296	0.00208098	-5.19152e-05	-0.0585198
chr7	DNA/Merlin	2036	32437515	DNA	6.27668e-05	0.000372143	-4.35309e-05	-0.12077
chr6	DNA/hAT-Tip100	197796	34106565	DNA	0.00579935	0.0393584	-4.29266e-05	-0.0118515
chr15	LINE/CR1-Zenon	865	25743378	LINE	3.36009e-05	0.000200876	-4.22389e-05	-0.341975
chr4	DNA/TcMar-Tc1	1794	36746515	DNA	4.8821e-05	0.000322355	-4.22141e-05	-0.228033
chr2	DNA/TcMar-Tc1	1845	41198808	DNA	4.47828e-05	0.000322452	-4.21176e-05	-0.227512
chr4	DNA/MULE-F	1777	36746515	DNA	4.83583e-05	0.000319301	-4.18568e-05	-0.423342
chr9	DNA/P	3315	31076431	DNA	0.000106672	0.000651996	-3.95817e-05	-0.0770579
chr5	DNA/CMC-Chapaev	2217	34260887	DNA	6.47094e-05	0.000426062	-3.68596e-05	-0.213734
chr8	DNA/MULE-F	1848	31828770	DNA	5.80607e-05	0.000324644	-3.65139e-05	-0.369303
chr4	DNA/P	3669	36746515	DNA	9.98462e-05	0.000659265	-3.23125e-05	-0.0629062
chr7	DNA/TcMar-Tc1	1867	32437515	DNA	5.75568e-05	0.000341253	-2.33166e-05	-0.125953
chr13	DNA/CMC-Chapaev	2126	26908448	DNA	7.90086e-05	0.000442814	-2.01074e-05	-0.116595
chr6	DNA/TcMar-Tc1	1735	34106565	DNA	5.087e-05	0.000345239	-1.93305e-05	-0.10442
chr9	DNA/hAT-hAT6	4609	31076431	DNA	0.000148312	0.000906501	-1.92044e-05	-0.0691336
chr14	DNA/Crypton-V	5143	25796123	DNA	0.000199371	0.00104704	-1.84574e-05	-0.0208625
chr3	DNA/MULE-F	2032	39105962	DNA	5.19614e-05	0.000343457	-1.77005e-05	-0.179024
chr1	DNA/Zator	2302	44109603	DNA	5.21882e-05	0.000360858	-1.60846e-05	-0.0977242
chr13	LINE/CR1-Zenon	1090	26908448	LINE	4.05077e-05	0.000227031	-1.60841e-05	-0.13022
chr4	DNA/Ginger	1249	36746515	DNA	3.39896e-05	0.000224427	-1.50937e-05	-0.145493
chr14	LINE/CR1-Zenon	1124	25796123	LINE	4.35724e-05	0.000228829	-1.42855e-05	-0.115658
chr8	DNA/Merlin	2286	31828770	DNA	7.18218e-05	0.000401588	-1.40854e-05	-0.0390777
chr2	LINE/L1-Tx1	7108	41198808	LINE	0.000172529	0.00124227	-1.17763e-05	-0.0185459
chr5	DNA/Zator	1913	34260887	DNA	5.58363e-05	0.000367639	-9.30357e-06	-0.0565252
chr7	DNA/TcMar-Tigger	12821	32437515	DNA	0.000395252	0.00234344	-8.83002e-06	-0.0217507
chr15	DNA/TcMar-Tigger	10096	25743378	DNA	0.000392179	0.00234456	-7.71041e-06	-0.0189928
chr14	DNA/Ginger	1141	25796123	DNA	4.42315e-05	0.00023229	-7.23026e-06	-0.0696948
chr11	DNA/Zator	1815	29942829	DNA	6.06155e-05	0.000371381	-5.56189e-06	-0.0337921
chr3	DNA/Sola-3	11738	39105962	DNA	0.000300159	0.001984	-4.82622e-06	-0.00863248
chr12	DNA/Sola-3	10121	27554326	DNA	0.000367311	0.00198667	-2.16599e-06	-0.00387422
chr12	DNA/TcMar-Tigger	11979	27554326	DNA	0.000434741	0.00235137	-8.95033e-07	-0.00220471
chr9	DNA/Academ-1	47951	31076431	DNA	0.001543	0.00943103	7.75559e-07	0.000394973
chr11	DNA/MULE-MuDR	39830	29942829	DNA	0.0013302	0.00814992	9.21975e-07	0.000305755
chr6	DNA/TcMar-ISRm11	14307	34106565	DNA	0.000419479	0.00284688	1.81659e-06	0.00219504
chr3	LINE/CR1-Zenon	1454	39105962	LINE	3.7181e-05	0.000245761	2.64614e-06	0.0214237
chr1	DNA/MULE-NOF	20495	44109603	DNA	0.000464638	0.00321277	6.41026e-06	0.00292799
chr14	DNA/MULE-F	1817	25796123	DNA	7.04369e-05	0.000369914	8.75623e-06	0.0885609
chr1	LINE/RTE-X	46072	44109603	LINE	0.00104449	0.00722219	9.37026e-06	0.0051863
chr9	DNA/Zator	1978	31076431	DNA	6.36495e-05	0.000389034	1.2091e-05	0.0734609
chr11	DNA/hAT	4243	29942829	DNA	0.000141703	0.000868193	1.91561e-05	0.0448202
chr2	DNA/CMC-Chapaev	2761	41198808	DNA	6.70165e-05	0.000482542	1.96201e-05	0.113769
chr6	LINE/CR1-Zenon	1361	34106565	LINE	3.99043e-05	0.000270819	2.77036e-05	0.224294
chr4	LINE/CR1	57168	36746515	LINE	0.00155574	0.0102722	2.87152e-05	0.0123344
chr7	DNA/CMC-EnSpm	39457	32437515	DNA	0.0012164	0.007212	2.91603e-05	0.00943218
chr5	LINE/CR1-Zenon	1422	34260887	LINE	4.15051e-05	0.000273279	3.01644e-05	0.244217
chr13	DNA/TcMar-Tigger	11439	26908448	DNA	0.000425108	0.00238257	3.03045e-05	0.0746481
chr2	LINE/CR1-Zenon	1567	41198808	LINE	3.80351e-05	0.000273866	3.07507e-05	0.248964
chr9	RC/Helitron	262313	31076431	RC	0.0084409	0.0515919	3.12135e-05	0.00475424
chr13	DNA/TcMar-Pogo	40498	26908448	DNA	0.00150503	0.00843513	3.7251e-05	0.0230618
chr1	DNA/Ginger	1769	44109603	DNA	4.01046e-05	0.000277306	3.77855e-05	0.364227
chr15	DNA/MULE-F	1719	25743378	DNA	6.67745e-05	0.000399197	3.80399e-05	0.384737
chr3	DNA/TcMar-Tc1	2384	39105962	DNA	6.09626e-05	0.000402953	3.83841e-05	0.207344
chr2	DNA/Kolobok-Hydra	5785	41198808	DNA	0.000140417	0.00101105	3.99826e-05	0.056714
chr8	LINE/CRE	6244	31828770	LINE	0.000196175	0.0010969	4.43395e-05	0.0889439
chr3	DNA/IS3EU	4091	39105962	DNA	0.000104613	0.000691478	4.50093e-05	0.0743157
chr13	DNA/hAT-Blackjack	29074	26908448	DNA	0.00108048	0.00605568	4.83139e-05	0.0433595
chr11	DNA/MULE-F	2014	29942829	DNA	6.72615e-05	0.0004121	5.09426e-05	0.515236
chr7	LINE/RTE-BovB	39628	32437515	LINE	0.00122167	0.00724326	5.11707e-05	0.0356264
chr11	DNA/hAT-hAT1	10724	29942829	DNA	0.000358149	0.00219432	6.14282e-05	0.0692431
chr11	DNA/TcMar-Tc1	2085	29942829	DNA	6.96327e-05	0.000426628	6.20586e-05	0.33523
chr5	DNA/Merlin	2486	34260887	DNA	7.25609e-05	0.000477758	6.20847e-05	0.172244
chr11	DNA/Merlin	2335	29942829	DNA	7.79819e-05	0.000477782	6.21087e-05	0.172311
chr13	DNA/hAT-hAT6	4758	26908448	DNA	0.000176822	0.000991021	6.53158e-05	0.23513
chr9	DNA/MULE-F	2182	31076431	DNA	7.0214e-05	0.000429157	6.79994e-05	0.687749
chr11	LINE/L1-Tx1	6463	29942829	LINE	0.000215845	0.00132244	6.83984e-05	0.107717
chr4	LINE/CR1-Zenon	1744	36746515	LINE	4.74603e-05	0.000313371	7.02562e-05	0.568808
chr7	DNA/MULE-F	2380	32437515	DNA	7.33718e-05	0.00043502	7.38621e-05	0.747044
chr11	LINE/RTE-BovB	35520	29942829	LINE	0.00118626	0.00726802	7.59336e-05	0.052867
chr2	DNA/MULE-F	2505	41198808	DNA	6.08027e-05	0.0004378	7.66429e-05	0.77517
chr13	DNA/Ginger	1534	26908448	DNA	5.70081e-05	0.000319509	7.99888e-05	0.771038
chr12	DNA/Ginger-2	6419	27554326	DNA	0.000232958	0.00125999	8.17295e-05	0.104038
chr3	DNA/MULE-NOF	19458	39105962	DNA	0.000497571	0.00328887	8.2512e-05	0.0376888
chr3	LTR/Ngaro	35813	39105962	LTR	0.000915794	0.00605326	8.29792e-05	0.0429455
chr9	DNA/hAT-hAT5	69470	31076431	DNA	0.00223546	0.0136634	8.33249e-05	0.0594777
chr10	DNA/Zator	1833	30293284	DNA	6.05085e-05	0.000460969	8.40262e-05	0.510513
chr9	DNA/hAT-hAT1	11309	31076431	DNA	0.000363909	0.00222426	9.1368e-05	0.102992
chr8	DNA/hAT	5386	31828770	DNA	0.000169218	0.000946175	9.71376e-05	0.227276
chr1	DNA/Kolobok-Hydra	6855	44109603	DNA	0.000155408	0.00107458	0.000103515	0.146833
chr15	DNA/hAT-hAT1	9644	25743378	DNA	0.000374621	0.00223959	0.0001067	0.120275
chr1	DNA/TcMar-Tc1	3048	44109603	DNA	6.91006e-05	0.0004778	0.000113231	0.611655
chr9	DNA/Kolobok	32855	31076431	DNA	0.00105723	0.00646194	0.000118673	0.0594139
chr5	DNA/Academ-2	22860	34260887	DNA	0.000667233	0.00439322	0.000124748	0.120259
chr2	DNA/Ginger	2091	41198808	DNA	5.07539e-05	0.000365445	0.000125925	1.21383
chr5	DNA/hAT-Blackjack	31916	34260887	DNA	0.000931558	0.0061336	0.000126234	0.113289
chr3	DNA/hAT-Blackjack	36314	39105962	DNA	0.000928605	0.00613794	0.000130572	0.117183
chr3	DNA/Ginger	2208	39105962	DNA	5.6462e-05	0.000373205	0.000133685	1.28863
chr5	DNA/Ginger	1946	34260887	DNA	5.67995e-05	0.000373981	0.000134461	1.29611
chr5	DNA/MULE-F	2579	34260887	DNA	7.52753e-05	0.000495631	0.000134474	1.36007
chr12	DNA/Zator	2607	27554326	DNA	9.46131e-05	0.000511732	0.000134789	0.818927
chr10	DNA/CMC-Chapaev	2377	30293284	DNA	7.84662e-05	0.000597776	0.000134855	0.78197
chr11	LINE/CR1	50721	29942829	LINE	0.00169393	0.0103784	0.000134885	0.0579387
chr1	DNA/IS3EU	5024	44109603	DNA	0.000113898	0.000787556	0.000141087	0.232952
chr5	DNA/TcMar-Tigger	13004	34260887	DNA	0.000379558	0.0024991	0.000146833	0.36169
chr3	DNA/hAT-hAT6	6350	39105962	DNA	0.000162379	0.0010733	0.000147598	0.531337
chr10	DNA/MULE-F	2035	30293284	DNA	6.71766e-05	0.000511769	0.000150611	1.52329
chr9	DNA/CMC-Chapaev	3124	31076431	DNA	0.000100526	0.00061443	0.000151508	0.878539
chr7	DNA/Ginger	2151	32437515	DNA	6.63121e-05	0.000393163	0.000153642	1.48101
chr3	LINE/CR1	61552	39105962	LINE	0.00157398	0.0104038	0.00016024	0.06883
chr1	LTR/DIRS	22505	44109603	LTR	0.000510206	0.00352785	0.000160843	0.128751
chr1	DNA/Crypton-V	7851	44109603	DNA	0.000177988	0.00123071	0.000165218	0.186747
chr5	DNA/P	4470	34260887	DNA	0.000130469	0.000859043	0.000167465	0.326022
chr10	DNA/hAT-hAT6	4384	30293284	DNA	0.000144719	0.0011025	0.000176799	0.636456
chr4	DNA/hAT-hAT1	12857	36746515	DNA	0.000349884	0.00231021	0.000177321	0.19988
chr5	LINE/L1-Tx1	7449	34260887	LINE	0.00021742	0.00143155	0.0001775	0.279534
chr3	DNA/CMC-Chapaev	3807	39105962	DNA	9.73509e-05	0.000643475	0.000180553	1.04696
chr10	LINE/CRE	4905	30293284	LINE	0.000161917	0.00123353	0.000180964	0.36301
chr6	DNA/CMC-Chapaev	3251	34106565	DNA	9.53189e-05	0.0006469	0.000183979	1.06682
chr4	LINE/CRE	6953	36746515	LINE	0.000189215	0.00124935	0.000196789	0.394754
chr4	DNA/Academ-2	24853	36746515	DNA	0.000676336	0.00446572	0.00019724	0.190144
chr9	LTR/DIRS	18133	31076431	LTR	0.000583497	0.00356641	0.000199397	0.159612
chr4	DNA/CMC-Chapaev	3696	36746515	DNA	0.000100581	0.000664117	0.000201195	1.16665
chr4	DNA/TcMar-Tc2	112192	36746515	DNA	0.00305313	0.0201592	0.000201235	0.0806482
chr1	DNA/MULE-MuDR	53280	44109603	DNA	0.0012079	0.0083521	0.0002031	0.0673543
chr12	LTR/Copia	17666	27554326	LTR	0.000641133	0.00346768	0.000207198	0.12517
chr12	DNA/TcMar-Tc1	2937	27554326	DNA	0.000106589	0.000576508	0.000211938	1.14486
chr9	LTR/Copia	17677	31076431	LTR	0.000568823	0.00347672	0.000216236	0.13063
chr7	DNA/Sola-2	7323	32437515	DNA	0.000225757	0.00133851	0.000224472	0.30063
chr1	DNA/CMC-Chapaev	4406	44109603	DNA	9.98875e-05	0.000690679	0.000227757	1.32068
chr8	DNA/Sola-2	7671	31828770	DNA	0.000241008	0.00134759	0.000233552	0.312789
chr12	LINE/CR1-Zenon	2474	27554326	LINE	8.97863e-05	0.000485625	0.00024251	1.96341
chr14	DNA/hAT-hAT6	5783	25796123	DNA	0.000224181	0.00117733	0.000251626	0.905827
chr8	DNA/Kolobok-Hydra	7026	31828770	DNA	0.000220744	0.00123428	0.000263213	0.373359
chr15	DNA/Sola-2	5936	25743378	DNA	0.000230584	0.0013785	0.000264461	0.354186
chr11	LINE/CR1-Zenon	2482	29942829	LINE	8.28913e-05	0.000507861	0.000264746	2.14344
chr1	LINE/L1-Tx1	9755	44109603	LINE	0.000221154	0.00152918	0.000275135	0.433295
chr4	DNA/TcMar-Tigger	14636	36746515	DNA	0.000398296	0.00262987	0.000277604	0.683813
chr6	DNA/TcMar-Tigger	13253	34106565	DNA	0.000388576	0.00263715	0.000284878	0.701732
chr6	DNA/Zator	3353	34106565	DNA	9.83095e-05	0.000667197	0.000290254	1.76348
chr2	DNA/TcMar-Tigger	15132	41198808	DNA	0.000367292	0.00264463	0.00029236	0.720161
chr12	DNA/Merlin	3617	27554326	DNA	0.000131268	0.000709986	0.000294312	0.816524
chr9	DNA/TcMar-Tc1	3351	31076431	DNA	0.000107831	0.000659077	0.000294507	1.59088
chr10	DNA/MULE-NOF	13962	30293284	DNA	0.000460894	0.00351121	0.000304854	0.139247
chr8	LINE/RTE-BovB	42698	31828770	LINE	0.00134149	0.00750088	0.000308795	0.214992
chr2	DNA/Sola-3	13161	41198808	DNA	0.000319451	0.00230016	0.000311325	0.556856
chr6	DNA/hAT	5914	34106565	DNA	0.000173398	0.0011768	0.00032776	0.766872
chr4	DNA/TcMar-Pogo	48573	36746515	DNA	0.00132184	0.00872785	0.00032997	0.204282
chr5	DNA/MULE-MuDR	44128	34260887	DNA	0.001288	0.0084805	0.000331497	0.109935
chr14	DNA/hAT-hAT1	12123	25796123	DNA	0.000469954	0.00246806	0.000335167	0.377807
chr3	DNA/Academ-2	27271	39105962	DNA	0.000697362	0.00460946	0.000340979	0.328711
chr1	DNA/hAT-hAT5	88817	44109603	DNA	0.00201355	0.0139228	0.000342763	0.244666
chr6	DNA/Kolobok	33650	34106565	DNA	0.000986614	0.00669584	0.000352578	0.176519
chr10	DNA/TcMar-Tc1	2860	30293284	DNA	9.44104e-05	0.000719243	0.000354673	1.91589
chr12	DNA/hAT-hAT1	12709	27554326	DNA	0.000461234	0.00249467	0.000361775	0.4078
chr7	LTR/Pao	45386	32437515	LTR	0.00139918	0.00829571	0.000364492	0.111757
chr7	DNA/hAT	6645	32437515	DNA	0.000204855	0.00121458	0.000365545	0.855278
chr3	DNA/hAT	7201	39105962	DNA	0.000184141	0.00121714	0.000368106	0.861269
chr4	DNA/TcMar-ISRm11	17898	36746515	DNA	0.000487067	0.00321601	0.000370945	0.448225
chr14	DNA/MULE-MuDR	41861	25796123	DNA	0.00162276	0.00852227	0.000373265	0.123786
chr2	DNA/Zator	4348	41198808	DNA	0.000105537	0.000759903	0.00038296	2.32673
chr1	DNA/Sola-2	9572	44109603	DNA	0.000217005	0.00150049	0.000386459	0.517573
chr14	DNA/P	5314	25796123	DNA	0.000206	0.00108185	0.000390272	0.759785
chr2	DNA/PiggyBac	151156	41198808	DNA	0.00366894	0.0264176	0.000390696	0.176862
chr8	DNA/MULE-MuDR	48642	31828770	DNA	0.00152824	0.00854508	0.000396081	0.131353
chr13	DNA/Academ-1	47185	26908448	DNA	0.00175354	0.00982794	0.000397682	0.20253
chr2	DNA/hAT	7137	41198808	DNA	0.000173233	0.00124734	0.000398301	0.931919
chr4	DNA/hAT-hAT5	77794	36746515	DNA	0.00211704	0.0139784	0.000398362	0.284352
chr13	LTR/DIRS	18082	26908448	LTR	0.000671982	0.00376621	0.000399202	0.31955
chr2	DNA/TcMar-ISRm11	18630	41198808	DNA	0.000452198	0.00325598	0.000410915	0.496523
chr4	DNA/PIF-Harbinger	241459	36746515	DNA	0.00657094	0.0433866	0.000412123	0.090584
chr10	DNA/Sola-3	9560	30293284	DNA	0.000315581	0.00240418	0.000415351	0.742924
chr7	LINE/CRE	8084	32437515	LINE	0.000249218	0.0014776	0.000425042	0.852624
chr8	DNA/CMC-EnSpm	43320	31828770	DNA	0.00136103	0.00761015	0.000427309	0.138217
chr9	DNA/Ginger-2	8174	31076431	DNA	0.000263029	0.00160767	0.000429402	0.546607
chr14	RC/Helitron	255381	25796123	RC	0.00989998	0.0519917	0.000431062	0.0656566
chr14	DNA/MULE-NOF	17914	25796123	DNA	0.000694445	0.00364702	0.000440661	0.201279
chr10	DNA/Sola-2	6191	30293284	DNA	0.000204369	0.00155693	0.000442899	0.593162
chr12	DNA/hAT-hAT6	7001	27554326	DNA	0.00025408	0.00137424	0.000448531	1.61466
chr1	DNA/TcMar-Pogo	56475	44109603	DNA	0.00128033	0.00885295	0.000455065	0.281727
chr7	DNA/Kolobok	37230	32437515	DNA	0.00114775	0.00680495	0.000461683	0.231143
chr12	DNA/IS3EU	5707	27554326	DNA	0.000207118	0.00112023	0.000473767	0.782245
chr12	LINE/RTE-BovB	39178	27554326	LINE	0.00142185	0.0076903	0.000498216	0.346872
chr4	DNA/Sola-3	13864	36746515	DNA	0.000377287	0.00249116	0.000502325	0.898491
chr7	DNA/IS3EU	6316	32437515	DNA	0.000194713	0.00115445	0.000507979	0.838733
chr3	DNA/TcMar-Tigger	16954	39105962	DNA	0.00043354	0.00286563	0.000513365	1.26456
chr5	LINE/CRE	8219	34260887	LINE	0.000239895	0.00157952	0.000526961	1.05707
chr11	DNA/hAT-hAT6	7139	29942829	DNA	0.000238421	0.00146077	0.000535061	1.92616
chr4	DNA/Merlin	5345	36746515	DNA	0.000145456	0.000960418	0.000544744	1.51131
chr4	LTR	50218	36746515	LTR	0.00136661	0.00902343	0.000553692	0.339827
chr11	DNA/TcMar-Pogo	43800	29942829	DNA	0.00146279	0.00896226	0.000564375	0.3494
chr8	LTR/Gypsy	209793	31828770	LTR	0.0065913	0.036855	0.000575306	0.145242
chr6	DNA/Sola-3	12890	34106565	DNA	0.000377933	0.00256492	0.000576085	1.03042
chr9	LINE/Rex-Babar	50181	31076431	LINE	0.00161476	0.00986963	0.000579814	0.463607
chr15	LINE/Rex-Babar	42506	25743378	LINE	0.00165114	0.00987102	0.000581209	0.464723
chr15	DNA/Kolobok-Hydra	6718	25743378	DNA	0.00026096	0.0015601	0.000589032	0.835523
chr12	DNA/Sola-2	8725	27554326	DNA	0.000316647	0.00171264	0.000598607	0.801698
chr5	DNA/Sola-3	13532	34260887	DNA	0.000394969	0.00260057	0.000611743	1.0942
chr7	RC/Helitron	285450	32437515	RC	0.0088	0.0521749	0.000614283	0.0935638
chr2	DNA/Ginger-2	10282	41198808	DNA	0.00024957	0.00179699	0.000618727	0.787608
chr2	DNA/Academ-1	57544	41198808	DNA	0.00139674	0.010057	0.000626748	0.319188
chr10	DNA/TcMar-Tigger	11911	30293284	DNA	0.000393189	0.00299542	0.00064315	1.58425
chr2	Unknown	968996	41198808	Unknown	0.02352	0.169352	0.000643653	0.0744316
chr5	DNA/TcMar-Tc2	107212	34260887	DNA	0.00312928	0.020604	0.000645943	0.258872
chr6	DNA/hAT-Blackjack	33493	34106565	DNA	0.00098201	0.0066646	0.000657235	0.589838
chr6	LINE/CRE	8623	34106565	LINE	0.000252825	0.00171585	0.000663285	1.33053
chr11	DNA/Academ-2	24201	29942829	DNA	0.00080824	0.00495195	0.000683477	0.658886
chr4	DNA/hAT-Tip100	223172	36746515	DNA	0.00607328	0.0401007	0.000699358	0.193084
chr9	LINE/RTE-X	40258	31076431	LINE	0.00129545	0.00791797	0.00070515	0.39029
chr12	LINE/L1-Tx1	9988	27554326	LINE	0.000362484	0.00196056	0.000706512	1.11265
chr14	DNA/Academ-2	24473	25796123	DNA	0.000948708	0.00498233	0.000713856	0.688172
chr9	DNA/TcMar-ISRm11	18137	31076431	DNA	0.000583626	0.0035672	0.000722134	0.872578
chr15	DNA/Crypton-V	7783	25743378	DNA	0.00030233	0.00180742	0.000741925	0.838602
chr5	DNA/PIF-Harbinger	227514	34260887	DNA	0.00664063	0.0437235	0.000749042	0.164638
chr7	DNA/Kolobok-Hydra	9458	32437515	DNA	0.000291576	0.00172875	0.00075768	1.07475
chr12	DNA/Kolobok-T2	287974	27554326	DNA	0.0104511	0.0565268	0.000758753	0.112923
chr1	LINE/Rex-Babar	64201	44109603	LINE	0.00145549	0.0100641	0.000774252	0.619076
chr12	DNA/TcMar-ISRm11	18467	27554326	DNA	0.000670203	0.00362491	0.000779852	0.94232
chr13	DNA/Ginger-2	9488	26908448	DNA	0.000352603	0.00197621	0.000797945	1.01574
chr15	DNA/P	6438	25743378	DNA	0.000250084	0.00149507	0.000803497	1.56425
chr7	LINE/Rex-Babar	55409	32437515	LINE	0.00170818	0.0101277	0.000837919	0.669982
chr10	DNA/hAT-hAT5	57354	30293284	DNA	0.00189329	0.0144236	0.000843512	0.602102
chr10	DNA/TcMar-Tc2	82735	30293284	DNA	0.00273113	0.0208065	0.000848475	0.34004
chr13	DNA/Crypton-H	7336	26908448	DNA	0.000272628	0.00152798	0.000858226	0.868539
chr3	DNA/CMC-EnSpm	47743	39105962	DNA	0.00122086	0.00806972	0.000886875	0.286868
chr15	DNA/TcMar-Tc2	89819	25743378	DNA	0.00348901	0.0208584	0.000900343	0.360827
chr6	LTR/Pao	44431	34106565	LTR	0.00130271	0.0088411	0.00090988	0.278978
chr1	LINE/CRE	12592	44109603	LINE	0.000285471	0.00197391	0.000921343	1.84819
chr4	LTR/DIRS	24001	36746515	LTR	0.00065315	0.00431263	0.000945615	0.756939
chr6	DNA/IS3EU	8010	34106565	DNA	0.000234852	0.00159387	0.000947401	1.56427
chr15	DNA/hAT	7740	25743378	DNA	0.00030066	0.00179743	0.000948396	2.219
chr1	DNA/Merlin	8872	44109603	DNA	0.000201135	0.00139076	0.000975089	2.70524
chr12	LINE/RTE-X	41722	27554326	LINE	0.00151417	0.00818967	0.000976854	0.540674
chr1	DNA/Sola-3	18951	44109603	DNA	0.000429634	0.00297073	0.000981903	1.75629
chr10	DNA/PiggyBac	107442	30293284	DNA	0.00354673	0.0270199	0.000992956	0.449496
chr12	LTR	48220	27554326	LTR	0.00175	0.00946517	0.000995429	0.610942
chr8	DNA/Crypton-V	11764	31828770	DNA	0.000369603	0.00206662	0.00100112	1.13157
chr5	LTR/Pao	46498	34260887	LTR	0.00135717	0.00893597	0.00100474	0.308064
chr6	DNA/Kolobok-Hydra	9952	34106565	DNA	0.000291791	0.0019803	0.00100923	1.43156
chr4	LINE/RTE-X	45854	36746515	LINE	0.00124785	0.00823929	0.00102647	0.568137
chr1	DNA/TcMar-ISRm11	24702	44109603	DNA	0.000560014	0.00387225	0.00102719	1.24119
chr6	DNA/hAT-hAT5	73525	34106565	DNA	0.00215574	0.0146304	0.0010503	0.749707
chr3	DNA/Crypton-V	12672	39105962	DNA	0.000324043	0.00214187	0.00107638	1.21664
chr1	LTR	60925	44109603	LTR	0.00138122	0.00955052	0.00108078	0.663327
chr9	LINE/CR1	57645	31076431	LINE	0.00185494	0.0113376	0.00109412	0.469971
chr3	DNA/hAT-hAT1	19218	39105962	DNA	0.000491434	0.00324831	0.00111541	1.25731
chr4	DNA/IS3EU	9885	36746515	DNA	0.000269005	0.00177619	0.00112972	1.8653
chr11	DNA/TcMar-Tc2	103096	29942829	DNA	0.00344309	0.0210953	0.00113726	0.455774
chr15	LINE/L2	83970	25743378	LINE	0.00326181	0.0195001	0.00114462	0.208881
chr6	LTR/Copia	22216	34106565	LTR	0.00065137	0.00442065	0.00116016	0.700864
chr5	DNA/TcMar-Pogo	49830	34260887	DNA	0.00145443	0.00957631	0.00117843	0.729554
chr15	LTR/DIRS	19653	25743378	LTR	0.00076342	0.00456395	0.00119694	0.958116
chr11	LTR	47458	29942829	LTR	0.00158495	0.00971075	0.00124101	0.761665
chr4	DNA/hAT-Blackjack	40512	36746515	DNA	0.00110247	0.00727941	0.00127204	1.1416
chr10	LTR/Ngaro	28838	30293284	LTR	0.00095196	0.00725228	0.001282	0.663493
chr11	DNA/hAT-Tip100	198858	29942829	DNA	0.00664126	0.0406899	0.00128851	0.355743
chr10	DNA/Ginger-2	9901	30293284	DNA	0.000326838	0.00248994	0.00131167	1.66969
chr15	DNA/CMC-EnSpm	36653	25743378	DNA	0.00142378	0.0085118	0.00132896	0.429864
chr10	DNA/hAT-Tip100	162010	30293284	DNA	0.00534805	0.0407428	0.00134148	0.370367
chr11	LTR/Copia	22600	29942829	LTR	0.000754772	0.00462436	0.00136388	0.823926
chr11	DNA/P	10059	29942829	DNA	0.00033594	0.00205825	0.00136667	2.66065
chr10	DNA/Academ-1	42952	30293284	DNA	0.00141787	0.0108017	0.00137147	0.698454
chr5	DNA/MULE-NOF	23878	34260887	DNA	0.000696946	0.00458886	0.0013825	0.631482
chr2	DNA/Academ-2	32373	41198808	DNA	0.000785775	0.00565785	0.00138937	1.33938
chr2	LINE/CR1	66568	41198808	LINE	0.00161577	0.0116341	0.0013906	0.597322
chr10	DNA/Kolobok-Hydra	9410	30293284	DNA	0.00031063	0.00236646	0.00139539	1.97932
chr15	DNA/Academ-1	46709	25743378	DNA	0.00181441	0.0108471	0.00141682	0.72155
chr8	LINE/Penelope	132806	31828770	LINE	0.00417251	0.0233304	0.00143078	0.351905
chr13	DNA/Crypton-V	12046	26908448	DNA	0.000447666	0.002509	0.00144351	1.63161
chr8	Simple_repeat	250527	31828770	Simple_repeat	0.00787109	0.0440108	0.00146988	0.426614
chr5	DNA/Kolobok	40695	34260887	DNA	0.0011878	0.00782075	0.00147748	0.739706
chr7	LTR/DIRS	26837	32437515	LTR	0.000827345	0.0049053	0.00153829	1.23136
chr3	LTR	59218	39105962	LTR	0.0015143	0.0100093	0.00153953	0.944881
chr11	DNA/PiggyBac	134728	29942829	DNA	0.00449951	0.0275677	0.0015408	0.697497
chr15	LINE/RTE-BovB	37623	25743378	LINE	0.00146146	0.00873706	0.00154497	1.07565
chr10	DNA/hAT-Blackjack	30118	30293284	DNA	0.000994214	0.00757418	0.00156681	1.40614
chr3	DNA/Ginger-2	16271	39105962	DNA	0.000416075	0.00275019	0.00157193	2.00098
chr8	LTR/DIRS	28231	31828770	LTR	0.000886965	0.00495942	0.00159241	1.27468
chr13	DNA/TcMar-ISRm11	21403	26908448	DNA	0.000795401	0.00445793	0.00161287	1.94888
chr14	LINE/Penelope	115569	25796123	LINE	0.00448009	0.0235281	0.00162846	0.400525
chr2	DNA/Kolobok	45622	41198808	DNA	0.00110736	0.00797339	0.00163012	0.816125
chr4	DNA/Kolobok-T2	319491	36746515	DNA	0.00869446	0.0574078	0.00163976	0.24404
chr11	DNA	1066774	29942829	DNA	0.035627	0.218281	0.00165215	0.123906
chr7	Simple_repeat	241787	32437515	Simple_repeat	0.00745393	0.0441942	0.00165322	0.479825
chr4	LTR/Pao	53404	36746515	LTR	0.00145331	0.00959591	0.00166469	0.51041
chr5	DNA/Academ-1	57804	34260887	DNA	0.00168717	0.0111087	0.00167849	0.854816
chr4	LINE/RTE-BovB	49467	36746515	LINE	0.00134617	0.00888849	0.0016964	1.18108
chr9	LTR/Ngaro	39021	31076431	LTR	0.00125565	0.00767467	0.00170439	0.882099
chr5	LTR/DIRS	26813	34260887	LTR	0.000782613	0.00515291	0.0017859	1.42956
chr1	LINE/CR1	76883	44109603	LINE	0.001743	0.0120521	0.00180855	0.776848
chr3	DNA/PIF-Harbinger	265036	39105962	DNA	0.00677738	0.0447975	0.00182297	0.400687
chr15	DNA/TcMar-Pogo	44029	25743378	DNA	0.0017103	0.0102247	0.00182682	1.13097
chr2	DNA/hAT-Ac	44265	41198808	DNA	0.00107442	0.00773622	0.00182843	0.214194
chr4	DNA/PiggyBac	155120	36746515	DNA	0.00422135	0.0278728	0.00184584	0.835584
chr7	LINE/L1-Tx1	17007	32437515	LINE	0.0005243	0.00310856	0.00185452	2.92058
chr8	LINE/RTE-X	51784	31828770	LINE	0.00162696	0.00909705	0.00188423	1.04289
chr12	DNA/hAT-Tip100	210359	27554326	DNA	0.00763434	0.0412917	0.0018903	0.521889
chr7	Satellite	128467	32437515	Satellite	0.00396045	0.0234814	0.00190883	0.216363
chr5	DNA/CMC-EnSpm	47339	34260887	DNA	0.00138172	0.00909759	0.00191475	0.619343
chr6	DNA/Sola-2	15231	34106565	DNA	0.000446571	0.00303074	0.0019167	2.56699
chr1	LINE/Penelope	151975	44109603	LINE	0.00344539	0.0238234	0.00192376	0.473155
chr6	LINE/RTE-BovB	45869	34106565	LINE	0.00134487	0.00912724	0.00193515	1.34731
chr5	LINE/Penelope	124113	34260887	LINE	0.00362259	0.023852	0.00195234	0.480185
chr9	DNA/Crypton-H	13488	31076431	DNA	0.000434027	0.00265283	0.00198307	2.0069
chr12	LINE/Rex-Babar	57630	27554326	LINE	0.0020915	0.0113123	0.00202246	1.61712
chr3	DNA/Academ-1	67787	39105962	DNA	0.00173342	0.0114576	0.00202738	1.0325
chr11	DNA/Kolobok	40922	29942829	DNA	0.00136667	0.00837337	0.0020301	1.01638
chr1	DNA/Academ-1	73220	44109603	DNA	0.00165996	0.0114779	0.00204762	1.0428
chr3	LINE/L2	120746	39105962	LINE	0.00308766	0.020409	0.00205354	0.37475
chr10	DNA/CMC-EnSpm	37006	30293284	DNA	0.00122159	0.0093064	0.00212356	0.686885
chr14	LTR	52161	25796123	LTR	0.00202205	0.0106192	0.00214945	1.31922
chr10	DNA/hAT-hAT1	17291	30293284	DNA	0.000570787	0.0043484	0.00221551	2.49736
chr12	DNA/Kolobok	43829	27554326	DNA	0.00159064	0.00860326	0.00225999	1.13147
chr11	LTR/Pao	49814	29942829	LTR	0.00166364	0.0101928	0.00226161	0.693431
chr7	DNA/Crypton-H	16084	32437515	DNA	0.000495846	0.00293986	0.0022701	2.29738
chr1	DNA/PIF-Harbinger	288697	44109603	DNA	0.00654499	0.0452558	0.00228126	0.501418
chr8	LINE/Rex-Babar	65956	31828770	LINE	0.00207221	0.0115867	0.00229687	1.83653
chr5	LINE/L2	107470	34260887	LINE	0.00313681	0.0206535	0.00229809	0.419378
chr6	LTR/Gypsy	193948	34106565	LTR	0.00568653	0.0385927	0.00231309	0.583963
chr2	DNA/hAT-Blackjack	47933	41198808	DNA	0.00116346	0.00837728	0.00236991	2.12689
chr11	LINE/RTE-X	46859	29942829	LINE	0.00156495	0.00958818	0.00237537	1.31473
chr14	Unknown	840446	25796123	Unknown	0.0325803	0.171102	0.00239371	0.276807
chr11	RC/Helitron	263753	29942829	RC	0.00880855	0.0539685	0.00240789	0.366755
chr10	DNA/Academ-2	26620	30293284	DNA	0.000878743	0.00669449	0.00242601	2.33873
chr13	LINE/Penelope	117025	26908448	LINE	0.00434901	0.0243746	0.00247493	0.608718
chr7	DNA/hAT-hAT5	88017	32437515	DNA	0.00271343	0.0160879	0.00250779	1.79007
chr1	LINE/RTE-BovB	62025	44109603	LINE	0.00140616	0.00972296	0.00253087	1.76206
chr10	LTR	43904	30293284	LTR	0.0014493	0.0110411	0.00257139	1.57818
chr11	DNA/Maverick	376027	29942829	DNA	0.0125582	0.0769418	0.00260174	0.144285
chr13	DNA/hAT-hAT5	77703	26908448	DNA	0.00288768	0.0161844	0.00260431	1.85897
chr4	LTR/Ngaro	48236	36746515	LTR	0.00131267	0.0086673	0.00269702	1.39583
chr8	LTR/Pao	60505	31828770	LTR	0.00190095	0.0106291	0.00269787	0.827194
chr1	LTR/Gypsy	249026	44109603	LTR	0.00564562	0.039037	0.00275734	0.696118
chr6	Simple_repeat	227835	34106565	Simple_repeat	0.00668009	0.0453357	0.00279481	0.811157
chr12	LTR/Gypsy	199172	27554326	LTR	0.00722834	0.0390957	0.0028161	0.710953
chr13	DNA/Kolobok-T2	281513	26908448	DNA	0.0104619	0.058635	0.00286692	0.426674
chr1	LINE/L2	135442	44109603	LINE	0.00307058	0.0212317	0.00287627	0.524889
chr3	LTR/Copia	36540	39105962	LTR	0.000934384	0.00617614	0.00291566	1.76137
chr2	DNA/hAT-Tip100	242180	41198808	DNA	0.00587833	0.042326	0.00292459	0.807444
chr8	DNA/Academ-1	71110	31828770	DNA	0.00223414	0.0124921	0.00306185	1.55933
chr1	RC/Helitron	348758	44109603	RC	0.00790662	0.0546708	0.00311019	0.473725
chr8	Unknown	978207	31828770	Unknown	0.0307334	0.171845	0.00313612	0.362659
chr15	LTR/Gypsy	169818	25743378	LTR	0.00659657	0.0394362	0.0031566	0.796915
chr7	DNA/Crypton-A	49298	32437515	DNA	0.00151978	0.00901075	0.00316122	0.800474
chr9	Satellite	126098	31076431	Satellite	0.00405767	0.024801	0.00322848	0.365945
chr13	DNA/hAT-Tip100	204672	26908448	DNA	0.00760624	0.0426301	0.00322878	0.891427
chr4	DNA/MULE-NOF	35975	36746515	DNA	0.000979004	0.00646418	0.00325782	1.48806
chr6	Satellite	125235	34106565	Satellite	0.00367187	0.0249199	0.00334734	0.379417
chr7	DNA/Kolobok-T2	323503	32437515	DNA	0.00997311	0.0591303	0.00336225	0.500392
chr6	LINE/RTE-X	53847	34106565	LINE	0.00157879	0.0107147	0.00350193	1.93827
chr13	LINE/L2	104984	26908448	LINE	0.00390153	0.0218666	0.00351117	0.640751
chr14	LTR/Copia	33442	25796123	LTR	0.0012964	0.00680829	0.0035478	2.14325
chr15	Satellite	108342	25743378	Satellite	0.00420854	0.0251599	0.00358734	0.406621
chr8	DNA/Kolobok	56625	31828770	DNA	0.00177905	0.00994748	0.00360421	1.80446
chr9	DNA	1120078	31076431	DNA	0.0360427	0.220298	0.00366882	0.27515
chr6	DNA/Maverick	392164	34106565	DNA	0.0114982	0.0780347	0.00369469	0.204898
chr7	LINE/CR1	76625	32437515	LINE	0.00236223	0.0140056	0.00376209	1.61598
chr5	DNA/PiggyBac	155251	34260887	DNA	0.00453144	0.0298361	0.00380913	1.72434
chr5	LTR/Gypsy	210652	34260887	LTR	0.00614847	0.040483	0.00420336	1.06118
chr10	DNA/TcMar-Pogo	50205	30293284	DNA	0.0016573	0.0126257	0.00422785	2.61743
chr12	DNA/CMC-EnSpm	58915	27554326	DNA	0.00213814	0.0115645	0.00438166	1.41729
chr14	DNA/TcMar-Tc2	119759	25796123	DNA	0.00464252	0.0243811	0.00442311	1.77263
chr8	Satellite	148052	31828770	Satellite	0.00465151	0.0260087	0.00443619	0.502837
chr6	LINE/CR1	73879	34106565	LINE	0.00216612	0.0147008	0.00445728	1.91459
chr13	DNA/PiggyBac	146595	26908448	DNA	0.00544792	0.0305336	0.00450663	2.04008
chr14	Simple_repeat	231846	25796123	Simple_repeat	0.00898763	0.0472003	0.00465941	1.35233
chr12	RC/Helitron	286445	27554326	RC	0.0103956	0.0562267	0.00466604	0.710701
chr10	Simple_repeat	187887	30293284	Simple_repeat	0.00620227	0.0472505	0.00470955	1.36688
chr11	DNA/PIF-Harbinger	233721	29942829	DNA	0.00780558	0.0478235	0.00484896	1.06579
chr3	DNA/hAT-Tip100	262457	39105962	DNA	0.00671143	0.0443616	0.0049602	1.36945
chr8	LTR/Ngaro	62246	31828770	LTR	0.00195565	0.0109349	0.00496466	2.56944
chr15	LTR/Pao	55760	25743378	LTR	0.00216599	0.012949	0.00501773	1.53849
chr2	LTR/Gypsy	236509	41198808	LTR	0.00574068	0.0413348	0.00505518	1.27623
chr2	DNA/PIF-Harbinger	275570	41198808	DNA	0.00668879	0.0481615	0.00518705	1.14011
chr4	DNA/MULE-MuDR	74430	36746515	DNA	0.0020255	0.013374	0.00522497	1.73276
chr9	LINE/L2	120042	31076431	LINE	0.0038628	0.0236099	0.00525448	0.958888
chr2	DNA/TcMar-Tc2	144409	41198808	DNA	0.00350517	0.0252385	0.00528044	2.11622
chr9	Simple_repeat	243511	31076431	Simple_repeat	0.00783587	0.0478939	0.00535294	1.55362
chr10	LTR/Gypsy	166010	30293284	LTR	0.00548009	0.0417488	0.00546913	1.38074
chr5	DNA/hAT-Tip100	233553	34260887	DNA	0.0068169	0.0448841	0.00548275	1.51372
chr3	Unknown	1031987	39105962	Unknown	0.0263895	0.174431	0.00572228	0.661721
chr15	DNA/MULE-NOF	38562	25743378	DNA	0.00149794	0.00895512	0.00574876	2.62584
chr10	DNA/PIF-Harbinger	194252	30293284	DNA	0.00641238	0.0488512	0.00587667	1.29168
chr9	LTR/Pao	70833	31076431	LTR	0.00227932	0.0139315	0.00600025	1.83974
chr9	DNA/Kolobok-T2	314093	31076431	DNA	0.0101071	0.061776	0.00600792	0.894139
chr11	DNA/Kolobok-T2	302594	29942829	DNA	0.0101057	0.0619161	0.00614803	0.914992
chr4	DNA	1239932	36746515	DNA	0.0337428	0.222797	0.00616877	0.462637
chr6	DNA/PIF-Harbinger	248011	34106565	DNA	0.00727165	0.0493505	0.00637596	1.40143
chr3	RC/Helitron	343026	39105962	RC	0.00877171	0.0579797	0.00641901	0.977703
chr13	DNA/CMC-EnSpm	67665	26908448	DNA	0.00251464	0.0140936	0.00691077	2.23536
chr4	Unknown	977781	36746515	Unknown	0.0266088	0.175693	0.00698443	0.807675
chr6	DNA	1123832	34106565	DNA	0.0329506	0.223626	0.00699696	0.524749
chr3	DNA/Maverick	481831	39105962	DNA	0.0123212	0.0814411	0.007101	0.393803
chr15	DNA/Kolobok-T2	272127	25743378	DNA	0.0105708	0.0631951	0.00742705	1.10534
chr11	LINE/Penelope	143811	29942829	LINE	0.00480285	0.0294263	0.00752664	1.8512
chr15	LINE/Penelope	127046	25743378	LINE	0.00493509	0.0295035	0.00760381	1.87018
chr2	DNA/MULE-MuDR	92312	41198808	DNA	0.00224065	0.0161334	0.00798442	2.64788
chr5	DNA/Maverick	429462	34260887	DNA	0.0125351	0.0825338	0.00819376	0.454404
chr15	DNA/Crypton-A	60982	25743378	DNA	0.00236884	0.0141616	0.0083121	2.10476
chr13	Satellite	146838	26908448	Satellite	0.00545695	0.0305842	0.00901163	1.02146
chr9	Unknown	905300	31076431	Unknown	0.0291314	0.178055	0.0093465	1.08082
chr12	DNA/Maverick	427866	27554326	DNA	0.0155281	0.0839864	0.00964635	0.534961
chr9	DNA/Crypton-A	78919	31076431	DNA	0.00253951	0.0155218	0.0096723	2.44919
chr13	DNA/Dada	56991	26908448	DNA	0.00211796	0.0118704	0.0108686	3.32508
chr15	DNA	983005	25743378	DNA	0.0381848	0.22828	0.0116511	0.873796
chr14	DNA/Kolobok-T2	333609	25796123	DNA	0.0129325	0.0679178	0.0121497	1.8082
chr14	Satellite	166256	25796123	Satellite	0.006445	0.0338472	0.0122747	1.39132
chr2	LINE/L2	184999	41198808	LINE	0.0044904	0.0323324	0.0139769	2.55065
chr8	RC/Helitron	384947	31828770	RC	0.0120943	0.0676248	0.0160641	2.44679
chr12	Satellite	198169	27554326	Satellite	0.00719194	0.0388989	0.0173263	1.96392
chr14	DNA	1150172	25796123	DNA	0.044587	0.234158	0.0175289	1.31461
chr8	DNA/Maverick	531504	31828770	DNA	0.0166989	0.0933709	0.0190308	1.0554
chr13	Unknown	901932	26908448	Unknown	0.0335185	0.187859	0.0191507	2.21457
chr10	DNA	971743	30293284	DNA	0.0320778	0.244377	0.0277486	2.08105
chr1	DNA/Maverick	661340	44109603	DNA	0.0149931	0.103671	0.0293307	1.62661
chr7	DNA/Maverick	570018	32437515	DNA	0.0175728	0.104189	0.0298486	1.65532
chr5	DNA/hAT-Ac	188912	34260887	DNA	0.00551393	0.036305	0.0303972	3.56092

## Sheet: 3_nv_repeat_family_stats
chrom	repeat_family	total	length	frac	frac_repetitive	deviation	z_score
chr1	DNA	3687362	1676164914	0.0835954	0.578026	0.00442998	0.274567
chr1	LINE	559925	396986427	0.0126939	0.0877731	0.01103	1.39561
chr1	LTR	422756	264657618	0.00958422	0.0662707	0.000992283	0.221341
chr1	RC	348758	44109603	0.00790662	0.0546708	0.00311019	0.473725
chr1	Satellite	58353	44109603	0.00132291	0.00914734	-0.0124252	-1.40838
chr1	Simple_repeat	234255	44109603	0.00531075	0.0367215	-0.00581943	-1.68901
chr1	Unknown	1067823	44109603	0.0242084	0.167391	-0.00131787	-0.152397
chr2	DNA	3295422	1524355896	0.0799883	0.575943	0.00234697	0.145463
chr2	LINE	506962	370789272	0.0123053	0.0886021	0.011859	1.50049
chr2	LTR	351875	247192848	0.0085409	0.0614974	-0.00378097	-0.843393
chr2	RC	292436	41198808	0.00709817	0.0511092	-0.000451424	-0.0687581
chr2	Satellite	67527	41198808	0.00163905	0.0118017	-0.00977081	-1.10751
chr2	Simple_repeat	238567	41198808	0.00579063	0.0416945	-0.000846428	-0.245665
chr2	Unknown	968996	41198808	0.02352	0.169352	0.000643653	0.0744316
chr3	DNA	3406221	1486026556	0.0871023	0.575733	0.00213742	0.132476
chr3	LINE	451470	351953658	0.0115448	0.0763093	-0.000433747	-0.0548811
chr3	LTR	368017	234635772	0.00941076	0.0622037	-0.00307465	-0.685838
chr3	RC	343026	39105962	0.00877171	0.0579797	0.00641901	0.977703
chr3	Satellite	64367	39105962	0.00164596	0.0108796	-0.010693	-1.21204
chr3	Simple_repeat	251228	39105962	0.00642429	0.0424636	-7.73474e-05	-0.0224491
chr3	Unknown	1031987	39105962	0.0263895	0.174431	0.00572228	0.661721
chr4	DNA	3223967	1396367570	0.0877353	0.579299	0.0057033	0.353486
chr4	LINE	401504	330718635	0.0109263	0.0721443	-0.00459871	-0.581864
chr4	LTR	373761	220479090	0.0101713	0.0671593	0.00188095	0.419569
chr4	RC	264202	36746515	0.00718985	0.0474732	-0.00408745	-0.622574
chr4	Satellite	104009	36746515	0.00283045	0.0186889	-0.00288366	-0.32686
chr4	Simple_repeat	220063	36746515	0.00598868	0.0395421	-0.00299886	-0.87038
chr4	Unknown	977781	36746515	0.0266088	0.175693	0.00698443	0.807675
chr5	DNA	3070869	1267652819	0.0896319	0.590158	0.0165622	1.02652
chr5	LINE	390642	308347983	0.011402	0.0750734	-0.00166965	-0.211257
chr5	LTR	360398	205565322	0.0105192	0.0692611	0.00398274	0.888399
chr5	RC	264234	34260887	0.00771241	0.0507804	-0.000780276	-0.118847
chr5	Satellite	72674	34260887	0.00212119	0.0139665	-0.00760609	-0.862141
chr5	Simple_repeat	202591	34260887	0.00591319	0.0389338	-0.00360709	-1.04691
chr5	Unknown	842059	34260887	0.0245779	0.161827	-0.00688187	-0.795815
chr6	DNA	2922487	1296049470	0.0856869	0.581531	0.00793498	0.491805
chr6	LINE	405837	306959085	0.0118991	0.0807555	0.00401241	0.507681
chr6	LTR	328860	204639390	0.00964213	0.0654382	0.000159809	0.0356474
chr6	RC	221185	34106565	0.00648512	0.0440125	-0.00754816	-1.14969
chr6	Satellite	125235	34106565	0.00367187	0.0249199	0.00334734	0.379417
chr6	Simple_repeat	227835	34106565	0.00668009	0.0453357	0.00279481	0.811157
chr6	Unknown	794066	34106565	0.0232819	0.158007	-0.0107012	-1.23748
chr7	DNA	3228278	1200188055	0.099523	0.590069	0.0164729	1.02098
chr7	LINE	430921	291937635	0.0132846	0.0787643	0.00202126	0.255745
chr7	LTR	326103	194625090	0.0100533	0.0596055	-0.00567285	-1.2654
chr7	RC	285450	32437515	0.0088	0.0521749	0.000614283	0.0935638
chr7	Satellite	128467	32437515	0.00396045	0.0234814	0.00190883	0.216363
chr7	Simple_repeat	241787	32437515	0.00745393	0.0441942	0.00165322	0.479825
chr7	Unknown	830012	32437515	0.025588	0.151711	-0.0169977	-1.9656
chr8	DNA	3070898	1209493260	0.0964818	0.539474	-0.0341223	-2.11488
chr8	LINE	442965	286458930	0.0139171	0.077817	0.00107391	0.135879
chr8	LTR	416800	190972620	0.0130951	0.0732205	0.0079421	1.77158
chr8	RC	384947	31828770	0.0120943	0.0676248	0.0160641	2.44679
chr8	Satellite	148052	31828770	0.00465151	0.0260087	0.00443619	0.502837
chr8	Simple_repeat	250527	31828770	0.00787109	0.0440108	0.00146988	0.426614
chr8	Unknown	978207	31828770	0.0307334	0.171845	0.00313612	0.362659
chr9	DNA	2787729	1149827947	0.0897056	0.548292	-0.025304	-1.56832
chr9	LINE	400551	279687879	0.0128892	0.0787806	0.00203753	0.257804
chr9	LTR	358885	186458586	0.0115485	0.0705857	0.00530731	1.18386
chr9	RC	262313	31076431	0.0084409	0.0515919	3.12135e-05	0.00475424
chr9	Satellite	126098	31076431	0.00405767	0.024801	0.00322848	0.365945
chr9	Simple_repeat	243511	31076431	0.00783587	0.0478939	0.00535294	1.55362
chr9	Unknown	905300	31076431	0.0291314	0.178055	0.0093465	1.08082
chr10	DNA	2383595	1151144792	0.0786839	0.599435	0.0258388	1.60147
chr10	LINE	243035	272639556	0.00802274	0.0611193	-0.0156238	-1.97684
chr10	LTR	274387	181759704	0.00905768	0.0690038	0.00372541	0.830999
chr10	RC	164283	30293284	0.00542308	0.0413145	-0.0102462	-1.56063
chr10	Satellite	64358	30293284	0.0021245	0.016185	-0.00538757	-0.610675
chr10	Simple_repeat	187887	30293284	0.00620227	0.0472505	0.00470955	1.36688
chr10	Unknown	658859	30293284	0.0217493	0.165692	-0.00301623	-0.348794
chr11	DNA	2859100	1077941844	0.0954853	0.585023	0.0114265	0.708208
chr11	LINE	390986	269485461	0.0130578	0.0800027	0.00325961	0.412431
chr11	LTR	303725	179656974	0.0101435	0.0621475	-0.00313087	-0.698379
chr11	RC	263753	29942829	0.00880855	0.0539685	0.00240789	0.366755
chr11	Satellite	74373	29942829	0.00248383	0.015218	-0.00635451	-0.720277
chr11	Simple_repeat	185156	29942829	0.00618365	0.0378862	-0.00465473	-1.35098
chr11	Unknown	810069	29942829	0.0270539	0.165754	-0.00295391	-0.341589
chr12	DNA	2851661	1019510062	0.103492	0.559756	-0.0138395	-0.857765
chr12	LINE	355489	247988934	0.0129014	0.0697794	-0.00696363	-0.881092
chr12	LTR	334232	165325956	0.0121299	0.0656069	0.000328473	0.0732699
chr12	RC	286445	27554326	0.0103956	0.0562267	0.00466604	0.710701
chr12	Satellite	198169	27554326	0.00719194	0.0388989	0.0173263	1.96392
chr12	Simple_repeat	211754	27554326	0.00768496	0.0415655	-0.000975448	-0.283111
chr12	Unknown	856717	27554326	0.0310919	0.168166	-0.000542224	-0.0627025
chr13	DNA	2704603	1022521024	0.100511	0.563329	-0.0102673	-0.636363
chr13	LINE	367041	242176032	0.0136404	0.0764492	-0.000293863	-0.0371818
chr13	LTR	279166	161450688	0.0103747	0.0581461	-0.00713225	-1.59094
chr13	RC	203307	26908448	0.00755551	0.0423458	-0.00921482	-1.40354
chr13	Satellite	146838	26908448	0.00545695	0.0305842	0.00901163	1.02146
chr13	Simple_repeat	198223	26908448	0.00736657	0.0412869	-0.00125402	-0.363964
chr13	Unknown	901932	26908448	0.0335185	0.187859	0.0191507	2.21457
chr14	DNA	2813739	954456551	0.109076	0.572835	-0.000761297	-0.0471847
chr14	LINE	308794	232165107	0.0119706	0.0628658	-0.0138773	-1.75586
chr14	LTR	295494	154776738	0.011455	0.0601581	-0.00512028	-1.14214
chr14	RC	255381	25796123	0.00989998	0.0519917	0.000431062	0.0656566
chr14	Satellite	166256	25796123	0.006445	0.0338472	0.0122747	1.39132
chr14	Simple_repeat	231846	25796123	0.00898763	0.0472003	0.00465941	1.35233
chr14	Unknown	840446	25796123	0.0325803	0.171102	0.00239371	0.276807
chr15	DNA	2433130	978248364	0.0945148	0.565037	-0.00855866	-0.53046
chr15	LINE	365634	231690402	0.014203	0.0849099	0.00816686	1.03333
chr15	LTR	296569	154460268	0.0115202	0.0688712	0.0035928	0.801419
chr15	RC	215932	25743378	0.00838787	0.0501451	-0.00141551	-0.215601
chr15	Satellite	108342	25743378	0.00420854	0.0251599	0.00358734	0.406621
chr15	Simple_repeat	181437	25743378	0.00704791	0.0421345	-0.000406447	-0.117966
chr15	Unknown	705096	25743378	0.0273894	0.163742	-0.00496639	-0.57431

## Sheet: 4_sc_repeat_stats
chrom	repeat_class	total	length	repeat_family	frac	frac_repetitive	deviation	z_score
chr1	Unknown	12958742	44109603	Unknown	0.293785	0.466244	-0.018294	-2.2576
chr2	Unknown	12442782	41198808	Unknown	0.302018	0.471935	-0.0126037	-1.55537
chr1	DNA	3001271	44109603	DNA	0.0680412	0.107983	-0.0108725	-2.32391
chr11	Unknown	8513058	29942829	Unknown	0.28431	0.47552	-0.00901821	-1.1129
chr7	DNA	2126200	32437515	DNA	0.0655476	0.109843	-0.00901302	-1.92646
chr13	DNA/Maverick	199102	26908448	DNA	0.00739924	0.0132395	-0.00804649	-1.28509
chr9	DNA/Maverick	250374	31076431	DNA	0.00805672	0.0143357	-0.0069502	-1.11
chr6	DNA/Maverick	288532	34106565	DNA	0.00845972	0.0151886	-0.00609731	-0.973791
chr5	LTR/Pao	162442	34260887	LTR	0.00474132	0.00924687	-0.00564558	-1.74901
chr6	RC/Helitron	876337	34106565	RC	0.0256941	0.0461313	-0.00560828	-1.02595
chr14	RC/Helitron	686048	25796123	RC	0.026595	0.0461476	-0.00559202	-1.02297
chr3	RC/Helitron	949232	39105962	RC	0.0242733	0.0466277	-0.00511192	-0.935147
chr4	DNA/Maverick	336804	36746515	DNA	0.0091656	0.0162826	-0.00500334	-0.799074
chr14	DNA/Maverick	246624	25796123	DNA	0.00956051	0.0165894	-0.00469658	-0.750083
chr15	RC/Helitron	749451	25743378	RC	0.0291124	0.0474344	-0.0043052	-0.78757
chr13	RC/Helitron	717330	26908448	RC	0.0266582	0.0476995	-0.00404014	-0.739082
chr5	DNA/Maverick	303301	34260887	DNA	0.00885269	0.0172652	-0.00402079	-0.642154
chr12	Unknown	8226276	27554326	Unknown	0.298548	0.480658	-0.00388049	-0.478877
chr2	DNA/Academ-2	199794	41198808	DNA	0.00484951	0.00757786	-0.00387517	-2.51949
chr11	LINE/Penelope	192463	29942829	LINE	0.00642768	0.0107505	-0.00369841	-1.00344
chr2	DNA/PIF-Harbinger	1114799	41198808	DNA	0.027059	0.0422825	-0.00362893	-1.57105
chr14	LTR/Gypsy	208741	25796123	LTR	0.00809195	0.0140411	-0.00358167	-1.57331
chr8	LINE/L1-Tx1	113934	31828770	LINE	0.00357959	0.00669494	-0.00356666	-0.905752
chr15	LINE/L1-Tx1	110101	25743378	LINE	0.00427687	0.00696854	-0.00329307	-0.836273
chr7	LINE/Penelope	218181	32437515	LINE	0.00672619	0.0112715	-0.00317741	-0.862085
chr13	LTR/Pao	176270	26908448	LTR	0.00655073	0.0117212	-0.00317124	-0.982451
chr14	LINE/L1-Tx1	106818	25796123	LINE	0.00414085	0.0071852	-0.0030764	-0.781251
chr5	LINE/L1-Tx1	127476	34260887	LINE	0.00372074	0.00725646	-0.00300514	-0.763153
chr1	DNA/PIF-Harbinger	1194600	44109603	DNA	0.0270825	0.0429807	-0.00293079	-1.26881
chr5	DNA/Academ-1	243317	34260887	DNA	0.00710189	0.0138506	-0.00289445	-1.49645
chr13	LINE/Penelope	174128	26908448	LINE	0.00647113	0.0115788	-0.00287017	-0.778725
chr14	DNA/Academ-1	206374	25796123	DNA	0.00800019	0.0138819	-0.00286315	-1.48027
chr12	DNA/PIF-Harbinger	737068	27554326	DNA	0.0267496	0.0430666	-0.00284488	-1.23162
chr9	RC/Helitron	854024	31076431	RC	0.0274814	0.0488991	-0.00284048	-0.519623
chr3	LTR/Gypsy	304309	39105962	LTR	0.00778165	0.0149481	-0.0026747	-1.1749
chr14	LTR/Pao	182395	25796123	LTR	0.00707064	0.012269	-0.00262351	-0.812765
chr4	LINE/Penelope	245758	36746515	LINE	0.00668793	0.011881	-0.00256792	-0.696719
chr2	DNA/Academ-1	375795	41198808	DNA	0.0091215	0.0142533	-0.00249177	-1.28826
chr6	DNA	2211008	34106565	DNA	0.0648265	0.11639	-0.00246574	-0.527032
chr5	DNA/Kolobok-T2	404108	34260887	DNA	0.011795	0.0230035	-0.00243698	-1.2182
chr4	DNA/Sola-3	61633	36746515	DNA	0.00167725	0.00297961	-0.00242936	-0.375527
chr10	LTR/Pao	211051	30293284	LTR	0.00696692	0.0124959	-0.00239659	-0.742464
chr2	DNA/hAT	154498	41198808	DNA	0.00375006	0.00585986	-0.00230254	-1.91937
chr2	DNA/hAT-hAT5	136777	41198808	DNA	0.00331993	0.00518773	-0.00229456	-2.52205
chr1	DNA/Kolobok-T2	643645	44109603	DNA	0.0145919	0.0231578	-0.00228271	-1.14108
chr5	LTR/Gypsy	269558	34260887	LTR	0.00786781	0.0153444	-0.00227845	-1.00084
chr2	DNA/hAT-Tip100	182051	41198808	DNA	0.00441884	0.0069049	-0.00225726	-1.6733
chr3	LINE/L1-Tx1	162984	39105962	LINE	0.00416775	0.00800602	-0.00225559	-0.572805
chr1	DNA/Academ-2	255644	44109603	DNA	0.00579565	0.00919785	-0.00225518	-1.46624
chr8	DNA/Sola-3	53704	31828770	DNA	0.00168728	0.00315573	-0.00225325	-0.348303
chr3	LTR/Pao	258120	39105962	LTR	0.00660053	0.0126792	-0.00221322	-0.685657
chr12	DNA/hAT-Tip100	119735	27554326	DNA	0.00434542	0.00699606	-0.00216609	-1.60572
chr8	RC/Helitron	843735	31828770	RC	0.0265086	0.0495792	-0.00216042	-0.395216
chr13	DNA/Sola-3	49251	26908448	DNA	0.00183032	0.00327499	-0.00213399	-0.329868
chr12	DNA/Sola-3	56117	27554326	DNA	0.00203659	0.00327889	-0.00213009	-0.329265
chr13	LTR/DIRS	92600	26908448	LTR	0.0034413	0.00615752	-0.00212053	-1.25256
chr8	LTR/Pao	218143	31828770	LTR	0.00685364	0.0128184	-0.00207404	-0.642537
chr2	DNA/TcMar-ISRm11	48932	41198808	DNA	0.0011877	0.00185591	-0.00204354	-1.14369
chr13	Satellite	20112	26908448	Satellite	0.000747423	0.00133736	-0.00200408	-0.638904
chr5	LTR/DIRS	110524	34260887	LTR	0.00322595	0.00629149	-0.00198656	-1.17342
chr8	LINE/RTE-X	58422	31828770	LINE	0.00183551	0.00343297	-0.00195642	-2.47014
chr10	DNA/Sola-3	58415	30293284	DNA	0.00192832	0.00345863	-0.00195035	-0.301482
chr5	DNA/PiggyBac	41396	34260887	DNA	0.00120826	0.00235643	-0.0019488	-1.16368
chr7	LINE/L1-Tx1	161219	32437515	LINE	0.00497014	0.00832881	-0.0019328	-0.490832
chr15	Satellite	22647	25743378	Satellite	0.000879721	0.00143338	-0.00190806	-0.608294
chr8	LINE/L2	364181	31828770	LINE	0.0114419	0.0213998	-0.00190236	-0.961776
chr11	DNA/Sola-3	63485	29942829	DNA	0.00212021	0.00354613	-0.00186285	-0.287956
chr15	DNA/PIF-Harbinger	695977	25743378	DNA	0.0270352	0.0440499	-0.00186152	-0.805899
chr9	LINE/L2	374951	31076431	LINE	0.0120654	0.0214687	-0.00183351	-0.92697
chr7	Satellite	29665	32437515	Satellite	0.000914528	0.00153254	-0.00180891	-0.576682
chr2	LINE/L1-Tx1	222900	41198808	LINE	0.00541035	0.00845424	-0.00180737	-0.45898
chr13	DNA/PIF-Harbinger	663507	26908448	DNA	0.0246579	0.0441205	-0.00179098	-0.775362
chr10	Satellite	27128	30293284	Satellite	0.000895512	0.00160619	-0.00173525	-0.553202
chr5	LINE/Rex-Babar	96179	34260887	LINE	0.00280725	0.00547491	-0.0017179	-2.46808
chr12	Satellite	27847	27554326	Satellite	0.00101062	0.00162709	-0.00171435	-0.546539
chr4	Satellite	33978	36746515	Satellite	0.000924659	0.00164265	-0.00169879	-0.541579
chr1	DNA/hAT-Tip100	207899	44109603	DNA	0.00471324	0.00748002	-0.00168213	-1.24696
chr12	LTR/DIRS	113045	27554326	LTR	0.00410262	0.00660517	-0.00167288	-0.988136
chr14	LINE/L2	321573	25796123	LINE	0.0124659	0.0216309	-0.00167133	-0.844974
chr13	LINE/L2	325303	26908448	LINE	0.0120893	0.0216313	-0.0016709	-0.844759
chr4	DNA/Kolobok-T2	491736	36746515	DNA	0.0133818	0.0237727	-0.00166778	-0.833687
chr14	DNA/Sola-3	55935	25796123	DNA	0.00216835	0.00376251	-0.00164646	-0.254507
chr11	DNA/PiggyBac	47608	29942829	DNA	0.00158996	0.00265927	-0.00164596	-0.982846
chr7	Simple_repeat	49280	32437515	Simple_repeat	0.00151923	0.00254588	-0.00163449	-1.8646
chr6	DNA/PiggyBac	51257	34106565	DNA	0.00150285	0.00269822	-0.00160701	-0.959588
chr9	DNA/Sola-3	66613	31076431	DNA	0.00214352	0.00381408	-0.0015949	-0.246536
chr9	Satellite	30604	31076431	Satellite	0.000984798	0.0017523	-0.00158914	-0.506621
chr10	LINE/Penelope	217348	30293284	LINE	0.00717479	0.0128687	-0.00158025	-0.428749
chr4	LTR/Ngaro	88371	36746515	LTR	0.00240488	0.00427225	-0.00156117	-1.77709
chr9	DNA/Kolobok-T2	417388	31076431	DNA	0.013431	0.0238985	-0.00154198	-0.770801
chr5	Satellite	31790	34260887	Satellite	0.00092788	0.00180962	-0.00153182	-0.488348
chr2	DNA/Sola-3	102398	41198808	DNA	0.00248546	0.00388379	-0.00152519	-0.235761
chr8	DNA/PiggyBac	47706	31828770	DNA	0.00149883	0.00280328	-0.00150195	-0.896857
chr15	LINE/Penelope	204717	25743378	LINE	0.00795222	0.012957	-0.00149197	-0.404795
chr5	LINE/Penelope	227688	34260887	LINE	0.00664571	0.0129609	-0.00148801	-0.403722
chr7	DNA/Sola-3	75995	32437515	DNA	0.00234281	0.00392601	-0.00148297	-0.229234
chr1	DNA/hAT	185860	44109603	DNA	0.00421359	0.00668708	-0.00147532	-1.22981
chr11	LINE/L1-Tx1	157377	29942829	LINE	0.00525592	0.00879072	-0.00147088	-0.37353
chr3	LINE/Penelope	264270	39105962	LINE	0.00675779	0.0129813	-0.00146762	-0.39819
chr6	DNA/TcMar-ISRm11	46359	34106565	DNA	0.00135924	0.00244039	-0.00145907	-0.81658
chr9	LTR/Gypsy	282390	31076431	LTR	0.00908695	0.0161689	-0.00145392	-0.638655
chr8	LTR/Gypsy	275245	31828770	LTR	0.00864768	0.0161738	-0.00144898	-0.636489
chr10	LTR/Gypsy	273261	30293284	LTR	0.00902051	0.0161792	-0.00144362	-0.634132
chr7	DNA/TcMar-ISRm11	47715	32437515	DNA	0.00147098	0.00246503	-0.00143443	-0.802791
chr7	LINE/L2	423405	32437515	LINE	0.0130529	0.0218737	-0.00142848	-0.7222
chr10	DNA/Academ-1	258802	30293284	DNA	0.00854321	0.0153231	-0.00142196	-0.735162
chr2	DNA/Kolobok-T2	633377	41198808	DNA	0.0153737	0.024023	-0.00141753	-0.708594
chr11	LTR/DIRS	122921	29942829	LTR	0.00410519	0.00686609	-0.00141196	-0.834018
chr9	DNA/TcMar-ISRm11	43496	31076431	DNA	0.00139965	0.00249046	-0.00140899	-0.788555
chr9	DNA	2051244	31076431	DNA	0.0660064	0.117449	-0.00140686	-0.300705
chr6	LTR/DIRS	130548	34106565	LTR	0.00382765	0.00687219	-0.00140586	-0.830414
chr5	DNA/TcMar-ISRm11	44026	34260887	DNA	0.00128502	0.00250614	-0.00139331	-0.77978
chr9	DNA/hAT-Blackjack	202741	31076431	DNA	0.00652395	0.0116084	-0.00138797	-1.3214
chr11	DNA/PIF-Harbinger	797141	29942829	DNA	0.0266221	0.0445265	-0.00138497	-0.599587
chr10	RC/Helitron	850766	30293284	RC	0.0280843	0.050372	-0.0013676	-0.250181
chr5	RC/Helitron	885371	34260887	RC	0.025842	0.050399	-0.00134061	-0.245243
chr15	DNA/hAT-Blackjack	184475	25743378	DNA	0.00716592	0.0116758	-0.00132054	-1.25721
chr3	DNA	2393272	39105962	DNA	0.0611997	0.117561	-0.00129451	-0.276691
chr2	DNA/TcMar-Tc2	115291	41198808	DNA	0.00279841	0.0043728	-0.00128839	-1.78741
chr6	DNA/hAT-Blackjack	222534	34106565	DNA	0.00652467	0.0117144	-0.00128194	-1.22046
chr6	DNA/Sola-3	79396	34106565	DNA	0.00232788	0.00417949	-0.00122949	-0.190052
chr8	Satellite	36181	31828770	Satellite	0.00113674	0.00212605	-0.00121539	-0.387469
chr7	DNA/TcMar-Tc2	86086	32437515	DNA	0.0026539	0.00444733	-0.00121387	-1.68402
chr11	LINE/RTE-BovB	53558	29942829	LINE	0.00178868	0.00299163	-0.00120747	-1.84248
chr9	DNA/PiggyBac	54621	31076431	DNA	0.00175763	0.00312745	-0.00117778	-0.703284
chr3	DNA/PiggyBac	64120	39105962	DNA	0.00163965	0.00314967	-0.00115556	-0.690018
chr15	DNA/hAT-Tip100	127231	25743378	DNA	0.00494228	0.00805273	-0.00110943	-0.822415
chr7	DNA/hAT-hAT5	123608	32437515	DNA	0.00381065	0.00638577	-0.00109652	-1.20524
chr7	DNA/hAT	136908	32437515	DNA	0.00422067	0.00707287	-0.00108953	-0.90822
chr9	LTR/Pao	241337	31076431	LTR	0.00776592	0.0138183	-0.00107415	-0.332772
chr12	DNA/TcMar-ISRm11	48368	27554326	DNA	0.00175537	0.00282612	-0.00107333	-0.600701
chr1	DNA/Sola-3	120959	44109603	DNA	0.00274224	0.004352	-0.00105698	-0.163386
chr15	DNA/Sola-3	69128	25743378	DNA	0.00268527	0.00437526	-0.00103371	-0.15979
chr6	LTR/Pao	263485	34106565	LTR	0.00772535	0.0138701	-0.00102232	-0.316716
chr15	DNA/PiggyBac	51875	25743378	DNA	0.00201508	0.00328328	-0.00102195	-0.610233
chr3	Satellite	47312	39105962	Satellite	0.00120984	0.00232404	-0.00101741	-0.324351
chr2	LINE/L2	587633	41198808	LINE	0.0142633	0.022288	-0.00101423	-0.512767
chr3	DNA/Kolobok-T2	497581	39105962	DNA	0.0127239	0.0244419	-0.000998573	-0.499166
chr3	DNA/Sola-3	89832	39105962	DNA	0.00229714	0.00441268	-0.000996296	-0.154006
chr12	DNA/hAT-Blackjack	205560	27554326	DNA	0.00746017	0.0120108	-0.000985591	-0.938321
chr6	LTR/Ngaro	92192	34106565	LTR	0.00270306	0.00485309	-0.000980332	-1.11592
chr15	LTR/Gypsy	263005	25743378	LTR	0.0102164	0.0166462	-0.000976642	-0.429005
chr11	DNA/TcMar-Tc2	83966	29942829	DNA	0.00280421	0.00469015	-0.000971044	-1.34715
chr13	DNA/Sola-2	31267	26908448	DNA	0.00116198	0.00207913	-0.000959778	-1.58139
chr10	LINE/L1-Tx1	157371	30293284	LINE	0.00519491	0.0093176	-0.000944007	-0.23973
chr5	DNA/TcMar-Pogo	35805	34260887	DNA	0.00104507	0.00203817	-0.000938471	-1.63346
chr7	DNA/PiggyBac	65296	32437515	DNA	0.00201298	0.00337329	-0.000931948	-0.55649
chr8	LTR/DIRS	125409	31828770	LTR	0.00394011	0.00736923	-0.000908818	-0.536821
chr1	DNA/hAT-Ac	69582	44109603	DNA	0.00157748	0.0025035	-0.000896942	-1.55174
chr3	DNA/Academ-1	322875	39105962	DNA	0.00825641	0.0158601	-0.000884963	-0.457532
chr10	DNA/CMC-EnSpm	101082	30293284	DNA	0.00333678	0.00598485	-0.000873088	-1.33768
chr15	LTR/Pao	221538	25743378	LTR	0.00860563	0.0140216	-0.000870828	-0.269783
chr1	Simple_repeat	92739	44109603	Simple_repeat	0.00210247	0.00333667	-0.0008437	-0.962476
chr15	DNA/CMC-EnSpm	95359	25743378	DNA	0.00370421	0.00603548	-0.000822452	-1.2601
chr7	DNA/Kolobok-T2	476585	32437515	DNA	0.0146924	0.0246211	-0.000819421	-0.409611
chr2	DNA/MULE-MuDR	72678	41198808	DNA	0.00176408	0.00275656	-0.000783316	-1.69625
chr4	DNA/TcMar-Pogo	45403	36746515	DNA	0.00123557	0.00219498	-0.000781657	-1.36051
chr1	DNA/CMC-EnSpm	169193	44109603	DNA	0.00383574	0.00608742	-0.000770519	-1.18053
chr1	DNA/TcMar-ISRm11	87379	44109603	DNA	0.00198095	0.00314382	-0.000755634	-0.422898
chr2	LINE/Penelope	361333	41198808	LINE	0.00877047	0.0137048	-0.000744184	-0.20191
chr8	Simple_repeat	58536	31828770	Simple_repeat	0.00183909	0.00343967	-0.000740701	-0.844977
chr1	LINE/RTE-BovB	96514	44109603	LINE	0.00218805	0.00347249	-0.000726614	-1.10874
chr5	LINE/CR1	97174	34260887	LINE	0.0028363	0.00553155	-0.00072652	-0.979177
chr1	LINE/CR1	153944	44109603	LINE	0.00349003	0.00553877	-0.000719298	-0.969444
chr12	LINE/CR1	94822	27554326	LINE	0.00344127	0.00554041	-0.00071766	-0.967236
chr13	LTR/Gypsy	254241	26908448	LTR	0.00944837	0.016906	-0.000716839	-0.314883
chr1	DNA/TcMar-Tc2	137462	44109603	DNA	0.00311637	0.00494576	-0.000715431	-0.99253
chr15	LINE/CR1	87582	25743378	LINE	0.00340212	0.00554326	-0.00071481	-0.963394
chr3	LINE/RTE-BovB	71051	39105962	LINE	0.00181688	0.00349013	-0.000708972	-1.08182
chr15	DNA/Academ-2	169856	25743378	DNA	0.00659805	0.0107506	-0.000702466	-0.456718
chr8	LINE/Penelope	234021	31828770	LINE	0.0073525	0.0137514	-0.00069752	-0.189249
chr8	LTR/Copia	13234	31828770	LTR	0.000415787	0.00077765	-0.000686913	-2.03054
chr10	LINE/Rex-Babar	109912	30293284	LINE	0.00362826	0.00650765	-0.000685153	-0.984351
chr4	DNA/Academ-1	332273	36746515	DNA	0.0090423	0.0160636	-0.000681502	-0.352341
chr9	LTR/Ngaro	90049	31076431	LTR	0.00289766	0.00515596	-0.000677454	-0.771151
chr10	LTR/Ngaro	87267	30293284	LTR	0.00288074	0.00516689	-0.000666528	-0.758714
chr10	LINE/RTE-X	79910	30293284	LINE	0.00263788	0.0047313	-0.000658088	-0.830892
chr15	LINE/RTE-X	74769	25743378	LINE	0.0029044	0.0047323	-0.000657091	-0.829633
chr15	DNA/Crypton-A	60316	25743378	DNA	0.00234297	0.00381753	-0.000651668	-1.72586
chr5	LINE/L2	397990	34260887	LINE	0.0116165	0.0226552	-0.000646953	-0.327081
chr12	DNA/Academ-2	185102	27554326	DNA	0.00671771	0.0108154	-0.0006376	-0.414544
chr4	DNA/CMC-EnSpm	128834	36746515	DNA	0.00350602	0.00622841	-0.000629523	-0.964507
chr3	LTR/Ngaro	106032	39105962	LTR	0.0027114	0.00520845	-0.000624968	-0.711406
chr14	DNA/hAT-Blackjack	183942	25796123	DNA	0.00713061	0.012373	-0.000623362	-0.593465
chr14	DNA/TcMar-Tc1	4093	25796123	DNA	0.000158667	0.000275319	-0.000610943	-1.35892
chr10	DNA/Sola-2	41034	30293284	DNA	0.00135456	0.00242953	-0.00060937	-1.00403
chr7	DNA/Academ-2	210149	32437515	DNA	0.00647858	0.0108566	-0.000596426	-0.387775
chr5	LTR/Ngaro	92196	34260887	LTR	0.002691	0.00524818	-0.000585238	-0.666181
chr10	DNA/hAT	128232	30293284	DNA	0.00423302	0.00759234	-0.000570056	-0.475193
chr4	DNA/hAT-Blackjack	257327	36746515	DNA	0.00700276	0.0124403	-0.000556035	-0.529367
chr6	DNA/MULE-MuDR	56735	34106565	DNA	0.00166346	0.00298659	-0.000553283	-1.19812
chr6	Simple_repeat	69192	34106565	Simple_repeat	0.0020287	0.00364234	-0.000538026	-0.61377
chr8	DNA/Sola-2	42608	31828770	DNA	0.00133866	0.00250371	-0.000535191	-0.881812
chr11	DNA/hAT-Tip100	154462	29942829	DNA	0.00515856	0.00862789	-0.000534262	-0.396047
chr5	DNA/Zisupton	10379	34260887	DNA	0.00030294	0.000590816	-0.000524738	-1.73759
chr1	DNA/Crypton-A	109762	44109603	DNA	0.00248839	0.00394914	-0.00052006	-1.37731
chr10	DNA/CMC-Chapaev	11345	30293284	DNA	0.000374505	0.000671713	-0.000517133	-1.45173
chr1	DNA/hAT-hAT5	193848	44109603	DNA	0.00439469	0.00697448	-0.000507812	-0.558158
chr12	DNA/CMC-Chapaev	11693	27554326	DNA	0.000424362	0.000683217	-0.000505629	-1.41943
chr15	DNA/hAT	120988	25743378	DNA	0.00469977	0.0076576	-0.000504797	-0.420793
chr8	DNA/MULE-NOF	785	31828770	DNA	2.46632e-05	4.61278e-05	-0.00050462	-0.388591
chr12	LINE/RTE-BovB	63333	27554326	LINE	0.00229848	0.00370052	-0.000498583	-0.760787
chr5	DNA/MULE-NOF	933	34260887	DNA	2.72322e-05	5.31102e-05	-0.000497638	-0.383214
chr1	LINE/Penelope	387853	44109603	LINE	0.00879294	0.0139546	-0.000494349	-0.134125
chr15	LINE/RTE-BovB	58591	25743378	LINE	0.00227596	0.00370835	-0.000490748	-0.748832
chr12	Simple_repeat	63332	27554326	Simple_repeat	0.00229844	0.00370046	-0.000479907	-0.547468
chr2	DNA/hAT-Ac	77071	41198808	DNA	0.00187071	0.00292318	-0.000477263	-0.825684
chr11	DNA/hAT-Blackjack	224171	29942829	DNA	0.00748663	0.0125217	-0.000474692	-0.451925
chr14	DNA/TcMar-ISRm11	50922	25796123	DNA	0.00197402	0.00342531	-0.000474144	-0.265359
chr5	Unknown	8503793	34260887	Unknown	0.248207	0.484071	-0.000466917	-0.0576205
chr3	DNA/PIF-ISL2EU	8702	39105962	DNA	0.000222524	0.000427455	-0.000462905	-1.95842
chr1	DNA/TcMar-Pogo	69923	44109603	DNA	0.00158521	0.00251577	-0.000460873	-0.802172
chr11	LINE/RTE-X	88270	29942829	LINE	0.00294795	0.00493056	-0.000458825	-0.579306
chr10	LINE/CR1	97966	30293284	LINE	0.00323392	0.00580035	-0.000457714	-0.61689
chr12	DNA/hAT	131879	27554326	DNA	0.00478615	0.00770563	-0.000456762	-0.380753
chr6	Satellite	54870	34106565	Satellite	0.00160878	0.00288842	-0.000453027	-0.144426
chr4	Unknown	10013266	36746515	Unknown	0.272496	0.484086	-0.000452182	-0.0558022
chr12	DNA/MULE-NOF	1716	27554326	DNA	6.2277e-05	0.000100265	-0.000450483	-0.346902
chr7	DNA/hAT-Ac	57172	32437515	DNA	0.00176253	0.00295359	-0.000446852	-0.773072
chr13	DNA/TcMar-Pogo	38112	26908448	DNA	0.00141636	0.00253429	-0.000442351	-0.769934
chr2	DNA/MULE-NOF	2921	41198808	DNA	7.09001e-05	0.000110789	-0.000439959	-0.338798
chr1	DNA/hAT-hAT6	36393	44109603	DNA	0.000825058	0.00130939	-0.000438209	-1.56823
chr10	DNA/MULE-NOF	1953	30293284	DNA	6.44697e-05	0.000115633	-0.000435115	-0.335068
chr13	LINE/L1	6087	26908448	LINE	0.000226211	0.00040476	-0.000429433	-1.30949
chr15	LTR/ERV1	2848	25743378	LTR	0.00011063	0.000180256	-0.000422818	-1.77644
chr13	DNA/hAT-Ac	44803	26908448	DNA	0.00166502	0.00297921	-0.000421227	-0.72874
chr2	DNA/hAT-hAT6	35069	41198808	DNA	0.000851214	0.00133011	-0.000417486	-1.49407
chr12	LINE/L2	391739	27554326	LINE	0.014217	0.0228891	-0.000413062	-0.208832
chr5	DNA/Crypton-A	71297	34260887	DNA	0.002081	0.00405852	-0.000410679	-1.08763
chr9	LINE/CRE	5763	31076431	LINE	0.000185446	0.000329974	-0.000397983	-1.14538
chr3	LINE/Rex-Babar	138371	39105962	LINE	0.00353836	0.00679699	-0.000395815	-0.568662
chr3	DNA/MULE-NOF	3214	39105962	DNA	8.2187e-05	0.000157876	-0.000392871	-0.302537
chr13	DNA/TcMar-Tc1	7420	26908448	DNA	0.00027575	0.000493399	-0.000392863	-0.873842
chr2	Simple_repeat	99908	41198808	Simple_repeat	0.00242502	0.00378935	-0.000391019	-0.446067
chr15	DNA/Sola-2	41885	25743378	DNA	0.00162702	0.00265099	-0.00038791	-0.639142
chr12	LINE/Rex-Babar	116520	27554326	LINE	0.00422874	0.00680821	-0.000384592	-0.552538
chr6	DNA/Kolobok-T2	476023	34106565	DNA	0.0139569	0.0250584	-0.000382127	-0.191017
chr10	DNA/Maverick	353091	30293284	DNA	0.0116558	0.0209058	-0.000380196	-0.0607204
chr13	DNA/MULE-NOF	2637	26908448	DNA	9.7999e-05	0.00017535	-0.000375398	-0.289082
chr13	LINE/RTE-X	75406	26908448	LINE	0.00280232	0.00501419	-0.0003752	-0.473722
chr11	LINE/Dong-R4	3892	29942829	LINE	0.000129981	0.000217398	-0.000373829	-1.25618
chr2	LTR/DIRS	208530	41198808	LTR	0.00506155	0.0079092	-0.000368842	-0.217868
chr3	LTR/ERVK	1019	39105962	LTR	2.60574e-05	5.00548e-05	-0.000360243	-0.930288
chr12	DNA/hAT-Ac	52037	27554326	DNA	0.00188852	0.0030405	-0.000359942	-0.622713
chr4	DNA/MULE-NOF	3957	36746515	DNA	0.000107684	0.000191299	-0.000359449	-0.2768
chr9	DNA/CMC-Chapaev	14503	31076431	DNA	0.000466688	0.000830403	-0.000358443	-1.00624
chr7	DNA/CMC-EnSpm	125837	32437515	DNA	0.00387937	0.00650092	-0.000357013	-0.546987
chr15	LINE/Rex-Babar	108075	25743378	LINE	0.00419817	0.00684031	-0.000352498	-0.50643
chr7	DNA/MULE-MuDR	61775	32437515	DNA	0.00190443	0.00319139	-0.000348489	-0.754643
chr6	LINE/CRE	7251	34106565	LINE	0.000212598	0.0003817	-0.000346256	-0.996514
chr10	LINE/L1	8244	30293284	LINE	0.00027214	0.000488109	-0.000346084	-1.05533
chr7	DNA/hAT-Tip100	170700	32437515	DNA	0.00526243	0.00881861	-0.000343547	-0.254671
chr6	LINE/Dong-R4	4746	34106565	LINE	0.000139152	0.000249835	-0.000341393	-1.14719
chr1	LINE/L1	13759	44109603	LINE	0.000311928	0.000495037	-0.000339156	-1.0342
chr4	Simple_repeat	79542	36746515	Simple_repeat	0.00216461	0.00384542	-0.000334952	-0.382107
chr10	DNA/Zisupton	13233	30293284	DNA	0.000436829	0.000783497	-0.000332056	-1.09956
chr15	Simple_repeat	60807	25743378	Simple_repeat	0.00236204	0.00384861	-0.000331758	-0.378463
chr3	LTR/ERV1	5605	39105962	LTR	0.000143329	0.000275326	-0.000327748	-1.37701
chr9	LINE/RTE-X	88439	31076431	LINE	0.00284585	0.00506378	-0.000325606	-0.411105
chr6	DNA/MULE-NOF	4282	34106565	DNA	0.000125548	0.000225409	-0.000325339	-0.250533
chr8	DNA/hAT-Ac	52557	31828770	DNA	0.00165124	0.00308833	-0.000312109	-0.539962
chr7	LINE/Rex-Babar	133198	32437515	LINE	0.00410629	0.0068812	-0.000311603	-0.447675
chr14	DNA/CMC-EnSpm	97405	25796123	DNA	0.00377596	0.00655203	-0.000305907	-0.468687
chr2	LTR/Copia	30628	41198808	LTR	0.00074342	0.00116167	-0.000302893	-0.895362
chr9	LINE/Rex-Babar	120425	31076431	LINE	0.00387512	0.00689521	-0.000297592	-0.427546
chr7	DNA/MULE-NOF	4923	32437515	DNA	0.000151769	0.000254329	-0.000296419	-0.228262
chr3	DNA/TcMar-Tc1	12017	39105962	DNA	0.000307293	0.000590293	-0.000295969	-0.658321
chr8	DNA/CMC-Chapaev	15314	31828770	DNA	0.000481137	0.000899875	-0.000288972	-0.811218
chr4	LINE/CRE	9203	36746515	LINE	0.000250446	0.000444914	-0.000283043	-0.814587
chr11	DNA/CMC-Chapaev	16238	29942829	DNA	0.0005423	0.000907018	-0.000281828	-0.791165
chr4	DNA/IS3EU	1601	36746515	DNA	4.35688e-05	7.73995e-05	-0.00028132	-1.23806
chr5	DNA/MULE-MuDR	57350	34260887	DNA	0.00167392	0.0032646	-0.000275274	-0.596099
chr5	LINE/CRE	7954	34260887	LINE	0.00023216	0.000452775	-0.000275182	-0.791965
chr4	LINE/L1	11716	36746515	LINE	0.000318833	0.000566404	-0.000267789	-0.81658
chr12	DNA/Crypton	20136	27554326	DNA	0.000730775	0.00117654	-0.000266387	-1.36594
chr9	LTR/ERVK	2542	31076431	LTR	8.17983e-05	0.000145548	-0.000264749	-0.683687
chr7	DNA/TcMar-Tc1	12033	32437515	DNA	0.000370959	0.000621642	-0.00026462	-0.588591
chr6	DNA/IS3EU	1798	34106565	DNA	5.27171e-05	9.46487e-05	-0.000264071	-1.16215
chr1	DNA/Sola-2	77191	44109603	DNA	0.00174998	0.00277726	-0.00026164	-0.431092
chr4	DNA/Sola-2	57508	36746515	DNA	0.00156499	0.00278019	-0.00025871	-0.426266
chr8	LTR/ERVK	2643	31828770	LTR	8.30381e-05	0.000155307	-0.000254991	-0.658486
chr1	DNA/MULE-MuDR	91357	44109603	DNA	0.00207114	0.00328694	-0.00025293	-0.547714
chr7	LTR/ERVK	3072	32437515	LTR	9.47052e-05	0.000158704	-0.000251593	-0.649713
chr14	DNA/hAT-Charlie	2069	25796123	DNA	8.02059e-05	0.000139173	-0.000251153	-1.94906
chr12	LTR/ERVK	2729	27554326	LTR	9.90407e-05	0.000159454	-0.000250843	-0.647775
chr1	DNA/Crypton	33154	44109603	DNA	0.000751628	0.00119285	-0.000250073	-1.28229
chr3	LINE	246	39105962	LINE	6.2906e-06	1.20839e-05	-0.000249642	-1.89164
chr9	DNA/hAT	138279	31076431	DNA	0.00444964	0.00791748	-0.00024491	-0.204154
chr14	DNA/IS3EU	1733	25796123	DNA	6.71806e-05	0.000116572	-0.000242148	-1.06567
chr15	DNA/hAT-Ac	49969	25743378	DNA	0.00194104	0.00316265	-0.000237792	-0.41139
chr3	DNA/Crypton-A	86258	39105962	DNA	0.00220575	0.00423712	-0.000232079	-0.614633
chr6	LTR/ERVK	3429	34106565	LTR	0.000100538	0.000180506	-0.000229791	-0.593411
chr10	LINE/Dong-R4	6106	30293284	LINE	0.000201563	0.000361523	-0.000229705	-0.77188
chr11	LINE/CRE	8931	29942829	LINE	0.000298268	0.000498865	-0.000229092	-0.659318
chr5	DNA/Sola-2	49385	34260887	DNA	0.00144144	0.0028112	-0.000227704	-0.375179
chr11	DNA/Academ-2	200993	29942829	DNA	0.00671256	0.011227	-0.000226018	-0.146949
chr11	RC/Helitron	922231	29942829	RC	0.0307997	0.0515137	-0.000225889	-0.041323
chr15	DNA/TcMar-Tc1	10482	25743378	DNA	0.000407173	0.000663429	-0.000222833	-0.495645
chr10	DNA/Crypton-A	71744	30293284	DNA	0.00236831	0.00424781	-0.000221394	-0.586334
chr8	DNA/Zisupton	15225	31828770	DNA	0.000478341	0.000894645	-0.000220909	-0.731507
chr5	DNA/Crypton	21506	34260887	DNA	0.000627713	0.00122421	-0.000218714	-1.12149
chr7	LINE/CRE	9900	32437515	LINE	0.000305202	0.000511448	-0.000216508	-0.623104
chr11	DNA/MULE-NOF	5996	29942829	DNA	0.000200248	0.000334923	-0.000215825	-0.1662
chr9	DNA/Dada	195	31076431	DNA	6.27485e-06	1.11652e-05	-0.000211724	-1.48743
chr12	LTR/Copia	21470	27554326	LTR	0.000779188	0.00125448	-0.000210081	-0.621005
chr14	LTR/ERVK	3020	25796123	LTR	0.000117072	0.000203143	-0.000207155	-0.534954
chr10	DNA/PIF-ISL2EU	11564	30293284	DNA	0.000381735	0.000684679	-0.000205681	-0.87018
chr8	DNA/CMC-EnSpm	113278	31828770	DNA	0.00355898	0.00665639	-0.000201543	-0.308788
chr15	DNA/Kolobok	1917	25743378	DNA	7.44658e-05	0.000121331	-0.000201427	-1.55303
chr8	LTR	2981	31828770	LTR	9.36574e-05	0.000175168	-0.000201044	-1.16333
chr2	LINE/L1	16791	41198808	LINE	0.00040756	0.000636855	-0.000197338	-0.601749
chr15	DNA/hAT-hAT6	24529	25743378	DNA	0.000952828	0.00155249	-0.000195102	-0.698217
chr11	LTR	3249	29942829	LTR	0.000108507	0.000181482	-0.00019473	-1.1268
chr12	LTR/ERV1	7008	27554326	LTR	0.000254334	0.000409474	-0.0001936	-0.813395
chr2	DNA/hAT-hAT1	5700	41198808	DNA	0.000138354	0.000216192	-0.0001934	-1.57555
chr7	LINE/Dong-R4	7710	32437515	LINE	0.000237688	0.00039831	-0.000192918	-0.648265
chr9	DNA/Academ-2	196707	31076431	DNA	0.00632978	0.0112629	-0.000190113	-0.123605
chr10	LTR/ERVK	3739	30293284	LTR	0.000123427	0.000221378	-0.000188919	-0.487864
chr3	DNA/Kolobok-Hydra	1062	39105962	DNA	2.7157e-05	5.2167e-05	-0.000188904	-1.52573
chr15	LINE/CR1-Zenon	826	25743378	LINE	3.20859e-05	5.22794e-05	-0.000187083	-1.41582
chr5	LINE/CR1-Zenon	928	34260887	LINE	2.70863e-05	5.28256e-05	-0.000186536	-1.41168
chr13	DNA/Zisupton	14001	26908448	DNA	0.00052032	0.000931008	-0.000184545	-0.611094
chr4	LINE/CR1-Zenon	1157	36746515	LINE	3.1486e-05	5.59345e-05	-0.000183428	-1.38816
chr3	DNA/hAT-hAT1	4625	39105962	DNA	0.000118268	0.000227187	-0.000182405	-1.48598
chr9	DNA/hAT-hAT5	127579	31076431	DNA	0.00410533	0.00730483	-0.000177461	-0.195055
chr5	DNA/TcMar-Tc1	12457	34260887	DNA	0.000363592	0.000709104	-0.000177157	-0.39405
chr4	DNA/MULE-MuDR	69586	36746515	DNA	0.00189368	0.0033641	-0.000175777	-0.38064
chr11	DNA/hAT-hAT6	28142	29942829	DNA	0.000939858	0.00157195	-0.000175649	-0.628599
chr10	LTR/ERV1	7247	30293284	LTR	0.000239228	0.000429079	-0.000173995	-0.731027
chr12	DNA/hAT-hAT5	125079	27554326	DNA	0.00453936	0.00730831	-0.000173982	-0.191231
chr4	DNA/Crypton	26255	36746515	DNA	0.00071449	0.00126928	-0.000173641	-0.890372
chr1	DNA/MULE-NOF	10513	44109603	DNA	0.000238338	0.000378249	-0.000172499	-0.132836
chr6	LINE/R2	107	34106565	LINE	3.13723e-06	5.6326e-06	-0.000170826	-1.26581
chr9	DNA/IS3EU	3297	31076431	DNA	0.000106093	0.000188777	-0.000169942	-0.7479
chr1	DNA/P	98	44109603	DNA	2.22174e-06	3.52595e-06	-0.000166655	-1.00628
chr7	DNA/TcMar-Pogo	54419	32437515	DNA	0.00167766	0.00281136	-0.000165276	-0.287672
chr9	DNA/P	152	31076431	DNA	4.89117e-06	8.70311e-06	-0.000161478	-0.975015
chr4	DNA/P	236	36746515	DNA	6.42238e-06	1.14093e-05	-0.000158772	-0.958675
chr5	DNA/TcMar-Tigger	5270	34260887	DNA	0.00015382	0.00029999	-0.000158641	-1.44311
chr15	LINE/Dong-R4	6842	25743378	LINE	0.000265777	0.000433045	-0.000158182	-0.531542
chr14	LINE/CR1	90723	25796123	LINE	0.00351692	0.00610256	-0.000155511	-0.209592
chr4	DNA/hAT-hAT6	32957	36746515	DNA	0.000896874	0.00159329	-0.000154308	-0.552227
chr1	DNA/Kolobok	4699	44109603	DNA	0.00010653	0.000169066	-0.000153692	-1.18499
chr15	DNA/P	266	25743378	DNA	1.03328e-05	1.68357e-05	-0.000153345	-0.92591
chr10	DNA/hAT-hAT1	4349	30293284	DNA	0.000143563	0.000257495	-0.000152097	-1.23907
chr11	DNA/MULE-MuDR	60661	29942829	DNA	0.00202589	0.00338839	-0.00015149	-0.328047
chr2	DNA/Sola-2	76161	41198808	DNA	0.00184862	0.00288866	-0.000150241	-0.247545
chr6	DNA/CMC-Chapaev	19756	34106565	DNA	0.000579243	0.00103998	-0.000148869	-0.417913
chr11	LTR/Copia	23575	29942829	LTR	0.000787334	0.00131685	-0.000147718	-0.436658
chr15	LINE	1835	25743378	LINE	7.12805e-05	0.000116141	-0.000145584	-1.10316
chr8	DNA/P	437	31828770	DNA	1.37297e-05	2.56788e-05	-0.000144502	-0.872515
chr2	LTR/ERVK	7024	41198808	LTR	0.00017049	0.000266409	-0.000143888	-0.371576
chr3	DNA/hAT-hAT6	32715	39105962	DNA	0.000836573	0.00160701	-0.000140587	-0.503123
chr15	DNA/hAT-Charlie	3954	25743378	DNA	0.000153593	0.000250257	-0.000140069	-1.08699
chr15	DNA/IS3EU	3471	25743378	DNA	0.000134831	0.000219687	-0.000139032	-0.611868
chr3	DNA/hAT-hAT5	149520	39105962	DNA	0.00382346	0.00734465	-0.000137648	-0.151295
chr9	DNA/Crypton-A	75654	31076431	DNA	0.00243445	0.00433175	-0.000137456	-0.364034
chr9	DNA/MULE-NOF	7221	31076431	DNA	0.000232363	0.000413455	-0.000137293	-0.105725
chr5	LINE/Dong-R4	7984	34260887	LINE	0.000233035	0.000454483	-0.000136745	-0.459507
chr15	DNA/Dada	1380	25743378	DNA	5.3606e-05	8.73433e-05	-0.000135546	-0.952253
chr10	LINE/R2	712	30293284	LINE	2.35036e-05	4.2156e-05	-0.000134303	-0.995174
chr10	DNA/Kolobok	3192	30293284	DNA	0.00010537	0.000188991	-0.000133766	-1.03136
chr13	DNA/P	563	26908448	DNA	2.09228e-05	3.74372e-05	-0.000132744	-0.801517
chr14	DNA/CMC-Chapaev	15705	25796123	DNA	0.000608812	0.00105641	-0.000132436	-0.371783
chr7	DNA/Zator	4821	32437515	DNA	0.000148624	0.00024906	-0.000131838	-1.34668
chr3	DNA/Dada	1862	39105962	DNA	4.76142e-05	9.14642e-05	-0.000131425	-0.923302
chr8	LINE/L1	11964	31828770	LINE	0.000375886	0.000703023	-0.00013117	-0.399981
chr14	DNA/TcMar-Tigger	4870	25796123	DNA	0.000188788	0.000327585	-0.000131047	-1.1921
chr8	DNA/Academ-1	282768	31828770	DNA	0.00888404	0.0166159	-0.000129175	-0.0667841
chr12	LINE/CRE	10248	27554326	LINE	0.00037192	0.000598786	-0.000129171	-0.371749
chr5	LTR	4343	34260887	LTR	0.000126763	0.000247222	-0.00012899	-0.746397
chr9	DNA/CMC-EnSpm	117525	31076431	DNA	0.0037818	0.00672917	-0.000128768	-0.197289
chr3	DNA/Zator	5144	39105962	DNA	0.00013154	0.000252681	-0.000128217	-1.30969
chr8	LINE/RTE-BovB	69280	31828770	LINE	0.00217665	0.004071	-0.000128102	-0.19547
chr12	DNA/Kolobok-Hydra	1944	27554326	DNA	7.05515e-05	0.000113587	-0.000127484	-1.02966
chr9	DNA/Zisupton	17259	31076431	DNA	0.000555373	0.000988204	-0.00012735	-0.421699
chr8	DNA/Kolobok-T2	430784	31828770	DNA	0.0135344	0.0253135	-0.000126953	-0.0634612
chr14	LTR/Copia	19890	25796123	LTR	0.000771046	0.00133792	-0.000126646	-0.37437
chr11	DNA/Kolobok	3513	29942829	DNA	0.000117324	0.000196228	-0.00012653	-0.975561
chr11	DNA/hAT-hAT1	5085	29942829	DNA	0.000169824	0.000284036	-0.000125555	-1.02285
chr9	LINE/Dong-R4	8139	31076431	LINE	0.000261903	0.000466017	-0.00012521	-0.420746
chr10	LTR	4276	30293284	LTR	0.000141153	0.000253173	-0.000123039	-0.711961
chr2	DNA/Crypton	34810	41198808	DNA	0.000844927	0.00132029	-0.000122638	-0.628847
chr10	DNA/Dada	1745	30293284	DNA	5.76035e-05	0.000103318	-0.000119571	-0.840027
chr8	DNA/hAT-Charlie	4613	31828770	DNA	0.000144932	0.000271067	-0.000119259	-0.925503
chr1	LTR	7143	44109603	LTR	0.000161938	0.000256999	-0.000119213	-0.689821
chr9	LTR	4546	31076431	LTR	0.000146284	0.000260292	-0.00011592	-0.670767
chr13	LTR/Ngaro	86089	26908448	LTR	0.00319933	0.00572456	-0.000108857	-0.123913
chr15	DNA/Kolobok-Hydra	2107	25743378	DNA	8.18463e-05	0.000133357	-0.000107715	-0.869982
chr7	LTR/Copia	26272	32437515	LTR	0.000809926	0.00135725	-0.000107314	-0.317223
chr4	DNA/hAT-hAT5	152553	36746515	DNA	0.0041515	0.00737509	-0.000107199	-0.117827
chr12	DNA/Zisupton	17260	27554326	DNA	0.000626399	0.00100849	-0.000107059	-0.354511
chr9	DNA/Kolobok-Hydra	2350	31076431	DNA	7.562e-05	0.000134555	-0.000106517	-0.860306
chr13	DNA/Merlin	656	26908448	DNA	2.4379e-05	4.36213e-05	-0.000104706	-1.14091
chr2	DNA/Sola-1	141	41198808	DNA	3.42243e-06	5.3479e-06	-0.00010206	-1.51302
chr9	LINE/L1	12814	31076431	LINE	0.000412338	0.000733695	-0.000100498	-0.306452
chr14	DNA/PIF-ISL2EU	11745	25796123	DNA	0.000455301	0.000790037	-0.000100323	-0.424441
chr15	DNA/Zator	4466	25743378	DNA	0.000173482	0.000282663	-9.82351e-05	-1.00344
chr5	DNA/Kolobok-Hydra	2561	34260887	DNA	7.475e-05	0.000145783	-9.52887e-05	-0.76962
chr14	DNA/Merlin	800	25796123	DNA	3.10124e-05	5.38127e-05	-9.45148e-05	-1.02986
chr11	LINE	3001	29942829	LINE	0.000100224	0.000167629	-9.40967e-05	-0.71301
chr14	LTR/ERV1	7569	25796123	LTR	0.000293416	0.000509135	-9.39391e-05	-0.394678
chr13	DNA/Kolobok-Hydra	2232	26908448	DNA	8.29479e-05	0.000148419	-9.26528e-05	-0.74833
chr5	LTR/ERVK	5618	34260887	LTR	0.000163977	0.0003198	-9.04974e-05	-0.2337
chr11	LINE/Proto2	96	29942829	LINE	3.20611e-06	5.36234e-06	-9.009e-05	-0.924141
chr8	LINE/CR1	104977	31828770	LINE	0.00329818	0.00616861	-8.94558e-05	-0.120565
chr15	LINE/CRE	10089	25743378	LINE	0.000391907	0.000638555	-8.94017e-05	-0.257295
chr2	DNA/PIF-ISL2EU	21129	41198808	DNA	0.000512855	0.000801389	-8.89719e-05	-0.376415
chr13	DNA/Dada	2025	26908448	DNA	7.52552e-05	0.000134654	-8.82348e-05	-0.619879
chr4	LINE/R2	1825	36746515	LINE	4.96646e-05	8.82287e-05	-8.82302e-05	-0.653779
chr9	DNA/Crypton	23674	31076431	DNA	0.000761799	0.00135551	-8.74151e-05	-0.448235
chr11	LTR/ERVK	5812	29942829	LTR	0.000194103	0.000324645	-8.56523e-05	-0.221188
chr11	DNA/Merlin	1130	29942829	DNA	3.77386e-05	6.31192e-05	-8.52083e-05	-0.928456
chr13	DNA/Zator	4463	26908448	DNA	0.000165859	0.000296771	-8.41272e-05	-0.85933
chr3	DNA/IS3EU	5595	39105962	DNA	0.000143073	0.000274835	-8.38847e-05	-0.369169
chr13	DNA/PIF-ISL2EU	12133	26908448	DNA	0.000450899	0.000806794	-8.35665e-05	-0.353547
chr3	DNA/Sola-1	491	39105962	DNA	1.25556e-05	2.41187e-05	-8.32897e-05	-1.23475
chr9	DNA/PIF-ISL2EU	14100	31076431	DNA	0.00045372	0.000807328	-8.30324e-05	-0.351287
chr8	DNA/TcMar-Tigger	6393	31828770	DNA	0.000200856	0.000375663	-8.2969e-05	-0.754744
chr15	DNA/MULE-MuDR	54623	25743378	DNA	0.00212183	0.00345721	-8.26642e-05	-0.179007
chr13	DNA/Academ-H	3600	26908448	DNA	0.000133787	0.000239385	-8.25271e-05	-1.42936
chr7	LINE/R1	2864	32437515	LINE	8.82928e-05	0.000147958	-8.21512e-05	-1.11146
chr7	LINE/Proto2	276	32437515	LINE	8.50867e-06	1.42586e-05	-8.11938e-05	-0.832883
chr2	LINE/R1	3936	41198808	LINE	9.55367e-05	0.000149286	-8.08235e-05	-1.0935
chr4	LTR	6112	36746515	LTR	0.000166329	0.000295481	-8.07305e-05	-0.467144
chr10	DNA/TcMar-Tc1	13611	30293284	DNA	0.000449308	0.000805878	-8.03839e-05	-0.178797
chr7	DNA/hAT-hAT6	32277	32437515	DNA	0.000995052	0.00166748	-8.01201e-05	-0.286728
chr1	LINE/CR1-Zenon	4431	44109603	LINE	0.000100454	0.000159423	-7.99386e-05	-0.604965
chr13	DNA/Kolobok	3655	26908448	DNA	0.000135831	0.000243042	-7.97156e-05	-0.614617
chr14	LINE/Proto2	240	25796123	LINE	9.30372e-06	1.61438e-05	-7.93086e-05	-0.813545
chr2	LTR/Ngaro	151731	41198808	LTR	0.0036829	0.00575491	-7.85075e-05	-0.0893657
chr12	DNA/hAT-hAT6	28574	27554326	DNA	0.00103701	0.00166957	-7.80304e-05	-0.27925
chr11	DNA/Sola-1	530	29942829	DNA	1.77004e-05	2.96046e-05	-7.78038e-05	-1.15342
chr5	DNA/IS3EU	4958	34260887	DNA	0.000144713	0.00028223	-7.64895e-05	-0.336623
chr6	DNA/Zator	5795	34106565	DNA	0.000169909	0.000305055	-7.58431e-05	-0.774711
chr9	LINE/R2	1761	31076431	LINE	5.66667e-05	0.00010083	-7.56287e-05	-0.560403
chr15	LINE/R1	2450	25743378	LINE	9.51701e-05	0.000155066	-7.50437e-05	-1.0153
chr14	DNA/Dada	2209	25796123	DNA	8.5633e-05	0.00014859	-7.42987e-05	-0.521973
chr6	LINE/L1	14436	34106565	LINE	0.000423262	0.000759927	-7.42664e-05	-0.226463
chr3	LINE/Proto2	456	39105962	LINE	1.16606e-05	2.23994e-05	-7.3053e-05	-0.749375
chr10	DNA/Academ-H	4216	30293284	DNA	0.000139173	0.00024962	-7.22919e-05	-1.25209
chr6	DNA/hAT-Charlie	6051	34106565	DNA	0.000177415	0.000318531	-7.17952e-05	-0.557161
chr15	DNA/Kolobok-T2	400820	25743378	DNA	0.0155698	0.0253688	-7.17083e-05	-0.0358455
chr3	DNA/Merlin	1565	39105962	DNA	4.00195e-05	7.68751e-05	-7.14524e-05	-0.778567
chr3	DNA/TcMar-Pogo	59165	39105962	DNA	0.00151294	0.00290627	-7.03677e-05	-0.122479
chr2	DNA/Kolobok-Hydra	4531	41198808	DNA	0.000109979	0.000171853	-6.9218e-05	-0.559054
chr6	DNA/hAT-Ac	63285	34106565	DNA	0.00185551	0.00333139	-6.90499e-05	-0.119459
chr8	DNA/hAT-hAT5	126174	31828770	DNA	0.00396415	0.00741418	-6.81119e-05	-0.0748647
chr1	DNA/hAT-Charlie	8956	44109603	DNA	0.00020304	0.000322229	-6.80973e-05	-0.528464
chr10	LTR/Copia	23589	30293284	LTR	0.000778687	0.00139665	-6.79096e-05	-0.200743
chr2	LINE	5115	41198808	LINE	0.000124154	0.000194004	-6.7722e-05	-0.513158
chr7	DNA/Academ-H	4923	32437515	DNA	0.000151769	0.000254329	-6.75828e-05	-1.17052
chr3	DNA/Sola-2	60494	39105962	DNA	0.00154693	0.00297156	-6.73486e-05	-0.110967
chr2	LINE/Proto2	743	41198808	LINE	1.80345e-05	2.81808e-05	-6.72716e-05	-0.69007
chr6	LINE/R1	3109	34106565	LINE	9.11555e-05	0.000163661	-6.64485e-05	-0.899011
chr14	DNA/MULE-NOF	7200	25796123	DNA	0.000279112	0.000484314	-6.64339e-05	-0.0511585
chr2	LTR/ERV1	14155	41198808	LTR	0.000343578	0.000536876	-6.61979e-05	-0.278126
chr7	LINE	3789	32437515	LINE	0.000116809	0.000195745	-6.59805e-05	-0.499962
chr1	LINE/R2	3076	44109603	LINE	6.97354e-05	0.000110672	-6.57871e-05	-0.487477
chr1	LINE	5448	44109603	LINE	0.000123511	0.000196014	-6.57114e-05	-0.497923
chr10	DNA/PIF-Harbinger	774330	30293284	DNA	0.0255611	0.0458464	-6.50426e-05	-0.0281586
chr12	LINE/R2	1920	27554326	LINE	6.96805e-05	0.000112185	-6.42741e-05	-0.476266
chr12	DNA/Merlin	1445	27554326	DNA	5.24419e-05	8.44307e-05	-6.38968e-05	-0.696239
chr4	DNA/Dada	3327	36746515	DNA	9.05392e-05	0.000160842	-6.20468e-05	-0.4359
chr15	DNA/hAT-hAT5	117238	25743378	DNA	0.0045541	0.00742025	-6.20406e-05	-0.0681915
chr2	DNA/TcMar-Tigger	10468	41198808	DNA	0.000254085	0.000397034	-6.15974e-05	-0.560333
chr7	LINE/CR1-Zenon	3454	32437515	LINE	0.000106482	0.000178439	-6.09234e-05	-0.461061
chr2	DNA/Academ-H	6902	41198808	DNA	0.000167529	0.000261782	-6.01305e-05	-1.04145
chr14	DNA/Zisupton	15695	25796123	DNA	0.000608425	0.00105574	-5.98165e-05	-0.198073
chr11	DNA/hAT-Charlie	5945	29942829	DNA	0.000198545	0.000332074	-5.82522e-05	-0.452062
chr3	DNA/Zisupton	21552	39105962	DNA	0.000551118	0.00105867	-5.68873e-05	-0.188374
chr15	LTR	5049	25743378	LTR	0.000196128	0.000319562	-5.66495e-05	-0.3278
chr9	DNA/hAT-hAT6	29537	31076431	DNA	0.000950463	0.00169121	-5.63873e-05	-0.201795
chr7	DNA/TcMar-Tigger	7803	32437515	DNA	0.000240555	0.000403114	-5.55174e-05	-0.505025
chr8	LTR/ERV1	9328	31828770	LTR	0.000293068	0.000548128	-5.49463e-05	-0.230853
chr11	LINE/R2	2178	29942829	LINE	7.27386e-05	0.000121658	-5.48008e-05	-0.406069
chr4	DNA/Sola-1	1094	36746515	DNA	2.97715e-05	5.28888e-05	-5.45195e-05	-0.808236
chr4	LINE/Dong-R4	11107	36746515	LINE	0.00030226	0.000536962	-5.42656e-05	-0.182349
chr14	LINE/R1	2615	25796123	LINE	0.000101372	0.0001759	-5.42095e-05	-0.733424
chr4	DNA/PIF-Harbinger	948554	36746515	DNA	0.0258134	0.0458573	-5.4106e-05	-0.0234238
chr15	DNA/Zisupton	16779	25743378	DNA	0.000651779	0.00106198	-5.35736e-05	-0.177401
chr12	DNA/TcMar-Tc1	14253	27554326	DNA	0.000517269	0.000832797	-5.34652e-05	-0.118922
chr15	LINE/Proto2	682	25743378	LINE	2.64922e-05	4.31653e-05	-5.22871e-05	-0.536359
chr12	LINE/Proto2	742	27554326	LINE	2.69286e-05	4.33547e-05	-5.20976e-05	-0.534416
chr5	LINE/Proto2	764	34260887	LINE	2.22995e-05	4.34901e-05	-5.19623e-05	-0.533028
chr15	DNA/Merlin	1570	25743378	DNA	6.09866e-05	9.93688e-05	-4.89587e-05	-0.53347
chr12	DNA/TcMar-Tigger	7029	27554326	DNA	0.000255096	0.000410701	-4.79303e-05	-0.436007
chr4	DNA/hAT-hAT1	7482	36746515	DNA	0.000203611	0.000361713	-4.78781e-05	-0.390044
chr6	LINE/I-Jockey	116	34106565	LINE	3.4011e-06	6.10637e-06	-4.60795e-05	-1.23856
chr8	LINE/CR1-Zenon	3292	31828770	LINE	0.000103428	0.000193443	-4.5919e-05	-0.34751
chr15	DNA/Academ-H	4370	25743378	DNA	0.000169752	0.000276587	-4.53252e-05	-0.785025
chr7	LINE/R2	2560	32437515	LINE	7.8921e-05	0.000132253	-4.42056e-05	-0.32756
chr10	DNA/Merlin	1764	30293284	DNA	5.82307e-05	0.000104443	-4.38849e-05	-0.478183
chr9	DNA/Sola-1	1119	31076431	DNA	3.6008e-05	6.40709e-05	-4.33374e-05	-0.642465
chr13	LINE/CR1-Zenon	2957	26908448	LINE	0.000109891	0.000196628	-4.27339e-05	-0.323405
chr11	DNA/TcMar-Tigger	7458	29942829	DNA	0.000249075	0.000416587	-4.20448e-05	-0.382469
chr2	DNA/Zator	8957	41198808	DNA	0.000217409	0.000339724	-4.11737e-05	-0.420575
chr10	DNA/Crypton	23676	30293284	DNA	0.000781559	0.0014018	-4.11202e-05	-0.210851
chr14	LINE/I-Jockey	166	25796123	LINE	6.43508e-06	1.11661e-05	-4.10198e-05	-1.10256
chr11	DNA/Ginger	166	29942829	DNA	5.5439e-06	9.27238e-06	-4.05661e-05	-1.28046
chr8	DNA/Ginger	176	31828770	DNA	5.52959e-06	1.0342e-05	-3.94964e-05	-1.2467
chr12	DNA/Crypton-H	79	27554326	DNA	2.86706e-06	4.61594e-06	-3.92355e-05	-1.49743
chr8	DNA/Dada	3129	31828770	DNA	9.83073e-05	0.000183865	-3.9024e-05	-0.274156
chr5	LINE/I-Jockey	238	34260887	LINE	6.9467e-06	1.3548e-05	-3.86379e-05	-1.03854
chr3	LTR/DIRS	167787	39105962	LTR	0.00429057	0.00824195	-3.60988e-05	-0.0213229
chr5	DNA/Crypton-H	141	34260887	DNA	4.11548e-06	8.02631e-06	-3.58251e-05	-1.36727
chr3	DNA/Academ-H	5850	39105962	DNA	0.000149594	0.000287361	-3.45514e-05	-0.598425
chr4	DNA/hAT	168152	36746515	DNA	0.004576	0.00812922	-3.31758e-05	-0.027655
chr4	LINE/I-Jockey	404	36746515	LINE	1.09942e-05	1.95312e-05	-3.26547e-05	-0.87772
chr6	DNA/hAT-hAT1	7184	34106565	DNA	0.000210634	0.000378174	-3.14179e-05	-0.255949
chr14	DNA/Ginger	276	25796123	DNA	1.06993e-05	1.85654e-05	-3.12731e-05	-0.98713
chr5	LTR/Copia	25185	34260887	LTR	0.000735095	0.00143363	-3.09282e-05	-0.0914249
chr2	DNA/TcMar-Tc1	22562	41198808	DNA	0.000547637	0.00085574	-3.05217e-05	-0.0678892
chr1	LINE/Dong-R4	15591	44109603	LINE	0.00035346	0.00056095	-3.02771e-05	-0.101741
chr14	LINE/L1	11976	25796123	LINE	0.000464256	0.000805576	-2.86176e-05	-0.0872646
chr9	LTR/DIRS	144079	31076431	LTR	0.00463628	0.00824958	-2.84688e-05	-0.016816
chr5	DNA/hAT-hAT1	6711	34260887	DNA	0.000195879	0.000382018	-2.75733e-05	-0.224629
chr3	LTR	7114	39105962	LTR	0.000181916	0.00034945	-2.67616e-05	-0.154855
chr10	DNA/Sola-1	1372	30293284	DNA	4.52906e-05	8.12331e-05	-2.61752e-05	-0.38804
chr2	DNA/P	3833	41198808	DNA	9.30367e-05	0.000145379	-2.48018e-05	-0.149755
chr2	DNA/TcMar-Pogo	77830	41198808	DNA	0.00188913	0.00295197	-2.4675e-05	-0.0429481
chr10	LINE	4004	30293284	LINE	0.000132175	0.000237068	-2.46575e-05	-0.18684
chr1	LINE/R1	5717	44109603	LINE	0.000129609	0.000205693	-2.4417e-05	-0.330348
chr5	LTR/Caulimovirus	86	34260887	LTR	2.51015e-06	4.89548e-06	-2.44086e-05	-1.45655
chr11	LINE/CR1	111601	29942829	LINE	0.00372714	0.00623378	-2.4291e-05	-0.0327385
chr11	DNA/hAT	145696	29942829	DNA	0.00486581	0.00813825	-2.41487e-05	-0.0201301
chr1	LTR/Caulimovirus	145	44109603	LTR	3.28727e-06	5.21697e-06	-2.40871e-05	-1.43736
chr1	DNA/PIF-ISL2EU	24087	44109603	DNA	0.000546072	0.000866629	-2.37315e-05	-0.100401
chr12	DNA/Ginger	457	27554326	DNA	1.65854e-05	2.67023e-05	-2.31362e-05	-0.730288
chr9	LINE/I-Jockey	519	31076431	LINE	1.67008e-05	2.97165e-05	-2.24693e-05	-0.603949
chr6	LINE/CR1	118458	34106565	LINE	0.00347317	0.00623576	-2.23108e-05	-0.0300697
chr11	LINE/R1	3724	29942829	LINE	0.00012437	0.000208014	-2.20955e-05	-0.298939
chr1	LTR/ERV1	16161	44109603	LTR	0.000366383	0.000581459	-2.16155e-05	-0.090816
chr15	LINE/I-Jockey	484	25743378	LINE	1.8801e-05	3.06334e-05	-2.15525e-05	-0.579304
chr3	DNA/Kolobok	6139	39105962	DNA	0.000156984	0.000301557	-2.12011e-05	-0.163463
chr11	DNA/Crypton	25454	29942829	DNA	0.000850087	0.0014218	-2.11225e-05	-0.108309
chr8	DNA/Kolobok	5141	31828770	DNA	0.000161521	0.000302093	-2.06647e-05	-0.159328
chr4	DNA/TcMar-Tigger	9070	36746515	DNA	0.000246826	0.000438484	-2.01473e-05	-0.183274
chr11	DNA/hAT-hAT5	133596	29942829	DNA	0.0044617	0.00746237	-1.99254e-05	-0.0219008
chr4	DNA/Zator	7486	36746515	DNA	0.00020372	0.000361907	-1.89915e-05	-0.193991
chr14	LTR/Caulimovirus	154	25796123	LTR	5.96989e-06	1.03589e-05	-1.89452e-05	-1.13052
chr1	DNA/Crypton-H	719	44109603	DNA	1.63003e-05	2.5869e-05	-1.79824e-05	-0.686303
chr14	DNA/TcMar-Pogo	43998	25796123	DNA	0.00170561	0.00295956	-1.70788e-05	-0.0297266
chr7	DNA/Crypton-H	523	32437515	DNA	1.61233e-05	2.70189e-05	-1.68325e-05	-0.642415
chr1	DNA/hAT-Blackjack	360762	44109603	DNA	0.00817876	0.0129799	-1.64724e-05	-0.0156824
chr8	DNA/Crypton-H	474	31828770	DNA	1.48922e-05	2.7853e-05	-1.59984e-05	-0.610584
chr6	DNA/TcMar-Tigger	8430	34106565	DNA	0.000247166	0.000443764	-1.48673e-05	-0.135244
chr12	DNA/Academ-H	5260	27554326	DNA	0.000190896	0.00030734	-1.45726e-05	-0.252396
chr13	LINE	3723	26908448	LINE	0.000138358	0.000247564	-1.41616e-05	-0.107309
chr1	DNA/IS3EU	9577	44109603	DNA	0.000217118	0.000344572	-1.41474e-05	-0.0622615
chr13	DNA/CMC-EnSpm	102931	26908448	DNA	0.00382523	0.00684448	-1.34505e-05	-0.0206078
chr15	DNA/Ginger	580	25743378	DNA	2.25301e-05	3.67095e-05	-1.3129e-05	-0.414414
chr10	DNA/TcMar-Tigger	7549	30293284	DNA	0.000249197	0.00044696	-1.16717e-05	-0.106174
chr6	DNA/Crypton-H	647	34106565	DNA	1.897e-05	3.40588e-05	-9.79265e-06	-0.373738
chr6	DNA/Sola-1	1870	34106565	DNA	5.48282e-05	9.84388e-05	-8.96955e-06	-0.132971
chr9	LINE/CR1-Zenon	4032	31076431	LINE	0.000129745	0.000230862	-8.50059e-06	-0.0643314
chr3	DNA/TcMar-ISRm11	79212	39105962	DNA	0.00202557	0.00389101	-8.44253e-06	-0.00472495
chr6	DNA/PIF-ISL2EU	16771	34106565	DNA	0.000491724	0.000882844	-7.51701e-06	-0.0318024
chr11	DNA/Crypton-H	653	29942829	DNA	2.18082e-05	3.64751e-05	-7.37634e-06	-0.281519
chr4	DNA/Crypton-H	759	36746515	DNA	2.0655e-05	3.66935e-05	-7.15797e-06	-0.273186
chr4	DNA/PIF-ISL2EU	18269	36746515	DNA	0.000497163	0.000883205	-7.15551e-06	-0.030273
chr9	DNA/Crypton-H	642	31076431	DNA	2.06587e-05	3.67592e-05	-7.09223e-06	-0.270676
chr1	LINE/I-Jockey	1257	44109603	LINE	2.84972e-05	4.52258e-05	-6.96013e-06	-0.18708
chr8	LINE/Dong-R4	9947	31828770	LINE	0.000312516	0.000584501	-6.72632e-06	-0.0226026
chr8	LINE	4351	31828770	LINE	0.0001367	0.000255672	-6.05414e-06	-0.0458748
chr13	LTR/Caulimovirus	351	26908448	LTR	1.30442e-05	2.334e-05	-5.96406e-06	-0.355896
chr10	LTR/Caulimovirus	417	30293284	LTR	1.37654e-05	2.46897e-05	-4.61444e-06	-0.275359
chr4	LTR/Caulimovirus	531	36746515	LTR	1.44503e-05	2.56709e-05	-3.63319e-06	-0.216805
chr7	DNA/Ginger	902	32437515	DNA	2.78073e-05	4.65986e-05	-3.23983e-06	-0.102265
chr9	DNA/hAT-Charlie	6768	31076431	DNA	0.000217786	0.000387518	-2.8088e-06	-0.0217975
chr11	LTR/Caulimovirus	476	29942829	LTR	1.5897e-05	2.65883e-05	-2.71583e-06	-0.162063
chr2	LINE/RTE-BovB	110642	41198808	LINE	0.00268556	0.00419647	-2.6309e-06	-0.00401448
chr13	LINE/R1	3432	26908448	LINE	0.000127544	0.000228214	-1.89585e-06	-0.0256498
chr6	DNA/Ginger	911	34106565	DNA	2.67104e-05	4.7956e-05	-1.88244e-06	-0.0594187
chr13	DNA/Crypton	21675	26908448	DNA	0.000805509	0.0014413	-1.62735e-06	-0.00834452
chr1	DNA/Ginger	1371	44109603	DNA	3.10817e-05	4.93274e-05	-5.11086e-07	-0.0161323
chr6	LTR/Caulimovirus	560	34106565	LTR	1.64191e-05	2.9479e-05	1.74901e-07	0.0104369
chr4	LTR/Copia	30302	36746515	LTR	0.000824622	0.00146493	3.70839e-07	0.00109621
chr11	DNA/Dada	4035	29942829	DNA	0.000134757	0.000225386	2.49702e-06	0.0175424
chr3	LINE/I-Jockey	1115	39105962	LINE	2.85123e-05	5.47705e-05	2.58458e-06	0.0694704
chr12	LINE	4528	27554326	LINE	0.00016433	0.000264569	2.84337e-06	0.0215454
chr8	LTR/Caulimovirus	549	31828770	LTR	1.72485e-05	3.22601e-05	2.95599e-06	0.176394
chr2	LTR/Caulimovirus	855	41198808	LTR	2.0753e-05	3.24288e-05	3.12466e-06	0.186459
chr7	LTR/Caulimovirus	630	32437515	LTR	1.9422e-05	3.25467e-05	3.24261e-06	0.193497
chr10	DNA/Crypton-H	807	30293284	DNA	2.66396e-05	4.77807e-05	3.9293e-06	0.149962
chr14	DNA/Kolobok-Hydra	3644	25796123	DNA	0.000141262	0.000245117	4.04517e-06	0.0326717
chr10	LINE/R1	3955	30293284	LINE	0.000130557	0.000234167	4.05738e-06	0.0548941
chr2	LINE/I-Jockey	1487	41198808	LINE	3.60933e-05	5.63995e-05	4.21362e-06	0.113257
chr9	DNA/Ginger	946	31076431	DNA	3.04411e-05	5.41654e-05	4.32696e-06	0.13658
chr9	LINE/RTE-BovB	73417	31076431	LINE	0.00236247	0.00420366	4.55815e-06	0.00695527
chr4	DNA/Kolobok	6780	36746515	DNA	0.000184507	0.000327775	5.0176e-06	0.0386864
chr5	DNA/Academ-H	5756	34260887	DNA	0.000168005	0.000327655	5.74335e-06	0.099474
chr3	LTR/Caulimovirus	716	39105962	LTR	1.83092e-05	3.5171e-05	5.86688e-06	0.350097
chr10	LINE/CR1-Zenon	4170	30293284	LINE	0.000137654	0.000246897	7.53457e-06	0.0570207
chr12	DNA/MULE-MuDR	60713	27554326	DNA	0.00220339	0.00354743	7.55936e-06	0.0163696
chr4	LINE/R1	4928	36746515	LINE	0.000134108	0.000238242	8.13194e-06	0.110021
chr7	DNA/hAT-hAT1	8096	32437515	DNA	0.000249588	0.000418251	8.65971e-06	0.0705473
chr9	LTR/Caulimovirus	668	31076431	LTR	2.14954e-05	3.82479e-05	8.94378e-06	0.533706
chr14	DNA/hAT-hAT1	6227	25796123	DNA	0.000241393	0.000418864	9.2729e-06	0.0755427
chr15	DNA/Sola-1	1853	25743378	DNA	7.19797e-05	0.00011728	9.8721e-06	0.146351
chr13	DNA/IS3EU	5550	26908448	DNA	0.000206255	0.000369052	1.03325e-05	0.0454724
chr10	DNA/Zator	6645	30293284	DNA	0.000219356	0.000393436	1.25379e-05	0.12807
chr4	DNA/Ginger	1297	36746515	DNA	3.52959e-05	6.27028e-05	1.28643e-05	0.40606
chr12	DNA/Sola-1	2082	27554326	DNA	7.55598e-05	0.00012165	1.4242e-05	0.211133
chr6	LTR/ERV1	11750	34106565	LTR	0.000344508	0.000618533	1.54586e-05	0.0649481
chr10	LINE/Proto2	1888	30293284	LINE	6.2324e-05	0.000111784	1.6332e-05	0.167533
chr12	LTR/Caulimovirus	782	27554326	LTR	2.83803e-05	4.56919e-05	1.63878e-05	0.977916
chr3	LTR/Copia	30175	39105962	LTR	0.000771621	0.00148224	1.76777e-05	0.0522559
chr2	DNA/hAT-Charlie	10768	41198808	DNA	0.000261367	0.000408413	1.80864e-05	0.140358
chr1	DNA/Zator	11100	44109603	DNA	0.000251646	0.000399368	1.84701e-05	0.188665
chr6	LINE/Proto2	2168	34106565	LINE	6.35655e-05	0.000114126	1.86735e-05	0.191552
chr15	DNA/Crypton-H	988	25743378	DNA	3.83788e-05	6.25327e-05	1.86813e-05	0.712975
chr2	DNA/IS3EU	9964	41198808	DNA	0.000241852	0.000377918	1.91989e-05	0.0844927
chr13	LINE/I-Jockey	1075	26908448	LINE	3.99503e-05	7.1483e-05	1.92972e-05	0.518685
chr11	DNA/TcMar-Pogo	53660	29942829	DNA	0.00179208	0.00299733	2.06845e-05	0.0360025
chr11	DNA/Zator	7197	29942829	DNA	0.000240358	0.000402008	2.11098e-05	0.21563
chr14	DNA/TcMar-Tc2	84476	25796123	DNA	0.00327476	0.00568235	2.11546e-05	0.0293482
chr5	DNA/Zator	7066	34260887	DNA	0.000206241	0.000402226	2.1328e-05	0.217858
chr3	DNA/Crypton-H	1327	39105962	DNA	3.39334e-05	6.51842e-05	2.13328e-05	0.81417
chr6	LTR/Copia	28236	34106565	LTR	0.000827876	0.00148637	2.18104e-05	0.0644722
chr15	DNA/TcMar-Tigger	7594	25743378	DNA	0.000294988	0.000480641	2.20094e-05	0.200213
chr2	LTR	10527	41198808	LTR	0.000255517	0.000399272	2.30602e-05	0.133437
chr5	DNA/Kolobok	6078	34260887	DNA	0.000177403	0.000345985	2.32272e-05	0.179084
chr14	DNA/Crypton-H	998	25796123	DNA	3.8688e-05	6.71313e-05	2.32799e-05	0.888481
chr8	LINE/I-Jockey	1298	31828770	LINE	4.07807e-05	7.62725e-05	2.40866e-05	0.64742
chr12	DNA/hAT-Charlie	7098	27554326	DNA	0.0002576	0.000414733	2.44067e-05	0.189406
chr14	DNA/P	2908	25796123	DNA	0.00011273	0.000195609	2.54278e-05	0.153535
chr11	DNA/Academ-H	6223	29942829	DNA	0.000207829	0.000347603	2.56905e-05	0.444955
chr11	DNA/PIF-ISL2EU	16401	29942829	DNA	0.000547744	0.000916122	2.57618e-05	0.108991
chr5	LINE/R1	4501	34260887	LINE	0.000131374	0.000256216	2.6106e-05	0.3532
chr7	DNA/Merlin	3380	32437515	DNA	0.0001042	0.000174616	2.62882e-05	0.286444
chr14	DNA/Kolobok	5194	25796123	DNA	0.000201348	0.000349379	2.66208e-05	0.20525
chr13	DNA/Ginger	1155	26908448	DNA	4.29233e-05	7.68027e-05	2.69642e-05	0.851121
chr4	DNA/Academ-H	7246	36746515	DNA	0.000197189	0.000350304	2.83919e-05	0.491744
chr12	DNA/Kolobok	6051	27554326	DNA	0.000219603	0.000353557	3.07994e-05	0.237467
chr6	DNA/P	3833	34106565	DNA	0.000112383	0.000201773	3.1592e-05	0.190755
chr5	DNA/Dada	4482	34260887	DNA	0.00013082	0.000255134	3.22452e-05	0.226533
chr2	LINE/CR1-Zenon	7191	41198808	LINE	0.000174544	0.000272743	3.33809e-05	0.252622
chr2	DNA/Crypton-H	2045	41198808	DNA	4.96374e-05	7.75635e-05	3.37121e-05	1.28663
chr2	DNA/Merlin	4849	41198808	DNA	0.000117698	0.000183915	3.55872e-05	0.387769
chr11	DNA/Kolobok-Hydra	4956	29942829	DNA	0.000165515	0.000276831	3.57594e-05	0.288818
chr3	LINE/R1	5425	39105962	LINE	0.000138726	0.000266484	3.63745e-05	0.492126
chr7	LINE/I-Jockey	1727	32437515	LINE	5.32408e-05	8.92193e-05	3.70334e-05	0.995415
chr1	LINE/Proto2	3689	44109603	LINE	8.36326e-05	0.000132727	3.72746e-05	0.382362
chr4	DNA/TcMar-Tc1	19136	36746515	DNA	0.000520757	0.00092512	3.8858e-05	0.0864315
chr3	LINE/CRE	15630	39105962	LINE	0.000399683	0.000767769	3.9812e-05	0.114578
chr2	DNA/Crypton-A	118885	41198808	DNA	0.00288564	0.00450912	3.99144e-05	0.105708
chr13	DNA/Sola-1	2232	26908448	DNA	8.29479e-05	0.000148419	4.10104e-05	0.607966
chr10	LINE/I-Jockey	1575	30293284	LINE	5.19917e-05	9.32523e-05	4.10665e-05	1.10382
chr4	DNA/hAT-Charlie	8930	36746515	DNA	0.000243016	0.000431716	4.13898e-05	0.321202
chr8	DNA/TcMar-Pogo	51371	31828770	DNA	0.00161398	0.00301864	4.19995e-05	0.0731023
chr3	LINE/R2	4448	39105962	LINE	0.000113742	0.000218492	4.20335e-05	0.311465
chr2	DNA/Ginger	2441	41198808	DNA	5.92493e-05	9.25832e-05	4.27447e-05	1.34923
chr9	LINE/Proto2	2425	31076431	LINE	7.80334e-05	0.000138849	4.33966e-05	0.445161
chr10	DNA/hAT-Charlie	7326	30293284	DNA	0.000241836	0.000433757	4.34302e-05	0.337037
chr15	LTR/Caulimovirus	1153	25743378	LTR	4.47882e-05	7.29759e-05	4.36718e-05	2.60605
chr3	DNA/P	4367	39105962	DNA	0.000111671	0.000214514	4.43323e-05	0.267681
chr7	DNA/Crypton-A	87368	32437515	DNA	0.00269342	0.00451356	4.43568e-05	0.117473
chr11	LINE/L1	15753	29942829	LINE	0.000526103	0.000879927	4.57335e-05	0.139457
chr13	LINE/CRE	11641	26908448	LINE	0.000432615	0.000774078	4.61213e-05	0.132736
chr6	DNA/TcMar-Tc1	17722	34106565	DNA	0.000519607	0.000932905	4.66435e-05	0.103749
chr13	DNA/hAT-Charlie	6581	26908448	DNA	0.00024457	0.000437609	4.72828e-05	0.366935
chr14	DNA/Academ-H	5503	25796123	DNA	0.000213327	0.000370164	4.82517e-05	0.835713
chr14	DNA/hAT	122066	25796123	DNA	0.00473195	0.00821087	4.84755e-05	0.0404087
chr13	LTR	6411	26908448	LTR	0.000238252	0.000426305	5.0093e-05	0.289861
chr4	LINE	6463	36746515	LINE	0.000175881	0.00031245	5.07246e-05	0.384362
chr8	DNA/Academ-H	6349	31828770	DNA	0.000199474	0.000373077	5.1165e-05	0.886171
chr10	DNA/IS3EU	6926	30293284	DNA	0.000228632	0.000410073	5.1354e-05	0.226004
chr6	DNA/TcMar-Pogo	57535	34106565	DNA	0.00168692	0.0030287	5.2064e-05	0.0906201
chr2	LINE/R2	6043	41198808	LINE	0.000146679	0.000229201	5.27423e-05	0.390816
chr15	DNA/PIF-ISL2EU	14902	25743378	DNA	0.000578867	0.000943181	5.282e-05	0.223467
chr14	LINE/RTE-X	80914	25796123	LINE	0.00313667	0.00544275	5.33608e-05	0.0673726
chr11	DNA/P	4014	29942829	DNA	0.000134055	0.000224213	5.40317e-05	0.326247
chr13	DNA/Crypton-H	1507	26908448	DNA	5.60047e-05	0.000100209	5.63578e-05	2.15091
chr13	LINE/RTE-BovB	64054	26908448	LINE	0.00238044	0.00425933	6.02226e-05	0.0918935
chr8	DNA/Crypton	25585	31828770	DNA	0.000803833	0.00150341	6.04897e-05	0.310171
chr8	LINE/Proto2	2661	31828770	LINE	8.36036e-05	0.000156365	6.09121e-05	0.624835
chr1	DNA/Academ-H	10651	44109603	DNA	0.000241467	0.000383214	6.13015e-05	1.06173
chr12	LTR/Ngaro	100887	27554326	LTR	0.00366139	0.00589478	6.13651e-05	0.0698524
chr12	LINE/R1	4991	27554326	LINE	0.000181133	0.000291622	6.15123e-05	0.832228
chr6	DNA/Academ-H	7286	34106565	DNA	0.000213625	0.000383543	6.16308e-05	1.06744
chr8	DNA/Crypton-A	77121	31828770	DNA	0.002423	0.00453175	6.25495e-05	0.165654
chr8	DNA/Merlin	3599	31828770	DNA	0.000113074	0.000211483	6.31553e-05	0.68816
chr8	DNA/Sola-1	2925	31828770	DNA	9.1898e-05	0.000171878	6.44692e-05	0.955737
chr8	DNA/Zator	7592	31828770	DNA	0.000238526	0.000446118	6.52196e-05	0.666195
chr3	DNA/Ginger	2365	39105962	DNA	6.04767e-05	0.000116172	6.63339e-05	2.09382
chr7	DNA/CMC-Chapaev	24325	32437515	DNA	0.000749903	0.00125666	6.78187e-05	0.190385
chr1	DNA/hAT-hAT1	13273	44109603	DNA	0.00030091	0.000477551	6.79595e-05	0.55364
chr3	DNA/TcMar-Tigger	10747	39105962	DNA	0.000274817	0.000527909	6.9277e-05	0.630192
chr3	LINE/CR1-Zenon	6287	39105962	LINE	0.000160768	0.000308827	6.94647e-05	0.5257
chr7	DNA/hAT-Charlie	8961	32437515	DNA	0.000276254	0.000462938	7.26119e-05	0.5635
chr2	DNA/Kolobok	10482	41198808	DNA	0.000254425	0.000397565	7.48074e-05	0.576775
chr9	LINE/CR1	110619	31076431	LINE	0.00355958	0.00633375	7.56793e-05	0.101998
chr1	DNA/Merlin	6290	44109603	DNA	0.000142599	0.000226309	7.79812e-05	0.849707
chr9	LINE/R1	5384	31076431	LINE	0.00017325	0.000308273	7.81638e-05	1.05751
chr1	DNA/Kolobok-Hydra	8898	44109603	DNA	0.000201725	0.000320142	7.90707e-05	0.638632
chr1	DNA/Sola-1	5189	44109603	DNA	0.000117639	0.000186696	7.92873e-05	1.17541
chr5	LTR/ERV1	12011	34260887	LTR	0.000350575	0.000683716	8.0642e-05	0.338811
chr12	LINE/I-Jockey	2281	27554326	LINE	8.27819e-05	0.000133278	8.1092e-05	2.17966
chr9	LINE	5989	31076431	LINE	0.000192718	0.000342914	8.11884e-05	0.615199
chr7	DNA/PIF-ISL2EU	18807	32437515	DNA	0.000579792	0.000971597	8.12363e-05	0.343688
chr7	DNA/Sola-1	3714	32437515	DNA	0.000114497	0.000191871	8.44623e-05	1.25213
chr8	DNA/Kolobok-Hydra	5544	31828770	DNA	0.000174182	0.000325774	8.47026e-05	0.684119
chr2	LINE/Dong-R4	17848	41198808	LINE	0.000433216	0.000676946	8.57181e-05	0.28804
chr12	DNA/Zator	8019	27554326	DNA	0.000291025	0.000468547	8.76485e-05	0.895299
chr9	DNA/hAT-Ac	60938	31076431	DNA	0.00196091	0.00348915	8.87057e-05	0.153464
chr1	DNA/Zisupton	33501	44109603	DNA	0.000759494	0.00120534	8.9783e-05	0.297303
chr4	LINE/Proto2	3860	36746515	LINE	0.000105044	0.00018661	9.11573e-05	0.935089
chr5	LINE/L1	16300	34260887	LINE	0.000475761	0.000927864	9.36707e-05	0.285634
chr2	DNA/Dada	8356	41198808	DNA	0.000202821	0.00031693	9.40406e-05	0.660667
chr4	LINE/RTE-X	113427	36746515	LINE	0.00308674	0.00548357	9.41817e-05	0.118912
chr9	DNA/Academ-H	7278	31076431	DNA	0.000234197	0.000416719	9.48067e-05	1.64204
chr7	DNA/Kolobok-Hydra	6511	32437515	DNA	0.000200724	0.000336368	9.52962e-05	0.76968
chr11	DNA/Crypton-A	81731	29942829	DNA	0.00272957	0.00456531	9.61064e-05	0.254526
chr12	DNA/IS3EU	7789	27554326	DNA	0.000282678	0.000455108	9.63884e-05	0.424197
chr12	DNA/PIF-ISL2EU	16925	27554326	DNA	0.000614241	0.00098892	9.85598e-05	0.416979
chr7	DNA/Dada	6235	32437515	DNA	0.000192216	0.000322109	9.92203e-05	0.697055
chr6	DNA/Zisupton	23128	34106565	DNA	0.00067811	0.00121748	0.000101929	0.337524
chr5	DNA/Sola-1	3693	34260887	DNA	0.000107791	0.000210221	0.000102813	1.52417
chr4	LTR/ERV1	14633	36746515	LTR	0.000398215	0.000707425	0.00010435	0.438421
chr10	DNA/hAT-Ac	59217	30293284	DNA	0.00195479	0.00350611	0.000105669	0.182812
chr4	DNA/Kolobok-Hydra	7193	36746515	DNA	0.000195746	0.000347742	0.00010667	0.861545
chr12	DNA/hAT-hAT1	8906	27554326	DNA	0.000323216	0.000520374	0.000110782	0.9025
chr13	DNA/TcMar-Tigger	8626	26908448	DNA	0.000320568	0.000573593	0.000114962	1.04577
chr12	DNA/TcMar-Tc2	98869	27554326	DNA	0.00358815	0.00577687	0.000115679	0.160484
chr10	DNA	2009441	30293284	DNA	0.0663329	0.118975	0.000119055	0.025447
chr2	LINE/CR1	168169	41198808	LINE	0.00408189	0.00637838	0.000120309	0.162148
chr9	DNA/Kolobok	7746	31076431	DNA	0.000249256	0.000443515	0.000120757	0.931055
chr1	DNA/Dada	9627	44109603	DNA	0.000218252	0.000346371	0.000123482	0.867503
chr6	DNA/Kolobok-Hydra	6933	34106565	DNA	0.000203275	0.000364961	0.000123889	1.00062
chr15	LINE/L1	15158	25743378	LINE	0.000588812	0.000959383	0.00012519	0.381747
chr9	DNA/hAT-hAT1	9353	31076431	DNA	0.000300968	0.000535528	0.000125936	1.02595
chr15	DNA/hAT-hAT1	8472	25743378	DNA	0.000329094	0.000536212	0.00012662	1.03153
chr4	DNA/TcMar-Tc2	119744	36746515	DNA	0.00325865	0.00578896	0.000127767	0.177253
chr9	DNA/hAT-Tip100	162258	31076431	DNA	0.00522126	0.00929046	0.000128302	0.0951097
chr5	DNA/PIF-ISL2EU	17902	34260887	DNA	0.00052252	0.00101906	0.000128696	0.544476
chr11	LTR/Ngaro	106744	29942829	LTR	0.00356493	0.00596248	0.000129058	0.146908
chr12	LINE/CR1-Zenon	6309	27554326	LINE	0.000228966	0.000368632	0.00012927	0.978299
chr10	DNA/hAT-hAT6	31726	30293284	DNA	0.00104729	0.00187843	0.000130831	0.468208
chr4	DNA/Academ-2	239660	36746515	DNA	0.00652198	0.0115862	0.000133207	0.0866061
chr15	LINE/R2	4991	25743378	LINE	0.000193875	0.000315891	0.000139433	1.03318
chr7	DNA/Crypton	30636	32437515	DNA	0.000944462	0.0015827	0.000139775	0.716721
chr5	DNA/Merlin	5063	34260887	DNA	0.000147778	0.000288207	0.00013988	1.52417
chr8	DNA/TcMar-Tc1	17468	31828770	DNA	0.000548812	0.00102645	0.000140185	0.311813
chr13	DNA/Crypton-A	69325	26908448	DNA	0.00257633	0.00460982	0.000140624	0.372425
chr14	LINE	6045	25796123	LINE	0.000234338	0.000406622	0.000144896	1.09794
chr14	Simple_repeat	64313	25796123	Simple_repeat	0.00249313	0.00432607	0.000145699	0.166211
chr3	LINE/Dong-R4	15084	39105962	LINE	0.000385721	0.000740949	0.000149721	0.50311
chr13	DNA/CMC-Chapaev	20140	26908448	DNA	0.000748464	0.00133923	0.00015038	0.422156
chr8	LINE/R2	5586	31828770	LINE	0.000175502	0.000328242	0.000151783	1.1247
chr10	LINE/CRE	14898	30293284	LINE	0.000491792	0.000882078	0.000154121	0.443556
chr13	LINE/Rex-Babar	110498	26908448	LINE	0.00410644	0.00734766	0.000154854	0.222477
chr8	DNA/hAT-hAT1	9606	31828770	DNA	0.000301802	0.000564464	0.000154872	1.26168
chr6	LINE/CR1-Zenon	7499	34106565	LINE	0.00021987	0.000394755	0.000155393	1.176
chr8	LINE/CRE	15038	31828770	LINE	0.000472466	0.000883656	0.0001557	0.448098
chr13	DNA/hAT-hAT1	8509	26908448	DNA	0.00031622	0.000565813	0.000156222	1.27268
chr9	LTR/Copia	28318	31076431	LTR	0.000911237	0.00162141	0.00015685	0.463653
chr14	LTR	7943	25796123	LTR	0.000307914	0.000534292	0.000158081	0.914728
chr14	DNA/Zator	8046	25796123	DNA	0.000311907	0.000541221	0.000160323	1.63764
chr9	Simple_repeat	75830	31076431	Simple_repeat	0.00244011	0.00434182	0.000161455	0.184184
chr6	DNA/hAT-hAT6	36308	34106565	DNA	0.00106455	0.00191129	0.000163696	0.585822
chr6	LINE/L2	445775	34106565	LINE	0.0130701	0.0234661	0.000163878	0.0828519
chr15	DNA/Crypton	25430	25743378	DNA	0.000987827	0.00160952	0.000166596	0.854249
chr4	DNA/Zisupton	26539	36746515	DNA	0.000722218	0.00128301	0.00016746	0.55452
chr4	DNA/Merlin	6579	36746515	DNA	0.000179037	0.000318058	0.000169731	1.84944
chr7	LTR/ERV1	15006	32437515	LTR	0.000462613	0.000775232	0.000172158	0.723307
chr12	LINE/Dong-R4	13081	27554326	LINE	0.000474735	0.000764317	0.00017309	0.581636
chr6	DNA/Crypton	30705	34106565	DNA	0.000900267	0.00161634	0.00017342	0.889238
chr1	DNA/TcMar-Tc1	29471	44109603	DNA	0.000668131	0.00106034	0.000174079	0.387203
chr4	LINE/Rex-Babar	152406	36746515	LINE	0.0041475	0.00736799	0.000175183	0.251683
chr9	DNA/MULE-MuDR	64936	31076431	DNA	0.00208956	0.00371806	0.000178187	0.385858
chr10	LTR/DIRS	142875	30293284	LTR	0.00471639	0.00845932	0.000181273	0.107075
chr5	LINE	7785	34260887	LINE	0.000227227	0.000443155	0.000181429	1.37476
chr12	DNA/Crypton-A	79595	27554326	DNA	0.00288866	0.0046507	0.0001815	0.480681
chr1	DNA/TcMar-Tigger	17831	44109603	DNA	0.000404243	0.000641544	0.000182912	1.6639
chr7	DNA/Kolobok	9802	32437515	DNA	0.000302181	0.000506386	0.000183628	1.41579
chr6	DNA/hAT-Tip100	177670	34106565	DNA	0.00520926	0.00935274	0.000190584	0.14128
chr2	LINE/RTE-X	147129	41198808	LINE	0.0035712	0.00558036	0.000190978	0.241126
chr9	DNA/Zator	10002	31076431	DNA	0.000321852	0.000572688	0.00019179	1.95906
chr1	LTR/Copia	46056	44109603	LTR	0.00104413	0.00165705	0.000192491	0.569011
chr8	LINE/R1	7196	31828770	LINE	0.000226085	0.000422848	0.000192739	2.60765
chr12	LTR	9739	27554326	LTR	0.000353447	0.000569046	0.000192834	1.11582
chr14	DNA/MULE-MuDR	55526	25796123	DNA	0.00215249	0.003735	0.000195128	0.422544
chr14	LINE/CR1-Zenon	6472	25796123	LINE	0.00025089	0.000435344	0.000195982	1.48317
chr3	DNA/hAT-Charlie	11942	39105962	DNA	0.000305375	0.000586609	0.000196282	1.52324
chr14	LINE/CRE	13756	25796123	LINE	0.000533258	0.000925309	0.000197352	0.567972
chr11	LINE/CR1-Zenon	7938	29942829	LINE	0.000265105	0.000443399	0.000204036	1.54412
chr12	DNA/Dada	7328	27554326	DNA	0.000265947	0.000428172	0.000205283	1.44218
chr7	DNA/Sola-2	62861	32437515	DNA	0.00193791	0.00324749	0.000208587	0.343679
chr2	DNA/CMC-Chapaev	36848	41198808	DNA	0.000894395	0.00139758	0.000208739	0.585984
chr11	DNA/Sola-2	58168	29942829	DNA	0.00194264	0.00324913	0.000210228	0.346383
chr8	DNA/IS3EU	9683	31828770	DNA	0.000304222	0.000568988	0.000210269	0.925374
chr13	LTR/ERV1	12261	26908448	LTR	0.000455656	0.000815306	0.000212231	0.891674
chr5	DNA/CMC-Chapaev	24780	34260887	DNA	0.000723274	0.00141058	0.000221735	0.622466
chr4	LINE/CR1	134044	36746515	LINE	0.0036478	0.00648029	0.000222218	0.299497
chr10	DNA/MULE-MuDR	63552	30293284	DNA	0.00209789	0.00376278	0.000222902	0.482688
chr7	DNA/Zisupton	25934	32437515	DNA	0.000799506	0.00133979	0.000224234	0.742519
chr12	DNA/Academ-1	290440	27554326	DNA	0.0105406	0.0169703	0.000225219	0.11644
chr12	DNA/P	6789	27554326	DNA	0.000246386	0.000396678	0.000226497	1.3676
chr6	DNA/hAT	159544	34106565	DNA	0.00467781	0.00839857	0.000236174	0.196872
chr9	DNA/TcMar-Tigger	12154	31076431	DNA	0.0003911	0.000695905	0.000237274	2.15841
chr15	DNA/TcMar-Tc2	93195	25743378	DNA	0.00362015	0.00589852	0.000237324	0.329244
chr7	LTR	11901	32437515	LTR	0.00036689	0.000614823	0.000238611	1.38071
chr4	DNA/CMC-Chapaev	29710	36746515	DNA	0.000808512	0.00143631	0.000247468	0.694707
chr8	DNA/TcMar-Tc2	100601	31828770	DNA	0.00316069	0.00591147	0.000250278	0.347216
chr14	DNA/Crypton	25243	25796123	DNA	0.000978558	0.00169799	0.000255066	1.3079
chr9	LTR/ERV1	14990	31076431	LTR	0.000482359	0.000858287	0.000255213	1.07226
chr13	DNA/hAT-hAT6	30147	26908448	DNA	0.00112035	0.00200465	0.000257054	0.919924
chr10	DNA/Kolobok-Hydra	8435	30293284	DNA	0.000278445	0.000499418	0.000258347	2.08659
chr13	LTR/ERVK	10066	26908448	LTR	0.000374083	0.000669347	0.00025905	0.668969
chr3	DNA/MULE-MuDR	77377	39105962	DNA	0.00197865	0.00380087	0.000260999	0.565186
chr5	LINE/RTE-X	99302	34260887	LINE	0.00289841	0.00565268	0.000263297	0.332435
chr5	DNA/hAT-Charlie	11564	34260887	DNA	0.000337528	0.000658271	0.000267945	2.07937
chr10	DNA/TcMar-Pogo	54829	30293284	DNA	0.00180994	0.00324631	0.000269666	0.469367
chr6	DNA/Kolobok	11301	34106565	DNA	0.000331344	0.000594897	0.000272139	2.09823
chr6	LINE	10149	34106565	LINE	0.000297567	0.000534254	0.000272529	2.06506
chr5	DNA/P	7859	34260887	DNA	0.000229387	0.000447367	0.000277186	1.67367
chr13	LINE/Proto2	5639	26908448	LINE	0.000209562	0.00037497	0.000279518	2.86728
chr1	DNA/CMC-Chapaev	40825	44109603	DNA	0.000925535	0.00146885	0.000280002	0.786037
chr10	DNA/P	7658	30293284	DNA	0.000252795	0.000453414	0.000283232	1.71018
chr6	DNA/TcMar-Tc2	112953	34106565	DNA	0.00331177	0.00594597	0.000284775	0.395073
chr9	DNA/TcMar-Pogo	57039	31076431	DNA	0.00183544	0.0032659	0.00028926	0.503471
chr3	DNA/CMC-Chapaev	30323	39105962	DNA	0.000775406	0.00148951	0.000300665	0.844044
chr6	DNA/Dada	10030	34106565	DNA	0.000294078	0.00052799	0.000305101	2.14344
chr14	DNA/hAT-Ac	55100	25796123	DNA	0.00213598	0.00370635	0.000305906	0.52923
chr3	LINE/CR1	133665	39105962	LINE	0.00341802	0.00656582	0.000307756	0.414782
chr9	DNA/TcMar-Tc2	104270	31076431	DNA	0.00335528	0.00597022	0.000309027	0.428719
chr8	DNA/hAT-hAT6	35028	31828770	DNA	0.00110051	0.0020583	0.000310703	1.11192
chr5	LINE/R2	8582	34260887	LINE	0.00025049	0.000488523	0.000312064	2.31237
chr3	LINE/RTE-X	116204	39105962	LINE	0.00297152	0.00570811	0.000318727	0.40242
chr10	DNA/TcMar-Tc2	101164	30293284	DNA	0.00333949	0.0059897	0.000328508	0.455745
chr11	DNA/hAT-Ac	66760	29942829	DNA	0.00222958	0.00372906	0.00032862	0.568526
chr11	DNA/Zisupton	25933	29942829	DNA	0.000866084	0.00144856	0.000333005	1.1027
chr5	DNA/CMC-EnSpm	126359	34260887	DNA	0.00368814	0.00719288	0.000334945	0.513178
chr5	LINE/RTE-BovB	79672	34260887	LINE	0.00232545	0.00453526	0.000336159	0.512945
chr6	LINE/RTE-BovB	86188	34106565	LINE	0.00252702	0.00453703	0.000337927	0.515642
chr4	DNA/Crypton-A	99581	36746515	DNA	0.00270994	0.00481419	0.00034499	0.913662
chr6	DNA/Sola-2	64338	34106565	DNA	0.00188638	0.00338682	0.000347918	0.57325
chr4	DNA/hAT-Ac	77539	36746515	DNA	0.0021101	0.00374858	0.000348141	0.602298
chr9	DNA/TcMar-Tc1	21802	31076431	DNA	0.000701561	0.00124832	0.000362062	0.805333
chr5	DNA/hAT-hAT6	37100	34260887	DNA	0.00108287	0.00211189	0.00036429	1.30369
chr4	DNA/hAT-Tip100	197113	36746515	DNA	0.00536413	0.00952932	0.000367166	0.27218
chr12	DNA/PiggyBac	80045	27554326	DNA	0.00290499	0.00467699	0.000371761	0.221988
chr5	DNA	2094511	34260887	DNA	0.0611342	0.119228	0.000372688	0.079659
chr7	DNA/hAT-Blackjack	258918	32437515	DNA	0.00798205	0.0133761	0.000379707	0.361496
chr7	DNA/IS3EU	14338	32437515	DNA	0.000442019	0.000740722	0.000382002	1.68116
chr6	LTR	14449	34106565	LTR	0.000423643	0.000760611	0.000384399	2.22431
chr11	Simple_repeat	81741	29942829	Simple_repeat	0.0027299	0.00456587	0.000385498	0.439768
chr3	DNA/Crypton	37261	39105962	DNA	0.000952821	0.00183032	0.000387391	1.98641
chr1	DNA/PiggyBac	130450	44109603	DNA	0.00295741	0.00469348	0.000388243	0.23183
chr12	DNA/Sola-2	58750	27554326	DNA	0.00213215	0.00343274	0.000393833	0.648902
chr14	LINE/RTE-BovB	68426	25796123	LINE	0.00265257	0.00460273	0.000403629	0.615897
chr13	DNA/Academ-1	257924	26908448	DNA	0.00958524	0.0171509	0.000405812	0.209807
chr11	LINE/L2	424825	29942829	LINE	0.0141879	0.0237298	0.000427555	0.216159
chr3	DNA/CMC-EnSpm	148499	39105962	DNA	0.00379735	0.00729449	0.000436557	0.66886
chr11	DNA/TcMar-ISRm11	77859	29942829	DNA	0.00260026	0.00434903	0.000449572	0.251607
chr12	LINE/L1-Tx1	183319	27554326	LINE	0.006653	0.0107112	0.000449646	0.114187
chr14	LINE/Rex-Babar	113697	25796123	LINE	0.00440752	0.00764792	0.000455118	0.653863
chr11	LINE/Rex-Babar	136976	29942829	LINE	0.00457458	0.00765117	0.000458362	0.658524
chr1	LINE/CRE	33163	44109603	LINE	0.000751832	0.00119318	0.000465219	1.33888
chr10	DNA/Academ-2	201403	30293284	DNA	0.00664844	0.0119246	0.000471607	0.306622
chr1	LTR/Gypsy	503125	44109603	LTR	0.0114062	0.018102	0.000479185	0.21049
chr15	LINE/L2	375848	25743378	LINE	0.0145998	0.0237883	0.000486051	0.245733
chr3	LINE/L1	26928	39105962	LINE	0.000688591	0.00132274	0.00048855	1.48975
chr14	LTR/Ngaro	94014	25796123	LTR	0.0036445	0.00632393	0.000490511	0.558353
chr13	LTR/Copia	29517	26908448	LTR	0.00109694	0.00196276	0.000498195	1.47268
chr5	DNA/hAT-Ac	68489	34260887	DNA	0.00199904	0.00389868	0.000498238	0.861972
chr11	DNA/IS3EU	15400	29942829	DNA	0.000514313	0.000860209	0.000501489	2.20701
chr14	DNA/hAT-hAT6	33552	25796123	DNA	0.00130066	0.0022569	0.000509306	1.82267
chr11	LTR/ERV1	20013	29942829	LTR	0.000668374	0.00111788	0.000514806	2.16292
chr10	LINE/RTE-BovB	79618	30293284	LINE	0.00262824	0.00471401	0.000514907	0.785695
chr14	DNA/Crypton-A	74200	25796123	DNA	0.0028764	0.00499112	0.000521923	1.38225
chr6	LINE/Rex-Babar	146612	34106565	LINE	0.00429864	0.00771781	0.00052501	0.754275
chr3	DNA/TcMar-Tc2	125988	39105962	DNA	0.00322171	0.00618872	0.000527525	0.731845
chr1	LINE/RTE-X	164552	44109603	LINE	0.00373053	0.00592044	0.00053105	0.670496
chr15	DNA/TcMar-ISRm11	70013	25743378	DNA	0.00271965	0.00443128	0.000531824	0.29764
chr12	LINE/L1	23585	27554326	LINE	0.000855945	0.00137806	0.000543868	1.65844
chr14	DNA/hAT-Tip100	144338	25796123	DNA	0.00559534	0.00970901	0.000546858	0.405385
chr5	DNA/Academ-2	211091	34260887	DNA	0.00616128	0.0120162	0.00056315	0.36614
chr15	LTR/ERVK	15404	25743378	LTR	0.000598367	0.000974953	0.000564656	1.45816
chr13	DNA/hAT-Blackjack	204030	26908448	DNA	0.00758238	0.0135671	0.000570776	0.543401
chr8	LINE/Rex-Babar	132138	31828770	LINE	0.00415153	0.00776464	0.000571831	0.821542
chr6	DNA/CMC-EnSpm	141175	34106565	DNA	0.00413923	0.0074316	0.00057367	0.878933
chr6	DNA/hAT-hAT5	153313	34106565	DNA	0.00449512	0.00807056	0.000588269	0.646592
chr10	DNA/hAT-hAT5	136366	30293284	DNA	0.00450153	0.00807394	0.000591642	0.650299
chr7	Unknown	9390564	32437515	Unknown	0.289497	0.48513	0.000591957	0.0730513
chr14	LINE/Dong-R4	17707	25796123	LINE	0.000686421	0.00119108	0.000599848	2.01568
chr7	LINE/L1	28097	32437515	LINE	0.000866188	0.00145153	0.000617339	1.88247
chr15	LTR/DIRS	140700	25743378	LTR	0.00546548	0.00890521	0.000627168	0.370456
chr13	LINE/Dong-R4	18529	26908448	LINE	0.000688594	0.0012321	0.000640874	2.15354
chr1	LTR/ERVK	29351	44109603	LTR	0.000665411	0.00105602	0.000645726	1.66752
chr6	DNA/Academ-1	330693	34106565	DNA	0.00969588	0.017408	0.000662974	0.342762
chr3	DNA/hAT-Blackjack	278174	39105962	DNA	0.00711334	0.0136643	0.000667949	0.635913
chr2	DNA/CMC-EnSpm	198543	41198808	DNA	0.00481914	0.00753041	0.000672479	1.03032
chr8	DNA/PIF-ISL2EU	26653	31828770	DNA	0.000837387	0.00156617	0.000675811	2.85917
chr10	DNA/hAT-Tip100	166287	30293284	DNA	0.00548924	0.00984549	0.000683336	0.506556
chr7	DNA/Maverick	425590	32437515	DNA	0.0131203	0.0219866	0.000700648	0.111899
chr3	Simple_repeat	99458	39105962	Simple_repeat	0.0025433	0.00488553	0.000705157	0.804429
chr12	LINE/RTE-X	104490	27554326	LINE	0.00379215	0.00610531	0.000715919	0.903908
chr13	LINE/CR1	105194	26908448	LINE	0.00390933	0.00699496	0.000736896	0.993162
chr6	DNA/Crypton-A	98983	34106565	DNA	0.00290217	0.00521057	0.000741371	1.96343
chr10	DNA/Kolobok-T2	442244	30293284	DNA	0.0145987	0.0261843	0.000743816	0.371818
chr2	DNA/Zisupton	49200	41198808	DNA	0.00119421	0.00186608	0.000750523	2.48524
chr1	LINE/Rex-Babar	220853	44109603	LINE	0.00500691	0.0079461	0.000753293	1.08225
chr8	DNA/PIF-Harbinger	794177	31828770	DNA	0.0249515	0.0466671	0.000755635	0.327134
chr15	DNA/CMC-Chapaev	30736	25743378	DNA	0.00119394	0.00194535	0.000756503	2.1237
chr4	DNA/TcMar-ISRm11	96314	36746515	DNA	0.00262104	0.00465625	0.000756795	0.423548
chr4	LINE/RTE-BovB	103116	36746515	LINE	0.00280614	0.00498509	0.000785986	1.19933
chr15	LTR/Copia	35669	25743378	LTR	0.00138556	0.00225757	0.000793007	2.34416
chr1	LTR/Ngaro	184505	44109603	LTR	0.00418288	0.00663833	0.00080491	0.916235
chr13	DNA/MULE-MuDR	65383	26908448	DNA	0.00242983	0.0043477	0.000807823	1.74932
chr14	DNA/Sola-2	57431	25796123	DNA	0.00222634	0.00386314	0.00082424	1.35806
chr12	DNA	2048358	27554326	DNA	0.0743389	0.119685	0.000829069	0.177207
chr15	DNA/Academ-1	277667	25743378	DNA	0.010786	0.0175742	0.000829095	0.428648
chr15	DNA/Maverick	349535	25743378	DNA	0.0135777	0.0221228	0.000836895	0.133659
chr4	LTR/ERVK	26253	36746515	LTR	0.000714435	0.00126919	0.00085889	2.21799
chr2	LINE/CRE	43141	41198808	LINE	0.00104714	0.00163627	0.000908311	2.61409
chr3	DNA/PIF-Harbinger	953786	39105962	DNA	0.0243898	0.0468514	0.000939944	0.406926
chr8	DNA/hAT-Blackjack	237346	31828770	DNA	0.00745696	0.0139468	0.000950449	0.904864
chr8	DNA/MULE-MuDR	76419	31828770	DNA	0.00240094	0.0044905	0.000950625	2.05855
chr12	DNA/TcMar-Pogo	67378	27554326	DNA	0.00244528	0.00393687	0.000960226	1.67132
chr7	LINE/RTE-X	122972	32437515	LINE	0.00379104	0.00635291	0.000963526	1.21653
chr5	DNA/hAT-hAT5	148432	34260887	DNA	0.0043324	0.00844937	0.000967074	1.06295
chr2	DNA/hAT-Blackjack	368306	41198808	DNA	0.00893972	0.0139692	0.000972877	0.926217
chr13	DNA/TcMar-Tc2	99845	26908448	DNA	0.00371054	0.00663928	0.000978085	1.35691
chr10	DNA/hAT-Blackjack	236083	30293284	DNA	0.00779325	0.013978	0.000981591	0.934513
chr5	Simple_repeat	91013	34260887	Simple_repeat	0.00265647	0.00518084	0.00100047	1.14132
chr14	Unknown	7218235	25796123	Unknown	0.279819	0.485541	0.00100234	0.123695
chr5	DNA/TcMar-Tc2	117170	34260887	DNA	0.00341993	0.0066698	0.00100861	1.39926
chr3	LINE/L2	495512	39105962	LINE	0.012671	0.0243403	0.00103809	0.524826
chr12	DNA/CMC-EnSpm	135160	27554326	DNA	0.00490522	0.00789734	0.00103941	1.5925
chr11	DNA/CMC-EnSpm	141487	29942829	DNA	0.00472524	0.00790314	0.00104521	1.60138
chr1	DNA/Academ-1	494522	44109603	DNA	0.0112112	0.0177925	0.0010474	0.541515
chr2	LINE/Rex-Babar	217365	41198808	LINE	0.005276	0.0082443	0.0010515	1.51067
chr6	LINE/L1-Tx1	214915	34106565	LINE	0.00630128	0.0113134	0.00105176	0.267093
chr11	DNA	2146683	29942829	DNA	0.0716927	0.119909	0.00105322	0.225117
chr10	LINE/L2	411577	30293284	LINE	0.0135864	0.0243686	0.00106638	0.539132
chr13	DNA/hAT-Tip100	154146	26908448	DNA	0.00572854	0.0102501	0.00108791	0.806468
chr15	LTR/Ngaro	110136	25743378	LTR	0.00427823	0.00697075	0.00113733	1.29463
chr3	DNA/Academ-2	256505	39105962	DNA	0.00655923	0.0125999	0.00114688	0.745659
chr4	LINE/L1-Tx1	236217	36746515	LINE	0.00642828	0.0114198	0.00115818	0.29412
chr14	DNA/Academ-2	187498	25796123	DNA	0.00726846	0.0126122	0.00115918	0.753657
chr14	DNA/hAT-hAT5	128758	25796123	DNA	0.00499137	0.00866101	0.00117872	1.29558
chr1	LTR/DIRS	264113	44109603	LTR	0.00598765	0.00950255	0.00122451	0.723294
chr8	LTR/Ngaro	120582	31828770	LTR	0.00378846	0.00708559	0.00125217	1.42535
chr8	DNA/hAT-Tip100	177278	31828770	DNA	0.00556974	0.0104171	0.00125498	0.930311
chr15	DNA/TcMar-Pogo	67046	25743378	DNA	0.0026044	0.00424349	0.00126685	2.20502
chr12	LINE/Penelope	269019	27554326	LINE	0.00976322	0.0157187	0.0012697	0.344492
chr8	DNA/Maverick	384291	31828770	DNA	0.0120737	0.0225815	0.00129559	0.206916
chr6	LINE/RTE-X	127079	34106565	LINE	0.00372594	0.00668958	0.00130019	1.6416
chr13	Simple_repeat	82451	26908448	Simple_repeat	0.00306413	0.00548265	0.00130228	1.48562
chr13	DNA/hAT-hAT5	132367	26908448	DNA	0.00491916	0.00880186	0.00131956	1.45039
chr7	LINE/RTE-BovB	106827	32437515	LINE	0.00329332	0.00551884	0.00131974	2.01378
chr5	DNA/hAT	166584	34260887	DNA	0.00486222	0.00948265	0.00132026	1.10056
chr11	DNA/TcMar-Tc1	40338	29942829	DNA	0.00134717	0.00225319	0.00136693	3.04045
chr7	LTR/Ngaro	140165	32437515	LTR	0.00432108	0.00724113	0.00140771	1.60241
chr8	DNA/Academ-2	219570	31828770	DNA	0.00689848	0.0129023	0.00144925	0.942248
chr6	LTR/Gypsy	362613	34106565	LTR	0.0106318	0.0190883	0.00146553	0.643757
chr9	DNA/Sola-2	78802	31076431	DNA	0.00253575	0.00451199	0.00147309	2.42714
chr8	DNA/hAT	164042	31828770	DNA	0.00515389	0.00963936	0.00147697	1.23119
chr10	DNA/PiggyBac	98681	30293284	DNA	0.00325752	0.00584269	0.00153745	0.918055
chr3	DNA/hAT-Ac	100696	39105962	DNA	0.00257495	0.00494634	0.0015459	2.67446
chr4	LTR/Gypsy	396642	36746515	LTR	0.010794	0.0191754	0.00155264	0.682019
chr3	DNA/hAT	198463	39105962	DNA	0.00507501	0.0097488	0.0015864	1.32241
chr13	DNA/TcMar-ISRm11	82584	26908448	DNA	0.00306907	0.00549149	0.00159204	0.891
chr10	Simple_repeat	97527	30293284	Simple_repeat	0.00321943	0.00577436	0.00159399	1.8184
chr3	DNA/hAT-Tip100	219689	39105962	DNA	0.00561779	0.0107915	0.00162929	1.20779
chr14	DNA/PiggyBac	88266	25796123	DNA	0.00342168	0.00593729	0.00163205	0.974541
chr4	LINE/L2	515843	36746515	LINE	0.0140379	0.0249382	0.00163595	0.827091
chr2	Satellite	131787	41198808	Satellite	0.00319881	0.00499847	0.00165702	0.528262
chr6	DNA/Academ-2	249419	34106565	DNA	0.00731293	0.0131297	0.00167666	1.0901
chr14	DNA/PIF-Harbinger	707585	25796123	DNA	0.0274299	0.0475963	0.00168485	0.729412
chr12	DNA/Kolobok-T2	464883	27554326	DNA	0.0168715	0.0271629	0.00172242	0.861001
chr14	Satellite	75482	25796123	Satellite	0.0029261	0.00507736	0.00173592	0.553413
chr12	LTR/Gypsy	331737	27554326	LTR	0.0120394	0.0193832	0.00176044	0.773299
chr12	LTR/Pao	285180	27554326	LTR	0.0103497	0.0166629	0.00177048	0.548497
chr4	DNA/PiggyBac	127735	36746515	DNA	0.00347611	0.00617528	0.00187005	1.11665
chr13	DNA/Academ-2	200555	26908448	DNA	0.00745324	0.0133361	0.00188305	1.22429
chr2	DNA/PiggyBac	163354	41198808	DNA	0.00396502	0.00619575	0.00189052	1.12888
chr8	DNA/TcMar-ISRm11	98639	31828770	DNA	0.00309905	0.00579618	0.00189673	1.06152
chr13	DNA/Kolobok-T2	411667	26908448	DNA	0.0152988	0.0273741	0.00193365	0.966593
chr6	Unknown	9242958	34106565	Unknown	0.271002	0.486559	0.00202111	0.249418
chr13	DNA/hAT	153323	26908448	DNA	0.00569795	0.0101953	0.00203295	1.69465
chr4	LTR/DIRS	214136	36746515	LTR	0.00582738	0.0103523	0.00207424	1.22522
chr5	DNA/PIF-Harbinger	843827	34260887	DNA	0.0246295	0.0480341	0.0021227	0.91897
chr5	DNA/hAT-Blackjack	265610	34260887	DNA	0.00775257	0.0151196	0.00212325	2.02142
chr11	DNA/Academ-1	338272	29942829	DNA	0.0112973	0.0188951	0.00215004	1.11158
chr7	LTR/Gypsy	382854	32437515	LTR	0.0118028	0.0197788	0.00215598	0.947049
chr7	LINE/CR1	163038	32437515	LINE	0.00502622	0.00842278	0.00216471	2.91752
chr5	DNA/hAT-Tip100	199677	34260887	DNA	0.00582813	0.0113664	0.00220429	1.63404
chr4	RC/Helitron	1116285	36746515	RC	0.030378	0.0539662	0.0022266	0.407322
chr14	LTR/DIRS	157558	25796123	LTR	0.00610782	0.0105983	0.00232022	1.37051
chr9	DNA/Academ-1	333127	31076431	DNA	0.0107196	0.019074	0.0023289	1.20406
chr4	DNA	2507178	36746515	DNA	0.068229	0.121208	0.00235259	0.502847
chr12	DNA/Maverick	405666	27554326	DNA	0.0147224	0.0237029	0.00241694	0.386005
chr11	DNA/Maverick	426677	29942829	DNA	0.0142497	0.0238332	0.00254725	0.406817
chr2	LTR/Gypsy	536653	41198808	LTR	0.0130259	0.0203544	0.00273157	1.19988
chr11	DNA/Kolobok-T2	505030	29942829	DNA	0.0168665	0.0282098	0.00276933	1.38433
chr7	DNA/PIF-Harbinger	942585	32437515	DNA	0.0290585	0.0486953	0.00278386	1.2052
chr13	DNA	1831049	26908448	DNA	0.0680474	0.121757	0.00290156	0.620185
chr15	DNA	1925874	25743378	DNA	0.0748105	0.121893	0.00303723	0.649184
chr9	DNA/PIF-Harbinger	855131	31076431	DNA	0.027517	0.0489625	0.00305106	1.32088
chr4	LTR/Pao	372235	36746515	LTR	0.0101298	0.0179955	0.00310304	0.961325
chr6	DNA/PIF-Harbinger	933389	34106565	DNA	0.0273668	0.0491346	0.00322316	1.39539
chr13	DNA/PiggyBac	114385	26908448	DNA	0.0042509	0.00760613	0.00330089	1.97105
chr3	DNA/Maverick	503009	39105962	DNA	0.0128627	0.0247086	0.0034226	0.546618
chr7	LTR/Pao	355348	32437515	LTR	0.0109548	0.0183578	0.00346533	1.07356
chr14	DNA	1818898	25796123	DNA	0.0705105	0.12235	0.00349408	0.746831
chr7	LTR/DIRS	228229	32437515	LTR	0.00703596	0.0117906	0.0035126	2.07482
chr1	LINE/L1-Tx1	383907	44109603	LINE	0.00870348	0.0138126	0.00355103	0.901783
chr9	Unknown	8525914	31076431	Unknown	0.274353	0.488171	0.00363278	0.448309
chr13	LINE/L1-Tx1	209934	26908448	LINE	0.00780179	0.0139597	0.00369814	0.93914
chr7	DNA/Academ-1	396090	32437515	DNA	0.0122109	0.0204626	0.00371752	1.92198
chr11	Satellite	127440	29942829	Satellite	0.00425611	0.00711851	0.00377706	1.20413
chr11	LTR/Pao	337079	29942829	LTR	0.0112574	0.0188285	0.00393601	1.21938
chr9	LINE/Penelope	327154	31076431	LINE	0.0105274	0.018732	0.004283	1.16205
chr1	LTR/Pao	533291	44109603	LTR	0.0120901	0.0191873	0.00429488	1.33056
chr11	LTR/Gypsy	394794	29942829	LTR	0.0131849	0.0220523	0.00442948	1.94572
chr2	LTR/Pao	511864	41198808	LTR	0.0124242	0.0194142	0.00452171	1.40083
chr14	DNA/Kolobok-T2	446245	25796123	DNA	0.0172989	0.030017	0.00457655	2.28772
chr1	RC/Helitron	1567610	44109603	RC	0.035539	0.0564012	0.00466162	0.852772
chr15	DNA/MULE-NOF	82476	25743378	DNA	0.00320378	0.00522009	0.00466934	3.59571
chr10	DNA/TcMar-ISRm11	147335	30293284	DNA	0.00486362	0.00872339	0.00482393	2.69976
chr14	LINE/Penelope	286603	25796123	LINE	0.0111103	0.0192786	0.00482963	1.31036
chr8	DNA	2106081	31828770	DNA	0.0661691	0.123757	0.00490101	1.04755
chr8	Unknown	8334842	31828770	Unknown	0.261865	0.489768	0.00523012	0.64543
chr13	Unknown	7368171	26908448	Unknown	0.273824	0.489953	0.00541458	0.668193
chr1	LINE/L2	807833	44109603	LINE	0.0183142	0.0290651	0.00576292	2.91356
chr7	RC/Helitron	1113789	32437515	RC	0.0343364	0.05754	0.00580035	1.06108
chr2	DNA	3291670	41198808	DNA	0.0798972	0.124848	0.00599211	1.28076
chr10	Unknown	8288836	30293284	Unknown	0.27362	0.490764	0.00622582	0.768306
chr12	RC/Helitron	1002030	27554326	RC	0.0363656	0.0585482	0.00680857	1.24552
chr2	DNA/Maverick	791980	41198808	DNA	0.0192234	0.0300385	0.00875257	1.39786
chr3	Unknown	10049754	39105962	Unknown	0.256988	0.493659	0.00912068	1.12555
chr1	Satellite	357087	44109603	Satellite	0.00809545	0.0128477	0.00950623	3.0306
chr6	LINE/Penelope	462461	34106565	LINE	0.0135593	0.0243444	0.00989549	2.68481
chr9	LINE/L1-Tx1	379074	31076431	LINE	0.0121981	0.0217048	0.0114432	2.90598
chr15	Unknown	7836893	25743378	Unknown	0.304424	0.496014	0.0114761	1.41622
chr2	RC/Helitron	1709407	41198808	RC	0.0414917	0.064835	0.0130954	2.39561
chr1	DNA/Maverick	1014710	44109603	DNA	0.0230043	0.0365084	0.0152224	2.43115
chr5	DNA/Sola-3	504792	34260887	DNA	0.0147338	0.0287349	0.0233259	3.60567

## Sheet: 5_sc_repeat_family_stats
\	repeat_family	total	length	frac	frac_repetitive	deviation	z_score
chr1	DNA	8932242	1808493723	0.202501	0.321374	-0.0110822	-1.26063
chr1	LINE	2301587	705753648	0.0521788	0.0828091	0.00857529	1.28314
chr1	LTR	1583890	396986427	0.0359081	0.056987	0.00747679	1.19503
chr1	RC	1567610	44109603	0.035539	0.0564012	0.00466162	0.852772
chr1	Satellite	357087	44109603	0.00809545	0.0128477	0.00950623	3.0306
chr1	Simple_repeat	92739	44109603	0.00210247	0.00333667	-0.0008437	-0.962476
chr1	Unknown	12958742	44109603	0.293785	0.466244	-0.018294	-2.2576
chr2	DNA	8592166	1689151128	0.208554	0.325887	-0.00656949	-0.747298
chr2	LINE	1917466	659180928	0.0465418	0.0727264	-0.00150741	-0.225557
chr2	LTR	1471967	370789272	0.0357284	0.0558293	0.00631914	1.01
chr2	RC	1709407	41198808	0.0414917	0.064835	0.0130954	2.39561
chr2	Satellite	131787	41198808	0.00319881	0.00499847	0.00165702	0.528262
chr2	Simple_repeat	99908	41198808	0.00242502	0.00378935	-0.000391019	-0.446067
chr2	Unknown	12442782	41198808	0.302018	0.471935	-0.0126037	-1.55537
chr3	DNA	6873380	1603344442	0.175763	0.337631	0.00517425	0.588585
chr3	LINE	1457676	625695392	0.037275	0.0716032	-0.00263057	-0.393617
chr3	LTR	880877	351953658	0.0225254	0.04327	-0.00624019	-0.997383
chr3	RC	949232	39105962	0.0242733	0.0466277	-0.00511192	-0.935147
chr3	Satellite	47312	39105962	0.00120984	0.00232404	-0.00101741	-0.324351
chr3	Simple_repeat	99458	39105962	0.0025433	0.00488553	0.000705157	0.804429
chr3	Unknown	10049754	39105962	0.256988	0.493659	0.00912068	1.12555
chr4	DNA	6741130	1506607115	0.18345	0.325896	-0.00656007	-0.746226
chr4	LINE	1551474	587944240	0.042221	0.0750052	0.000771396	0.115425
chr4	LTR	1149215	330718635	0.0312741	0.0555582	0.006048	0.966665
chr4	RC	1116285	36746515	0.030378	0.0539662	0.0022266	0.407322
chr4	Satellite	33978	36746515	0.000924659	0.00164265	-0.00169879	-0.541579
chr4	Simple_repeat	79542	36746515	0.00216461	0.00384542	-0.000334952	-0.382107
chr4	Unknown	10013266	36746515	0.272496	0.484086	-0.000452182	-0.0558022
chr5	DNA	6192786	1370435480	0.180754	0.352519	0.0200627	2.28219
chr5	LINE	1180517	548174192	0.0344567	0.0671999	-0.00703385	-1.05249
chr5	LTR	681963	308347983	0.019905	0.0388202	-0.01069	-1.70861
chr5	RC	885371	34260887	0.025842	0.050399	-0.00134061	-0.245243
chr5	Satellite	31790	34260887	0.00092788	0.00180962	-0.00153182	-0.488348
chr5	Simple_repeat	91013	34260887	0.00265647	0.00518084	0.00100047	1.14132
chr5	Unknown	8503793	34260887	0.248207	0.484071	-0.000466917	-0.0576205
chr6	DNA	6194882	1364262600	0.181633	0.326105	-0.00635112	-0.722457
chr6	LINE	1651069	545705040	0.0484091	0.0869141	0.0126803	1.89737
chr6	LTR	907262	306959085	0.0266008	0.0477593	-0.00175093	-0.279855
chr6	RC	876337	34106565	0.0256941	0.0461313	-0.00560828	-1.02595
chr6	Satellite	54870	34106565	0.00160878	0.00288842	-0.000453027	-0.144426
chr6	Simple_repeat	69192	34106565	0.0020287	0.00364234	-0.000538026	-0.61377
chr6	Unknown	9242958	34106565	0.271002	0.486559	0.00202111	0.249418
chr7	DNA	6220801	1297500600	0.191778	0.321376	-0.0110808	-1.26047
chr7	LINE	1389217	519000240	0.0428275	0.071769	-0.00246482	-0.368816
chr7	LTR	1163477	291937635	0.0358683	0.0601069	0.0105967	1.6937
chr7	RC	1113789	32437515	0.0343364	0.05754	0.00580035	1.06108
chr7	Satellite	29665	32437515	0.000914528	0.00153254	-0.00180891	-0.576682
chr7	Simple_repeat	49280	32437515	0.00151923	0.00254588	-0.00163449	-1.8646
chr7	Unknown	9390564	32437515	0.289497	0.48513	0.000591957	0.0730513
chr8	DNA	5838234	1304979570	0.183426	0.343064	0.0106073	1.20661
chr8	LINE	1138286	509260320	0.0357628	0.0668875	-0.00734633	-1.09924
chr8	LTR	768114	286458930	0.0241327	0.0451356	-0.00437461	-0.699202
chr8	RC	843735	31828770	0.0265086	0.0495792	-0.00216042	-0.395216
chr8	Satellite	36181	31828770	0.00113674	0.00212605	-0.00121539	-0.387469
chr8	Simple_repeat	58536	31828770	0.00183909	0.00343967	-0.000740701	-0.844977
chr8	Unknown	8334842	31828770	0.261865	0.489768	0.00523012	0.64543
chr9	DNA	5648820	1243057240	0.181772	0.323436	-0.00902012	-1.02606
chr9	LINE	1520905	497222896	0.0489408	0.0870829	0.0128492	1.92264
chr9	LTR	808919	279687879	0.02603	0.0463165	-0.00319365	-0.510447
chr9	RC	854024	31076431	0.0274814	0.0488991	-0.00284048	-0.519623
chr9	Satellite	30604	31076431	0.000984798	0.0017523	-0.00158914	-0.506621
chr9	Simple_repeat	75830	31076431	0.00244011	0.00434182	0.000161455	0.184184
chr9	Unknown	8525914	31076431	0.274353	0.488171	0.00363278	0.448309
chr10	DNA	5672424	1211731360	0.18725	0.335852	0.00339553	0.38625
chr10	LINE	1199254	484692544	0.0395881	0.0710052	-0.00322856	-0.483095
chr10	LTR	753722	272639556	0.0248808	0.0446262	-0.00488394	-0.780609
chr10	RC	850766	30293284	0.0280843	0.050372	-0.0013676	-0.250181
chr10	Satellite	27128	30293284	0.000895512	0.00160619	-0.00173525	-0.553202
chr10	Simple_repeat	97527	30293284	0.00321943	0.00577436	0.00159399	1.8184
chr10	Unknown	8288836	30293284	0.27362	0.490764	0.00622582	0.768306
chr11	DNA	6032913	1227655989	0.201481	0.336985	0.00452834	0.515111
chr11	LINE	1210583	449142435	0.0404298	0.0676204	-0.00661338	-0.989573
chr11	LTR	1014663	269485461	0.0338867	0.0566768	0.00716658	1.14545
chr11	RC	922231	29942829	0.0307997	0.0515137	-0.000225889	-0.041323
chr11	Satellite	127440	29942829	0.00425611	0.00711851	0.00377706	1.20413
chr11	Simple_repeat	81741	29942829	0.0027299	0.00456587	0.000385498	0.439768
chr11	Unknown	8513058	29942829	0.28431	0.47552	-0.00901821	-1.1129
chr12	DNA	5631635	1129727366	0.204383	0.329054	-0.00340244	-0.387037
chr12	LINE	1290927	440869216	0.0468502	0.0754283	0.00119451	0.178737
chr12	LTR	872577	247988934	0.0316675	0.0509843	0.00147411	0.23561
chr12	RC	1002030	27554326	0.0363656	0.0585482	0.00680857	1.24552
chr12	Satellite	27847	27554326	0.00101062	0.00162709	-0.00171435	-0.546539
chr12	Simple_repeat	63332	27554326	0.00229844	0.00370046	-0.000479907	-0.547468
chr12	Unknown	8226276	27554326	0.298548	0.480658	-0.00388049	-0.478877
chr13	DNA	5065063	1103246368	0.188233	0.336806	0.00434925	0.494739
chr13	LINE	1117600	403626720	0.0415334	0.0743158	8.19709e-05	0.0122654
chr13	LTR	667806	242176032	0.0248177	0.0444063	-0.00510386	-0.81576
chr13	RC	717330	26908448	0.0266582	0.0476995	-0.00404014	-0.739082
chr13	Satellite	20112	26908448	0.000747423	0.00133736	-0.00200408	-0.638904
chr13	Simple_repeat	82451	26908448	0.00306413	0.00548265	0.00130228	1.48562
chr13	Unknown	7368171	26908448	0.273824	0.489953	0.00541458	0.668193
chr14	DNA	5013297	1031844920	0.194343	0.337224	0.00476715	0.542277
chr14	LINE	1127731	386941845	0.0437171	0.0758578	0.00162397	0.242997
chr14	LTR	681284	232165107	0.0264103	0.0458271	-0.00368305	-0.58867
chr14	RC	686048	25796123	0.026595	0.0461476	-0.00559202	-1.02297
chr14	Satellite	75482	25796123	0.0029261	0.00507736	0.00173592	0.553413
chr14	Simple_repeat	64313	25796123	0.00249313	0.00432607	0.000145699	0.166211
chr14	Unknown	7218235	25796123	0.279819	0.485541	0.00100234	0.123695
chr15	DNA	5271392	1055478498	0.204767	0.333638	0.00118165	0.134416
chr15	LINE	1063040	411894048	0.0412937	0.0672822	-0.00695163	-1.04019
chr15	LTR	795502	231690402	0.0309012	0.0503491	0.000838898	0.134083
chr15	RC	749451	25743378	0.0291124	0.0474344	-0.0043052	-0.78757
chr15	Satellite	22647	25743378	0.000879721	0.00143338	-0.00190806	-0.608294
chr15	Simple_repeat	60807	25743378	0.00236204	0.00384861	-0.000331758	-0.378463
chr15	Unknown	7836893	25743378	0.304424	0.496014	0.0114761	1.41622

## Sheet: 6_homeobox_gene_positions
BLAST Hit	Subclass/Class	short name	NVE	nv1 coordinates	NV2	nv2 coordinates	strand	Distance to the next gene in this table
OTX/DUX cluster	-/PRD	DUX cluster	NVE13065-67 and vicinity	scaffold_30:224285-259649	NV2.1307	chr1:11927158-11976507	-	NA
barH-like 1	NKL/ANTP	barH-like 1	NVE2477, NVE2478, NVE2479, NVE2480	scaffold_124:110474-134084	NV2.234	chr1:2422220-2426356	+	9500802
Vent1	NKL/ANTP	Vent1	NVE6155	scaffold_17:460890-464358	NV2.706	chr1:6629724-6632535	+	5297472
Msx-2-like	NK/ANTP	Msx2l	NVE13742	scaffold_315:63318-64905	NV2.10716	chr2:1023220-1026471	+	125022
HMX3/HLXd	NKL/ANTP	HMX3	NVE21231	scaffold_61:146116-150214	NV2.11935	chr2:11213110-11216539	+	524199
Six4/5	-/SINE	Six4/5	NVE17554	scaffold_439:90636-92300	NV2.10728	chr2:1149449-1152229	+	1363067
Anthox7/HoxC	aHox/ANTP	HoxC	NVE21278	scaffold_61:664937-666421	NV2.12004	chr2:11737430-11739223	+	7864
Anthox8a/HoxDa	aHox/ANTP	HoxDa	NVE21156	scaffold_61:675499-677959	NA	chr2:11746734-11748186	+	15066
Anthox8b/HoxDb	aHox/ANTP	HoxDb	NVE21279	scaffold_61:674106-682103	NV2.12008	chr2:11753256-11754659	+	2910
Evx	SuperHox/ANTP	Evx	NVE21280	scaffold_61:703512-707950	NV2.12011	chr2:11774733-11780416	+	27908
Anthox6/HoxA	aHox/ANTP	HoxA	NVE21282	scaffold_61:719797-720723	NV2.12012	chr2:11790335-11797336	+	149404
MNX/HlxB9	SuperHox/ANTP	Mnx	NVE21291	scaffold_61:864740-868012	NV2.12029	chr2:11940041-11944291	-	11985
Rough	SuperHox/ANTP	Ro	NVE21292	scaffold_61:876615-882022	NV2.12031	chr2:11954849-11958542	+	2167467
MSX-1	NK/ANTP	MSX-1	NVE12977	scaffold_3:1892702-1893949	NV2.12247	chr2:14109398-14123525	-	351340
Anthox1a/HoxE	naHox/ANTP	HoxE	NVE12998	scaffold_3:2236240-2237104	NV2.12279	chr2:14470575-14472425	-	4655
Anthox9/NVHD117	naHox/ANTP	Anthox9	NA	scaffold_3:2241011-2242949	NV2.12281	chr2:14475867-14478300	+	1105113
TLX-like	NK/ANTP	Tlx3	NVE11830	scaffold_270:124236-125334	NV2.12412	chr2:15581448-15582733	+	3058
HLXf	NKL/ANTP	HLXf	NA	scaffold_270:127179-127438	NA	chr2:15584038-15584506	+	1243098
POU3-TF1	-/POU	POU3-TF1	NVE17686	scaffold_44:1056138-105758	NV2.12565	chr2:16827494-16831359	-	1425593
Six3/6	-/SINE	Six3/6	NVE12346	scaffold_286:138136-145784	NV2.12726	chr2:18253975-18262280	+	481333
OtxC	-/PRD	OtxC	NVE7117	scaffold_183:217888-222336	NV2.12793	chr2:18738079-18758381	-	25637
OtxB	-/PRD	OtxB	NVE7116	scaffold_183:193146-197773	NV2.12795	chr2:18762925-18778549	-	34602
OtxA	-/PRD	OtxA	NVE7115	scaffold_183:160618-161729	NV2.12799	chr2:18796398-18801838	+	1013497
POU6-like	-/POU	POU6-like	NVE16859	scaffold_41:945568-958740	NV2.12912	chr2:19812652-19827192	-	302122
MoxA	SuperHox/ANTP	MoxA	NVE10741	scaffold_248:265579-270647	NV2.12939	chr2:20110007-20116484	-	7416
MoxC	SuperHox/ANTP	MoxC	NVE10742	scaffold_248:272839-276463	NV2.12940	chr2:20117726-20123251	-	10653
MoxD	SuperHox/ANTP	MoxD	NVE10743	scaffold_248:282691-284737	NV2.12942	chr2:20127989-20130028	-	4605
MoxB	SuperHox/ANTP	MoxB	NVE10744	scaffold_248:287253-291527	NV2.12943	chr2:20131414-20138031	-	NA
Six1/2 another one	-/SINE	Six1/2-2	NVE19738	scaffold_53:162235-165575	NV2.10887	chr2:2512895-2516408	-	256630
Gsc	-/PRD	Gsc	NVE19762	scaffold_53:410928-415287	NV2.10922	chr2:2768429-2773399	-	1422919
Six1/2	-/SINE	Six1/2-2	NVE9850	scaffold_229:278064-280458	NV2.11090	chr2:4192655-4194772	-	290376
brain-specific homeobox protein/HLXe	NKL/ANTP	Bsx	NVE3583	scaffold_137:434674-435081	NA	chr2:422135-423107	-	601981
Nkx2.2E	NK2/ANTP	Nkx2.2E	NVE10555	scaffold_243:44862-46085	NV2.11132	chr2:4483165-4485079	-	7640
Nkx2.2D/XENK-2/pea3-liek	NK2/ANTP	Nkx2.2D	NVE10557	scaffold_243:51476-52680	NV2.11134	chr2:4489123-4493138	+	34581
Nkx2.2C	NK2/ANTP	Nkx2.2C	NVE10559	scaffold_243:82872-86823	NV2.11138	chr2:4524476-4529773	+	16195
Nkx2.2A	NK2/ANTP	Nkx2.2A	NVE10560	scaffold_243:95162-96190	NV2.11140	chr2:4540670-4545157	+	684970
Mirror-image polydactily 1	non-homeobox, pharyngeal cluster	mipol1	NVE11260	scaffold_26:397690-404224	NV2.11222	chr2:5225163-5233442	-	320111
Nkx2.2B/Zampogna-like	NK2/ANTP	Nkx2.2B	NVE11289	scaffold_26:726822-729510	NV2.11262	chr2:5545886-5548960	-	313783
H2.0-like homeobox protein/HLXb	NKL/ANTP	HLXb	NVE11319	scaffold_26:1032115-1036724	NV2.11299	chr2:5859009-5865237	-	252941
Anthox6a/HoxB	aHox/ANTP	HoxB	NVE11345	scaffold_26:1273234-1276426	NV2.11327	chr2:6112481-6116162	-	415739
Gbx	SuperHox/ANTP	Gbx	NVE20684	scaffold_58:1034402-1035452	NV2.11380	chr2:6527123-6529757	-	168089
Aralar1 (best Nematostella hit to slc25A21, but not reciprocally)	non-homeobox, pharyngeal cluster (maybe)	aralar	NVE20670	chr2:6696179..6713659	NV2.11393	chr2:6696604-6713187	-	429087
FoxA	non-homeobox, pharyngeal cluster	FoxA	NVE20630	scaffold_58:450196-463511	NV2.11441	chr2:7110167-7133504	+	47446
H2.0-like homeobox/HLXc	NKL/ANTP	HLXc	NVE20629	scaffold_58:424162-432821	NV2.11446	chr2:7173344-7183865	-	4040357
Distal-less	SuperHox/ANTP	Dlx	NVE8363	scaffold_20:1051446-1052472	NV2.14640	chr3:14186754-14188365	+	8824
engrailed-like ceh-16	SuperHox/ANTP	En-like	NA	scaffold_20:1060390-1064196	NV2.14642	chr3:14195203-14200035	-	NA
BarH-like 1	NKL/ANTP	BarH-like 1	NVE2922	scaffold_13:244077-247180	NV2.16623	chr4:12510244-12513948	-	123295
HNF1a	-/HNF	HNF1a	NVE2910	scaffold_13:114653-122775	NV2.16636	chr4:12634423-12642545	+	1657635
Lhx1	-/LIM	Lhx1	NVE26023	scaffold_97:532591-537385	NV2.15429	chr4:1291443-1297457	-	6954092
TGIF2-like	-/TALE	TGIF2	NVE23309	scaffold_75:319071-320150	NV2.16857	chr4:14290546-14292454	+	NA
BarH-like 2	NKL/ANTP	BarH-like 2	NVE8565	scaffold_203:312160-313632	NV2.16156	chr4:8245647-8248128	+	19754
BarH-like 2	NKL/ANTP	BarH-like 2	NVE8567	scaffold_203:331708-334944	NV2.16158	chr4:8265515-8269923	+	4244637
EMX1	NKL/ANTP	EMX1	NVE2174	scaffold_12:1263706-1265390	NV2.18581	chr5:10520251-10521908	-	648741
NK6	NK/ANTP	NK6	NVE18161	scaffold_464:80759-82395	NV2.18672	chr5:11168877-11170997	+	50359
Nk7	NK/ANTP	Nk7	NVE18160	scaffold_464:46916-52040	NV2.18677	chr5:11219322-11222392	-	638780
Nk3	NK/ANTP	Nk3	NVE24919	scaffold_87:806408-807374	NV2.18723	chr5:11857406-11859490	-	3914
Nk4	NK/ANTP	Nk4	NVE24920	scaffold_87:810307-811674	NV2.18725	chr5:11860946-11863768	-	65095
Msx	NK/ANTP	Msx2	NVE20892	scaffold_6:17646-19265	NV2.18729	chr5:11927274-11929274	+	117932
Nk5	NK/ANTP	Nk5	NVE20898	scaffold_6:111537-112605	NV2.18738	chr5:12042783-12047977	-	33705
Nk1/slouch	NK/ANTP	Nk1	NVE20899	scaffold_6:145605-146907	NV2.18743	chr5:12078363-12080476	-	1132260
EMXa	NKL/ANTP	EMXa	NVE20996	scaffold_6:1267752-1268828	NV2.18872	chr5:13211063-13212655	+	1004398
muscle LIM protein 1	-/LIM	MLP	NVE1757, NVE7823	scaffold_196:277253-281448	NV2.18989	chr5:14210904-14220096	-	2094171
SIX6 (according to BLAST)	-/SINE	SIX6	NVE22583	scaffold_70:100779-103555	NA	chr5:16309300-16313862	-	NA
T-cell leukemia homeobox protein3	NK/ANTP	TLX3	NVE10217	scaffold_236:288770-291418	NV2.17537	chr5:1866820-1871817	-	859782
intestine-specific homeobox	-/PRD	ISX	NVE20118	scaffold_55:370079-372079	NV2.17634	chr5:2726826-2729177	-	210671
LBX1	NK/ANTP	LBX1	NVE20146	scaffold_55:574715-575835	NV2.17667	chr5:2936764-2940698	+	1479926
EMXb	NKL/ANTP	EmxB	NVE7871	scaffold_197:300971-301425	NA	chr5:4416940-4419511	-	1229746
Anthox1/HoxF	naHox/ANTP	HoxF	NVE16373	scaffold_4:1070407-1071917	NV2.17961	chr5:5645181-5648700	-	312389
HMX3-B/HLXa	NKL/ANTP	HLXa	NVE16411	scaffold_4:1377170-1379046	NV2.17999	chr5:5957646-5960819	+	229224
Not2	NK/ANTP	Not2	NVE16440	scaffold_4:1621203-1622926	NV2.18038	chr5:6187790-6189823	-	NA
Not2-like	NK/ANTP	Not2-like	NVE4967	scaffold_153:364312-368029	NV2.18313	chr5:8483002-8486983	+	NA
Emx/Vax-like	NKL/ANTP	Emx	NVE4495	scaffold_148:208568-211534	NV2.18371	chr5:8861140-8864582	+	278947
EMX2	NKL/ANTP	Emx2	NVE4528	scaffold_148:490852-493816	NV2.18403	chr5:9139452-9143661	-	79088
HEX	NKL/ANTP	Hhex	NVE2043	scaffold_12:9817-11008	NV2.18416	chr5:9219465-9221395	-	1301006
Alx1	-/PRD	Alx1	NVE1403	scaffold_110:378916-385053	NV2.17442	chr5:989695-996757	+	877858
prophet of Pit-1	-/PRD	Ppit1	NVE19551	scaffold_52:478532-483444	NV2.20884	chr6:14610150-14615298	-	NA
Meis	-/TALE	Meis	NVE5782	scaffold_164:200305-216893	NV2.19648	chr6:3459604-3498933	+	1989677
visual system homeobox 2	-/PRD	VSX2	NVE961	scaffold_106:389486-389836	NV2.19851	chr6:5470540-5481611	+	9140400
PKNOX1	-/TALE	PKNOX1	NVE653	scaffold_102:686385-694272	NV2.22282	chr7:11673788-11681348	+	438360
Repo	-/PRD	Repo	NVE613	scaffold_102:227245-231434	NV2.22323	chr7:12112871-12117719	+	289282
MIXL1	-/PRD	MIXL1	NVE13612	scaffold_31:1337090-1338291	NV2.22353	chr7:12401286-12403843	-	NA
koza/bagpipe/Nk3	NK/ANTP	koza/bagpipe/Nk3	NVE5727	scaffold_163:492501-494473	NV2.21274	chr7:1763639-1765501	-	6288126
Alx	-/PRD	Alx	NVE15354	scaffold_365:176934-179107	NV2.21183	chr7:619877-623556	+	1144076
BarH-like 2	NKL/ANTP	BarH-like 2	NVE18255	scaffold_47:82246-87371	NV2.21866	chr7:8051372-8058057	+	316791
barH-like 1	NKL/ANTP	barH-like 1	NVE18290	scaffold_47:421797-431645	NV2.21899	chr7:8373221-8380124	-	3305295
Pax7-like	Pax/PRD	Pax7-like	NA	scaffold_376:22253-25075	NV2.24066	chr8:13527670-13533074	-	NA
Pax3-2	Pax/PRD	Pax3-2	NVE5331	scaffold_159:143547-151202	NV2.22916	chr8:1740062-1747640	+	9961
Pax3-1	Pax/PRD	Pax3-1	NVE5330	scaffold_159:131337-140335	NV2.22917	chr8:1750026-1760887	+	2156625
Homeobrain	-/PRD	Hbn	NVE21444	scaffold_62:777798-781915	NV2.23099	chr8:3907796-3912299	+	9332
Rx	-/PRD	Rx	NVE21445	scaffold_62:785532-790410	NV2.23101	chr8:3914999-3920572	-	13885
Otp	-/PRD	Otp	NVE21446	scaffold_62:802534-812200	NV2.23103	chr8:3930608-3959766	-	3668195
Homeobox-leucine zipper protein XP_032227301.1	??	HBLZ*	NVE14648	scaffold_341:110254-116534	NV2.23436	chr8:7599257-7606645	+	1056054
Islet	-/LIM	Isl	NVE10444	scaffold_24:1568690-1580457	NV2.23552	chr8:8657421-8724811	-	4873826
Lhx9	-/LIM	Lhx9	NVE18472	scaffold_48:56514-63936	NV2.25270	chr9:10108671-10131999	+	85583
homeobox protein B-H2-like	NKL/ANTP	B-H2-Like	NVE18480	scaffold_48:137358-138408	NV2.25278	chr9:10204073-10205927	-	68141
Pbx	-/TALE	Pbx	NVE18484	scaffold_48:220338-230977	NV2.25289	chr9:10275178-10285060	+	2204578
Lmx1	-/LIM	Lmx1	NVE16578	scaffold_40:424043-424633	NV2.25478	chr9:12459975-12479228	-	629481
homeobox protein HMX2-like	NKL/ANTP	HMX2-like	NVE1454	scaffold_111:119547-123405	NV2.25557	chr9:13107190-13110900	-	NA
LIM/homeobox protein Arrowhead	-/LIM	LIM3	NVE9807	scaffold_228:291622-308343	NV2.25048	chr9:7718721-7737669	-	521582
Rx1	-/PRD	Rx1	NVE4648	scaffold_15:281446-283369	NV2.25092	chr9:8239495-8241873	+	1879771
paired mesoderm homeobox protein 2 isoform X4	-/PRD	PRRX2	NVE1803	scaffold_116:525567-530729	NV2.3591	chr10:11563288-11575693	+	20925
paired mesoderm homeobox protein 2 (Prrx2)	-/PRD	PRRX2	NVE1801	scaffold_116:507990-509636	NA	chr10:11584499-11590869	+	0
paired mesoderm homeobox protein 2 (Prrx2)	-/PRD	PRRX2	NVE1802	scaffold_116:510574-512199	NA	chr10:11584499-11590869	+	10621
Dmbx1	-/PRD	Dmbx1	NVE1800	scaffold_116:500048-503342	NA	chr10:11595120-11599741	+	4279
diencephalon/mesencephalon homeobox protein 1 isoform X1 [Nematostella vectensis]	-/PRD	Dmbx1	NVE1799	scaffold_116:492920-496251	NV2.3592	chr10:11600651-11606423	+	13680
Pax-6 isoform X1-like (automatic annotation, all BLAST hits are from corals)	Pax/PRD	Pax6l	NVE1797	scaffold_116:470726-482112	NV2.3593	chr10:11613227-11625724	+	0
Pax-6 isoform X1-like (automatic annotation, all BLAST hits are from corals)	Pax/PRD	Pax6l	NVE1798	scaffold_116:483066-484965	NV2.3593	chr10:11613227-11625724	+	20503
PaxC	Pax/PRD	PaxC	NVE1796	scaffold_116:457795-459153	NV2.3594	chr10:11633606-11638850	+	NA
Xlox/Cad	naParaHox/ANTP	Xlox/Cad	NA	scaffold_27:307331-318718	NV2.2548	chr10:2033417-2036407	-	24477
Gsx	aParaHox/ANTP	Gsx	NVE11718	scaffold_27:329612-330415	NV2.2549	chr10:2046929-2048150	-	3289101
PaxB	Pax/PRD	PaxB	NVE5430	scaffold_16:562530-567441	NV2.2916	chr10:5339818-5344844	-	515191
BRN3/POU3	-/POU	BRN3/POU3	NVE5471	scaffold_16:1068607-1069858	NV2.2966	chr10:5830883-5856439	+	2191532
Ptx1	-/PRD	Ptx1	NVE7697	scaffold_193:235268-236796	NV2.3217	chr10:8043578-8046971	+	1538537
Pitx2	-/PRD	Pitx2	NVE8119	scaffold_2:1407170-1411278	NV2.3378	chr10:9582469-9586009	+	29765
diencephalon/mesencephalon homeobox protein 1-B isoform X1	-/PRD	Dmbx1B	NA	scaffold_2:1428715-1430205	NV2.3379	chr10:9610844-9613950	+	1952730
Iroquois	-/TALE	Irx	NVE21618	scaffold_64:436107-441344	NV2.4965	chr11:9887553-9894960	-	NA
PaxA	Pax/PRD	PaxA	NVE25857	scaffold_95:47766-51962	NV2.6786	chr12:13694342-13700573	-	NA
dorsal root ganglia homeobox protein	-/PRD	DRGX	NVE14554	scaffold_34:446200-447678	NV2.8021	chr13:11339578-11341980	-	90346
UNC4/ARX	-/PRD	UNC4/ARX	NVE14550	scaffold_34:354848-357435	NV2.8029	chr13:11431021-11439048	-	NA
barH-like 2 homeobox protein	NKL/ANTP	barH2l	NVE7180	scaffold_1840:14158-15165	NV2.7458	chr13:6331181-6334526	-	5005397
POU3-TF3	-/POU	POU3-TF3	NA	scaffold_262:70738-73606	NA	chr14:2605875-2613783	-	7119606
POU1	-/POU	POU1	NVE1681	scaffold_114:529686-530438	NV2.9137	chr14:9725438-9727195	-	NA
Nkx-2.2a-like	NK2/ANTP	Nkx-2.2a-like	NVE887	scaffold_105:456553-458701	NV2.9723	chr15:2744396-2746446	-	NA

## Sheet: 7_acc_name
Genbank_accession	Gene_name
AY725205.1	Wnt8b (Wnt8b)
MT334783.1	nompC
MT334782.1	cacnb2
MT334781.1	cacna1a
MT334780.1	cacna2d1
MN990114.1	cytochrome CYP443C1
MN715133.1	RPamide precursor,
MH355581.1	GABAB-R1-d
MH194579.1	GABAB-R1-c
MH194578.1	GABAB-R1-b
MH194577.1	GABAB-R1-a
MK608362.1	Nv5 toxin precursor,
MK608361.1	Nv4 toxin precursor,
MK253652.1	cadherin 3
MK253651.1	cadherin 1
MH939200.1	GLWamide precursor,
MF962901.1	mega-thrombospondin
DQ882654.2	fibroblast growth factor a2
KY646307.1	exonuclease mut-7 (mut7)
KY292414.1	FoxQ2d
MF683124.1	ExPiwi1
MF683123.1	piwi2
MF683122.1	piwi1
MF326682.1	epoxyalcohol synthase CYP443D1 (EAS)
KX376281.1	Tbx-like 2 protein
AY496946.2	activin receptor type II
JN982712.1	UNVERIFIED: Hl2 (Hl2)
AY496945.2	GDF5
AY534532.2	secreted signalling factor wnt-A
KU746951.1	ets variant 6
KU746948.1	SAM pointed domain-containing ets transcription factor-like protein
KU746947.1	nuclear factor erythroid 2-related factor-like protein
KU746946.1	transcription factor maf-like protein
KU746945.1	mab21-like 3
KU746944.1	mab21-like 2
KU746943.1	fosb transcription factor-like protein
KU746941.1	cAMP response element-binding protein-like protein
KU746939.1	vascular endothelial growth factor-like 2
KU746937.1	t-box transcripton factor 4/5-like protein
KU746935.1	Sp8/9-like transcription factor
KU746934.1	Sry-related HMG box protein 10-like protein
KU746932.1	retinal homeobox protein rx3-like protein
KU746930.1	pou domain transcription factor-like 2
KU746929.1	pou domain transcription factor-like 1
KU746927.1	nerve growth factor receptor-like protein
KU746926.1	ets variant pea3-like protein
KU746923.1	homeobox protein meis-like protein
KU746922.1	mae-like protein
KU746921.1	kruppel like factor 7-like protein
KU746920.1	kielin-like protein
KU746919.1	platelet derived growth factor receptor-like protein
KU746918.1	homeobox protein 3-like protein
KU746916.1	forkhead domain protein Q2-like 3
KU746915.1	forkhead domain protein D3-like protein
KU746911.1	ehand-like protein
KU746909.1	dickkopf3-like 1
KU746908.1	coup-like 2 transcription factor
KU746907.1	coup-like 1 transcription factor
KU746906.1	myelocytomatosis viral oncogene-like protein
KU746904.1	atonal-like protein
KT381584.1	APC
KT580853.1	HCN2
KJ948110.1	BMP receptor type I
KP294349.1	gustatory receptor-like 2 (Grl2)
KP294348.1	gustatory receptor-like 1 (Grl1)
KP219398.1	KCNQ (KCNQ)
KP219397.1	Shab (Shab)
KP219396.1	Shal1 (Shal1)
KP219395.1	ShalR1 (ShalR1)
KP219394.1	ShalR2 (ShalR2)
KP219393.1	ShalR3 (ShalR3)
KP219392.1	Shaw1 (Shaw1)
KP219391.1	ShawR1 (ShawR1)
KP219390.1	ShawR2 (ShawR2)
KM975940.1	neogenin/DCC
KM975939.1	repulsive guidance molecule
KM052387.1	ELK
KM052386.1	EAG
KJ411881.1	hypoxia inducible factor
HQ877460.1	voltage-gated sodium channel Nav2.4
HQ877458.1	voltage-gated sodium channel Nav2.2
HQ877457.1	voltage-gated sodium channel Nav2.1
HQ877461.1	voltage-gated sodium channel Nav2.5
HQ877459.1	voltage-gated sodium channel Nav2.3
KF877722.1	Erg1
KC137593.1	FoxJ1
KC137592.1	Irx
KC137591.1	FoxQ2a
KC137590.1	Six3/6
KF192071.1	GW182/TNRC6-like protein
KF192070.1	Ars2/serrate-like protein
KF192069.1	HEN1 methyltransferase-like protein
KF192067.1	HYL1-like a protein
KF192066.1	pasha/DGCR8
KF192065.1	drosha
KF192064.1	dicer 1
KF192063.1	dicer 2
KF192062.1	argonaute 2
KF192061.1	argonaute 1
JQ829080.1	NEP-16
JQ829079.1	NEP-6
KC662373.1	myostatin (mstn)
JQ823171.1	cytovec
JX680803.1	thrombospondin
JQ959595.1	wnt7-like protein
JQ959591.1	transforming growth factor beta receptor type 3-like protein
JQ959586.1	sprouty 3-like protein
JQ959581.1	ret-like protein
JQ959573.1	onecut-like protein
JQ959572.1	neuronal stem cell leukemia 2-like protein
JQ959571.1	naked cuticule 1-like protein
JQ959569.1	nuclear factor 1 X-type-like protein
JQ959568.1	myophilin-like protein
JQ959567.1	myb-like protein
JQ959565.1	mab21-like protein
JQ959564.1	jumonji-like protein
JQ959563.1	forkhead domain protein Q2-like protein
JQ959562.1	forkhead domain protein Q1
JQ959560.1	forkhead domain protein O1-like protein
JQ959559.1	forkhead domain protein A-B-like protein
JQ959557.1	flamingo-like protein
JQ959555.1	fibroblast growth factor 20-like protein
JQ959553.1	elkA-like protein
JQ959552.1	cek3-like protein
JQ959551.1	bone morphogenetic protein receptor type II-like protein
JQ959546.1	activin receptor type I
JQ959545.1	admp-related protein
JX559769.1	DMRT G
JX559768.1	DMRT F
JX559767.1	DMRT E
JX559766.1	DMRT D
JX559765.1	DMRT C
JX559764.1	DMRT B
JX559763.1	DMRT A
JQ653422.1	TIKI (Tiki)
AB665527.1	mRNA for flagellar creatine kinase, complete cds
AB665526.1	mRNA for mitochondrial creatine kinase, complete cds
AB665525.1	cytoplasmic creatine kinase
AB665524.1	mRNA for three-domain arginine kinase, complete cds
AB665523.1	mRNA for two-domain arginine kinase, complete cds
AB665522.1	mRNA for arginine kinase 1, complete cds
JN982713.1	Hl3 (Hl3)
JN982711.1	Hes4 (Hes4)
JN982710.1	Hl1 (Hl1)
JN982709.1	Hes3 (Hes3)
JN982707.1	Hes1 (Hes1)
JN982706.1	delta (delta)
HQ634797.1	myocyte enhancer factor 2 splice variant IV (mef2), alternatively spliced
HQ634799.1	myocyte enhancer factor 2 splice variant VI (mef2), alternatively spliced
HQ634798.1	myocyte enhancer factor 2 splice variant V (mef2), alternatively spliced
HQ634796.1	myocyte enhancer factor 2 splice variant III (mef2), alternatively spliced
HQ634795.1	myocyte enhancer factor 2 splice variant II (mef2), alternatively spliced
HQ634794.1	myocyte enhancer factor 2 splice variant I (mef2), alternatively spliced
HM754644.1	IKK
HM754643.1	Bcl-3
HM754642.1	NF-kappaB-Cys
HM004558.1	homeobrain
HM004557.1	orthopedia
HM004556.1	retinal homeobox
AB479474.1	NvAto2 mRNA for atonal-related protein 2, complete cds
AB479473.1	NvAto1 mRNA for atonal-related protein 1, complete cds
AB479472.1	NvAS-C2 mRNA for achaete-scute complex protein 2, complete cds
AB479471.1	NvAS-C1 mRNA for achaete-scute complex protein 1, complete cds
AB479470.1	NvNgn1 mRNA for neurogenin1, complete cds
AY687349.1	secreted Wnt11
AY687348.1	secreted Wnt4
AY651960.1	snail Zn-finger protein A
AY530301.1	Wnt10
AY530300.1	Wnt1
AY457634.1	forkhead transcription factor
AY391717.1	GDF5-like protein
AY391716.1	decapentaplegic-like protein
AY465182.1	tropomyosin
AY465181.1	Otx-like homeodomain transcription factor (Otx)
AY465180.1	twist family bHLH transcription factor (Twist)
AY465179.1	snail-family zinc finger protein B (SnailB)
AY465178.1	snail family zinc-finger protein A (SnailA)
AY465177.1	LIM domain transcription factor (Lim)
AY465176.1	MADS-box transcription factor (Mef2)
AY465174.1	GATA transcription factor (Gata)
AY363391.1	BMP2/4
AF540387.2	Brachyury-like protein (Bra1)
AY286510.1	snail
AY286509.1	twist
AY286508.1	tbx1
AY339871.1	NK-4 homeobox protein (NK-4)
AY339870.1	NK-3 homeobox protein (NK-3)
AY339869.1	NK-2 homeobox protein (NK-2)
AY339868.1	NK-1 homeobox protein (NK-1)
DQ173691.1	forkhead domain protein E
DQ173690.1	forkhead domain protein D1
DQ173689.1	forkhead domain protein C
DQ173688.1	forkhead domain protein B
DQ173687.1	forkhead domain protein 1
DQ173697.1	sox family protein E1
GQ240850.1	rough
GQ240849.1	HlxB9/MNX
GQ240848.1	Xlox/Cdx
GQ240845.1	Anthox6a
AY465175.1	fork head transcription factor
DQ493899.1	tropomyosin 2
DQ471325.1	gremlin
DQ173698.1	sox family protein F1
DQ173696.1	sox family protein B2
DQ173695.1	sox family protein B1
DQ173694.1	sox family protein 3
DQ173693.1	sox family protein 2
DQ173692.1	sox family protein 1
DQ116034.1	eve homeodomain transcription factor (eve)
DQ116032.1	moxC homeodomain transcription factor (moxC)
AY730694.1	Nanos 2 (Nos2)
AY730693.1	Nanos 1 (Nos1)
AY730692.1	homeodomain transcription factor PaxD (PaxD)
AY730691.1	homeodomain transcription factor PaxC (PaxC)
AY730690.1	homeodomain transcription factor PaxB (PaxB)
AY730689.1	homeodomain transcription factor PaxA (PaxA)
AB495368.1	ldb mRNA for LIM domain binding protein isoform 4, complete cds
AB495367.1	ldb mRNA for LIM domain binding protein isoform 3, complete cds
AB495366.1	ldb mRNA for LIM domain binding protein isoform 2, complete cds
AB495365.1	ldb mRNA for LIM domain binding protein isoform 1, complete cds
AB495363.1	lhx1 mRNA for LIM homeobox protein 1, complete cds
FJ428244.1	talpid3-like protein
FJ824851.1	OtxC
FJ824850.1	OtxB
FJ824849.1	OtxA
AB450044.1	NvMASP mRNA for mannose-binding lectin associated serine protease precursor, complete cds
AB450043.1	NvBf-2 mRNA for complement factor B precursor, complete cds
AB450042.1	NvBf-1 mRNA for complement factor B precursor, complete cds, clone: NvBf-1-2
AB450041.1	NvBf-1 mRNA for complement factor B precursor, complete cds, clone: NvBf-1-1
AB450040.1	NvC3-2 mRNA for complement component C3 precursor, complete cds
AB450039.1	NvC3-1 mRNA for complement component C3 precursor, complete cds, clone: NvC3-1-2
AB450038.1	NvC3-1 mRNA for complement component C3 precursor, complete cds, clone: NvC3-1-1
EF173463.1	fibroblast growth factor receptor A
EF173462.1	fibroblast growth factor receptor B
EU162655.1	hint3
EU162653.1	hint1
EU162651.1	hedgehog1
EU422972.1	putative neurotoxin 3-3 precursor,
EU422971.1	clone 19 neurotoxin I precursor,
EU422970.1	clone 18 neurotoxin I precursor,
EU422969.1	clone 17 neurotoxin I precursor,
EU422968.1	clone 16 neurotoxin I precursor,
EU877198.1	Runx
EU877197.1	core-binding factor subunit beta (CBFbeta)
DQ882656.1	fibroblast growth factor 8a
DQ882655.1	fibroblast growth factor a1
EF424412.1	transcription factor pEC53a
EF424411.1	transcription factor pVS53a
EF424410.1	pVS53g
DQ632751.1	transcription factor p63
EF427936.1	Ets domain transcription factor
EU092641.1	I-kappa-B
EU092640.1	NF-kappa-B
DQ066725.1	nanos 2 (nos2)
DQ066724.1	nanos 1 (nos1)
DQ471326.1	gremlin-like protein
EF068151.1	sprouty
EF068150.1	churchill
EF068145.1	fibroblast growth factor 8A
DQ826417.1	Rx1
DQ826414.1	PaxD2
DQ286294.1	chordin
DQ116033.1	moxD homeodomain transcription factor (moxD)
DQ517926.1	gastrulation brain homeodomain
DQ517923.1	noggin2
DQ517922.1	noggin1
DQ493901.1	tropomyosin 4
DQ493900.1	tropomyosin 3
DQ358700.1	chordin
DQ358703.1	extradenticle-like protein
DQ358702.1	Smad4
DQ358701.1	Smad1/5
AY725204.1	Wnt7b (Wnt7b)
AY725203.1	Wnt6 (Wnt6)
AY725202.1	Wnt5 (Wnt5)
AB126336.1	EF1alpha mRNA for translation elongation factor 1 alpha, complete cds
GU320063.1	usherin mRNA, partial cds

## Sheet: 8_cne
ID	Chrom	Start	End	Length	Maximum Identity	Type	Vienna Gene ID	Curated Gene Name	Emapper Gene Name	distance	Cluster	Recurring CNE	seq
127	chr12	1597906	1598038	133	0.975	Non-Repetitive	NVE17737			11240	2	1	GTGTCAGGATGGCCGAGCGGTCTAAGGCGCCAGACTCAAGGTTCAATTCCTTCTCATGATGCATGGGAGAGTGTTCTGGTCTCCGAATGGAGGCGTGGGTTCGAATCCCACTTCTGACACTATTTGTATTTTC
128	chr12	1597298	1597423	127	0.966667	Non-Repetitive	NVE17737			10632	2	1	GTGTCAGGATGGCCGAGCGGTCTAAGGCGCCAGACTCAAGGTTCAATTCCTTCTCATGATGCATGGGAGAGTGTTCTGGTCTCCGAATGGAGGCGTGGTTCGAATCCCACTTCTGACACTAATTTT
129	chr12	1598511	1598636	126	0.958333	Non-Repetitive	NVE17737			11845	2	1	GTGTCAGGATGGCCGAGCGGTCTAAGGCGCCAGACTCAAGGTTCAATTCCTTCTCGTCATGCATGGGAGAGTGTTCTGGTCTCCGAATGGAGGCGTGGGTTCGAATCCCACTTCTGACACTATTTT
130	chr12	1624080	1624204	125	0.958333	Non-Repetitive	NVE12502		GPR133	16174	2	1	GTGTCAGGATGGCCGAGCGGTCTAAGGCGCCAGACTCAAGGTTCAATTCCTTCTCATGATGCATGGTAGAGTGTTCTGGTCTCCGATTGGAGGCGTGGGTTCGAATCCCACTTCTGACACTATTT
131	chr12	8107291	8107391	101	0.950495	Non-Repetitive	NVE9477		ACSL1	7822		1	GGTCTAAGGCGCCAGACTCAAGGTTCCATTCCTTCTCATGGTGCATGGGAGAGTGTTCTGGTCTCCGAATGGAGGCGTGGGTTCGAATCCCACTTCTGACA
256	chr14	9499521	9499658	138	0.972973	intron	NVE1669		CUL5	0		2	GACCTCCCTCTGCGCTGTTATAGGAGGATTTATTAGGTTCTGAAAAAGGAGTCTTTCATCAACATATCTTTTATCTTTCATGACCTTTTTAACTTTTAAAACCTCAAGCACACGTTTTCTTTCCATCTCATGTCGCTT
556	chr7	2547808	2547924	117	0.963964	Non-Repetitive	NVE7894			4632	29	2	GACCTCCCTCTGCGCTGTTATAGGAGGATTTATTAGCTTCTGAAAAATGAGTCTTTCATCAACATATCTTTTATCTTTCATGACCTTTTTAACTTTTAAAACCTCAAGCACACGTTT
80	chr1	1918153	1918259	107	0.960784	Non-Repetitive	NVE2518			1141		2	TTATGGGAGGATTTATTAGGTTCTGAAAAAGTAGGTTTTCATCAATATATCTTTTATCTTTCATGACCTTTTTAACTTTTAAAACCTCCAGCACTCGTTTTCTTGCC
372	chr2	434910	435014	105	0.960784	Non-Repetitive	NVE3585		MTHFS	68		2	CCCCTGCGCTGCTATAGGAGGATTTATTAGGTTCTGAAAAAGGAGGCTTTCATCAATATATCATTTACCTTTCATGACCTTTTTAACTTTTAAAACCTCAAGCAC
375	chr3	6641329	6641434	106	0.95283	Non-Repetitive	NVE12670		MGAT3	631	20	3	ATAGAGTGTTACTAACTCTCGATAGAGTGTTACTAACTCTCGATAGAGTGCTACTAACTCTCCATAGAGTGTTACTAACTCTCGATAGAGTGTTACTAACTCTCGA
384	chr3	6641203	6641308	106	0.95283	Non-Repetitive	NVE12670		MGAT3	1555	20	3	ATAGAGTGTTACTAACTCTCGATAGAGTGTTACTAACTCTCGATAGAGTGTTACTAACTCTCGATAGAGTGCTACTAACTCTCGATAGAGTGTTACTAACTCTCGA
412	chr3	6641203	6641308	106	0.95283	Non-Repetitive	NVE12670		MGAT3	505	20	3	ATAGAGTGTTACTAACTCTCGATAGAGTGTTACTAACTCTCGATAGAGTGTTACTAACTCTCGATAGAGTGCTACTAACTCTCGATAGAGTGTTACTAACTCTCGA
386	chr3	6642757	6642859	103	0.951456	Non-Repetitive	NVE12670		MGAT3	2059	20	3	ATAGAGTATTACTAACTCTCGATAGAGTGTTACTAACTCTCGATAGAGTGTTACTAACTCTCGATAGAGTGTTACTAACTCTCGATAGAGTGTTACTAACTCT
144	chr13	11859965	11860378	417	0.99115	Non-Repetitive	NVE14133			7797	6	4	TTCCAACTCCTGATAAGTCTATTGGAACAACCCTCAAATTCATACCATATAGCGCTGAGATCAGATACCAAAACGTTGTTGTTGCTCTCATAGGCACCCGTATCACTTTCCTTGACTTTTATTTTAATGTGTTTTCTATAATAATGACTAGAGAACGCGCTTGAAGTTTTGAAAGGAGTCTTGCAACATGTTGGACAGAATCCTTTGTGTTCATCAAAGAAGAAATGGACAAAGCTTTTCCAAGATAATAACTCTTTGGTTTTTTTTCCAAACAAGCCAGTTTTATTCTCTCTTTTTCTCTCGGAAAAATCATCAGTTTTCCAACCGGATAGAAAGTTCTCTAAAAAAATAGCTTGGAGATCTTCTCCCTCTTCGACAGAAAGTTCCCCCATTAAATCT…
145	chr13	11877626	11878039	417	0.99115	Non-Repetitive	NVE14134			24269	6	4	TTCCAACTCCTGATAAGTCTATTGGAACAACCCTCAAATTCATACCATATAGCGCTGAGATCAGATACCAAAACGTTGTTGTTGCTTTCATAGGCACCCGTATCACTTTCCTTGACTTTTATTTTAATGTGTTTTCTATAATAATGACTAGAGAACGCGCTTGAAGTTTTGAAAGGAGTCTTGCAACATGTTGGACAGAATCCTTTGTGTTCATCAAAGAAGAAATGGACAAAGCTTTTCCAAGATAATAACTCTTTGGTTTTTTTTCCAAACAAGCCAGTTTTATTCTCTCTTTTTCTCTCGAAAAAATCATCAGTTTTCCAACCGGATAGAAAGTTCTCTAAAAAAATAGCTTGGAGATCTTCTCCCTCTTCGACAGAAAGTTCCCCCATTAAATCT…
146	chr13	11844553	11844935	384	0.99115	Non-Repetitive	NVE14133			6900	6	4	TTCCAACTCCTGATAAGTCTATTGGAACAACCCTCAAATTCATACCTTATAGCGCTGAGATCAGATACCAAAACGTTGTTGTTGCTCTCACAGGCACCCGTATCACTTTCCTTGACTTTTATTTTAATGTGTTTTCTATAATAATGACTAGAGAACGCGCTTGAAGTTTTGAAAGGAGTCTTGCAACATGTTGGACAGAATCCTTTGTGTTCATCAAAGAAGAAATGGACAAAGCTTTTCCAAGATAATAATTCTTTGGTTTTTTCTCCAAACAAGCCAGTTTTATTCTCTCTTTTTCTCTCGGAAAAATCATCAGAGTTTTCCAACCGGATAGAAAGTTCTCTAAAAAAATAGCTTGGAGATCTTCTCCCTCTTCGACAGAA
182	chr13	12421184	12421410	227	0.976	intron	NVE2876			0	7	5	TTGACAATGGCTCCGGTATGTGCAAGGCCGGTTTCGCTGGAGACGATGCTCCCCGAGCCGTTTTCCCCTCCATTGTCGGCCGACCTCGCCATCAAGGCGTTATGGTCGGTATGGGCCAGAAAGACTCCTATGTAGGAGACGAGGCCCAGAGCAAGAGAGGTATTCTCACTCTGAAATACCCCATCGAACACGGAATCGTCACAAACTGGGATGACATGGAGAAGGTA
420	chr3	1314964	1315127	164	0.967213	intron	NVE14201			0	17	5	AATGGCTCCGGTATGTGCAAGGCCGGTTTCGCCGGAGACGATGCTCCCCGTGCCGTTTTCCCCTCCATCGTCGGCCGACCTCGCCACCAAGGCGTTATGGTCGGTATGGGCCAGAAAGACTCCTATGTCGGAGACGAGGCCCAGAGCAAGAGAGGTATTCTCAC
424	chr3	16137010	16137186	177	0.970874	intron	NVE21112		ZMAT2	0		6	ACTGCATAATACTGATCTTTCTCAATGATGCTTGTTTGTGGGGGAAGCAAGGCTTGGTAGTGAAGCTCTAATATCATCTGCTCTCTAACTGCTGGGATGTCAGGATCTTTGCAGAGCATTGGGGCACCAGTGGCCAAGCACCTAGCATACATTAAAAGAAATACAACACAGTCAATT
602	chr8	12808115	12808238	124	0.980583	intron	NVE2222			0	34	6	AGTGAAGCTCTAATATCATCTGCTCTCTAACTGCTGGGATGTCAGGATCTTTGCAGAGCATTGGGGCACCAGTGGCCAAGCACCTAGCATACATTAAAAGAAATACACCACAGTCAATTCCATT
591	chr8	6123654	6123823	170	0.970297	Non-Repetitive	NVE12187			8095	33	7	GACGAGGCTATCGTCGACAAACTCCGTTACTGTAGGGTTAATGACCTCATTCCATATCTGCCCAATCACTGCAGTATTTCTTTCTCACTACGAATGCGGCGCGCTCGCTCGAGCTTTTTGCGTGAAACGCATTCTGAAACGGACTATTGCACAAAAACTCAATTTGAACG
261	chr14	1726275	1726374	103	0.951456	Non-Repetitive	NVE7518			2346	8	7	GCTATCGTCGACCAATTCCGTTACTGTAGGGTTAATGACCTCATTCCATATCTGTCCGACCACTGCAGTATTTCTTTCTCACTCACTGCGGCGCGCTCGC
95	chr1	3009743	3009903	162	0.990099	Non-Repetitive	NVE11159		RAD23B	436	5	8	TGGGGTGGACGGAGGCTTCGCAACGCAGGCATCCTGCAAAAGTAAGCGGGTCACCTACGGGTAGCCTCTGGTCCCGTCAAAAATTCTTCACGAAACTGATCGTGGGATCTGGCGTCACCCAGATCGTTATTTTCCTTACTCATTAGTTTAAGGCAACCTAA
334	chr15	5601950	5602090	142	0.980392	Non-Repetitive	NVE148			1359	10	8	CAACGCAGGCGTCCCGCAAAAGTAAGCGGGTCACCTACGGGTAGCCTCTGGTCCCGTCAAAAATTCTTCACGAAAACTGATCGTGGGATCTGGCGTCACCCAGATCGTTATTTTCCTTACTCATTAGTTTAAGGCAAAAAA
413	chr3	1317396	1317540	145	0.982301	intron	NVE12609			0	17	9	CCCTCGCTCCCCCGACCATGAAAATCAAGATCATCGCTCCACCAGAGAGGAAATACTCCGTCTGGATCGGAGGCTCCATCCTCGCTTCCCTGTCCACCTTCCAACAGATGTGGATCTCCAAGCAGGAATACGACGAGTCTGGTCC
162	chr13	5169894	5170011	118	0.971154	intron	NVE19881		KIAA0195	0	3	9	CCCTCGCTCCCCCGACCATGAAGATCAAGATCATCGCTCCACCAGAGAGGAAATACTCCGTCTGGATCGGAGGCTCCATCCTCGCTTCTCTGTCCACCTTCCAACAGATGTGGATCTC
205	chr13	9134694	9134821	128	0.980583	Non-Repetitive	NVE8614		PITHD1	3436	4	10	GATTTGCCACAAAAAGCCAATGGAATTGACTGTGGTGTATTTCTTTTAATGTATGCTAGGTGCTTGGCCACTGGTGCCCCAATGCTCTGCAAAGATCCTGACATCCCAGCAGTTAGAGAGCAGATGAT
605	chr8	141892	142001	110	0.954545	Non-Repetitive	NVE25391			1070	31	10	GATTTGCCACAAAAAGCCAATGGAATTGACTGTGGTGTATTTCTTTTAATGTATGCTAGGTGCTTGGCCACTGGTGCCCCAATGCTCTGCAAAGATCCTGACATCCCAGC
274	chr15	4492389	4492428	125	0.961538	Non-Repetitive	NVE17894		WDR45	2303	9	11	AGAGTTAGTAACACTCTATCGAGAGTTAGTAACACTCTATCGAGAGTTAGTAACACTCTATCGAGAGTTAGTAACACTCTATCGAGAGTTAGTAACACTCTATCGAGAGTTAGTAACACTCTATC
282	chr15	4492389	4492428	106	0.95283	Non-Repetitive	NVE17894		WDR45	1967	9	11	TCGAGAGTTAGTAACACTCTATCGAGAGTTAGTAACACTCTATCTAGAGTTAGTAACACTCTATCGAGAGTTAGTAACACTCTATCGAGAGTTAGTAACACTCTAT
255	chr14	1726493	1726616	124	0.97	Non-Repetitive	NVE7518			2569	8	12	ACAATGGGTAACACAATTTACCAATACTGCCAAAGTAGGAGATACCTCCGAAGACGTAGAAAAATCGATTGTAAACCTCAATAGCGTATTGACAGCCCTTAGTCTTGAGGCAGGCCTGAAATAC
614	chr8	6123880	6123979	100	0.95	Non-Repetitive	NVE12187			7933	33	12	AACACAATTTACCAATACTGCCAAAGTAGGAGATACCTCCGAAGACGTAGAAAAATTGATTGTAAAACTTACTAGCGTATTGACAGCCCTTAGTCTTGAT
579	chr8	3953929	3954044	116	0.981651	Non-Repetitive	NVE21446	Otp	OTP	12905	32	13	CGGTGGTGCTATTTTCTAATAAAATTATGTCAGGTGTCAATGCCGGATCAAAAAGCATGTAAGCAAATCACTCTATATTAATATTTAATTACTCTAATTGAAGATGAGAGGCTTGC
580	chr8	3941150	3941265	116	0.981651	Non-Repetitive	NVE21446	Otp	OTP	127	32	13	CGGTGGTGCTATTTTCTAATAAAATTATGTCAGGTGTCAATGCCGGATCAAAAAGCATGTAAGCAAATCACTCTATATTAATATTTAATTACTCTAATTGAAGATGAGAGGCTTGC
104	chr10	5730539	5730650	112	0.955357	intron	NVE5428			0	37	14	GTGATATGACTCCTTTGCCTTTGAATTTAACTTGACCATTTATAATCCCAGACAATAGCTGTGCCTTGTGAGGGATAGCAGTGACATGACCAGGATTTCTGAATCTAGCCTT
601	chr8	12808670	12808781	112	0.955357	intron	NVE2222			0	34	14	GTGATATGACTCCTTTGCCTTTGAATTTAACTTGACCATTTATAATCCCAGACAATAGCTGTGCCTTGTGAGGGATAGCAGTGACATGACCAGGATTTCTGAATCTAGCCTT
155	chr13	5164492	5164598	107	0.961538	intron	NVE20055			0	3	15	ACAGACTACTTGATGAAGATCCTGACAGAGCGTGGCTACTCTTTCACCACCACCGCTGAGCGTGAGATTGTCCGTGACATCAAGGAGAAGCTCTGCTATGTTGCTCT
163	chr13	5169497	5169600	104	0.951923	intron	NVE19881		KIAA0195	0	3	15	GACTACTTGATGAAGATCCTGACCGAGCGTGGCTACTCTTTCACCACCACCGCTGAGCGTGAGATTGTCCGTGACATCAAGGAGAAGCTCTGCTATGTTGCTCT
352	chr2	7131583	7131683	101	0.950495	intron	NVE19706			0	14	16	GGATTGGAGATAGGACAAAGCTATAAAGAGTCCTATCGAAATAATTATATTTGCTCATGAATTATGAAACGGCAATTTGTTTGTAAGCCACTGTGATGGAC
356	chr2	7147992	7148092	101	0.950495	Non-Repetitive	NVE20630	NvFoxA	FOXA2	15150	14	16	GGATTGGAGATAGGACAAAGCTATAAAGAGTCCTATCGAAATAATTATATTTGCTCATGAATTATGAAACGGCAATTTGTTTGTAAGCCACTGTGATGGAC
58	chr1	2674734	2674836	103	0.960396	Non-Repetitive	NVE8968		ELAVL4	81	5		TCGAAGGCCTGAGCCACGTGCAAGATAAATAAGTTTTTAGCGCGCCATATGTGACAGTTCATTTCTCATTCGAATTTTTGACGTTCAGTTACGCTCACGGCTT
63	chr1	6556975	6557089	115	0.972973	intron	NVE4263		USP24	0	12		ACAGCCATCGAACCGTGTATACTTTACAAACATGAATAATTCATATAAACATTGATTGGCCTGTAGTTTCCGTCGCTCTCAAGAGATTTAGACAAACTTAGGTTTGCATAGTCTT
65	chr1	6915340	6915472	133	0.976	Non-Repetitive	NVE6127		NFYB	288	12		AAGTTGCAATTGGTGGAGGGCGTGAAGGTAAAACAAACCTTTCTCGATTTTTAGTTGGCTAACCGGTGTTTCGTTTGAGTTGGAACAGCCAACGAAAACGCGAGTTGTAAATCGAACGCCACTGGCTGCTCGA
62	chr1	11450811	11451142	332	1	Non-Repetitive	NVE13107			1755	18		TGCCACTATGCGTTTATCGTAATATGCGCTCAAGCCAAGTTTATTCTGAGTGTATGTCACAATTTGGTTATCGCGAACTCTAAAACCGGTATTTTGCGCCTTATCTTTGACCCCGTTCAAAGCTTCGTAGTATCTATTCCAGGACATATTATTTTGTCTTTTGGAAACGCCCTTACAACTAAACTTTGCTTTCATTGCCGTGTCTTCGGCGTAATAGCATTTGGAGGTAAGAGCTATCATTCGCGTCCCCTTAAACTCGAGTTTAAAGAGCCCTGGAGTTCTGTCGTGATATTTCGAGGTTGACAGAAATTCAGCTTTTCCGTTTTGGGAAT
48	chr1	11451385	11452407	1025	1	Non-Repetitive	NVE13107			490	18		ATGACTTCTAAATCGTCAAAGAAAGGACTTCTAAAAGCCTTATCAACCTCCGCCTCGTCTTGAGTATAGCTAGTCTTGGTATGTTTTTCGAGATCTTCGATCATCTTACCATAAAAAGAGTTACCTTTTAGTTTGTAAGTATCTCCTAGCTGCTTCAAGGCGGGGTTAGAATCCCCATCTCTTCGAGCGTTGCTGACTTCGTCTGGAAACCATTTGAAAGGTCTTCCCGATACATATTTTATAATTTTGTGGATAGCTGTTACCTCTAAACCATGGGTAAGATACCATTTCAGTAGGGGTGTATATAGCAAGATCTTCTTTGCCTTGGTCACCCCAAGCAATTTTTTAGTACCTTTTAGAGTTTTTCTGTCAGTGTCTTTTTGGTACTGTTTCATATGT…
47	chr1	11452503	11452704	202	0.985075	Non-Repetitive	NVE13107			191	18		TTTTCATATTCTTGAGGCGACACTGTGATTTTCTGTTGGAGGCTTGAGTAAAAGTCCTTATATTCCACGGGGCCTACGTGAGAAAGCTTCTCATAACTATCCAGCCACTCGTACGGAAAGACAAGTTTTTGCGCTTCACAGTTGTTTGCTTTGCACCACTTATCAAAAGAGAGTCCTGGAGCCAAGTAGGACATCACATCCA
44	chr1	11453286	11453482	197	0.985714	intron	NVE11088			0	18		TCATCGTCACTTGAACAGGGGCAGCCGTGCCATTTACAGCCATGGAACTGGAAAACGGTCTTAGACTGTGGTTCGTATCCATCAACCAAAATCTCCTTTTTTCCGTCCAAAACACACCGCTCGCCTCCATGCCCGCAGAGAGCATGATGAATGTGTTTGCCTATATGCTTAGACTGTTCTTCGATCCAGCGACAACC
72	chr1	11453490	11453678	189	0.99	intron	NVE11088			0	18		CTGAACTGGGTGTTACCTCCATAAAACACCTTTTCAGAGCTGCTCATGATGTGTTTGAACTTTTCCCCTTTGCATATCAATTGTGTCTTTCCTCCTGAACATCTTTTTTCTGTGACGTGTCTATTGTAATTATCGTGTCTGTTGAATCTTTGCTCACACCCAGAACATTCCCAGTGTTCTGTTAGGAGC
40	chr1	11454274	11454935	671	1	Non-Repetitive	NVE13107			469	18		CCCTCCCTACGAAGGGTTTTCTCATACACGACTATTTCTCCACCCCCACGATAAATTCTAGCCGTAAAACCGTAAACAATCCTTGAACGCATCTCTATGTCTGGTTTGAGTTTGTTAAAAATCATGTTTGATAAGTCATTATTCAGATCAGCATTAACCTCGTGGCGATTTGGGTTTGGTGGGGTTTGAGCAGTGTTGCTCTGTGCTTTCCTTTTTTCTAATTCAGCTCTCACACTCTCAGATATACTTACCCCTCTTCTAGGTTGGGGTGGCCTGTTATTAGTAAATGCAGAGATATTTTGGTTGATGAGATCCGCAAGGGCTTCACCAGCAGACTTAACTCGGTCCACTAATTCCGATGTCTTATTTTTTATCCAACTGAACGCGTTGTTCGTTGTT…
25	chr1	14158639	14158738	100	0.95	Non-Repetitive	NVE16026		NRD1	17022			TGCTCAGTTTTCCACAAACATCACTGTGGACCAAACCAAGTGGCTCCGCGGACCGTCTGCTGCCTTGAACCGAAAATGGCTTGCGGTTAAGCTTGCCTTT
64	chr1	16609080	16609305	229	0.97561	Non-Repetitive	NVE6335		PRKACB	798	30		ATAACATGGCAGATAACGTTTGGGAATTTAGAATATTGGGTCCGCATGGGAGACTTGCCCTTCTGAGAATGTGGATTTGTAAACAATATAAATTACAAGTAAAACATTTACATACCAACTCTTAAAATTCTTACTTTTTTCTTTGCTAAAATCTACTATAACGCTACTATTTTCAAGAATCGCTTTCATATAAATAAACGGTTTTCTGGTTAACTCTGGACTCTTA
69	chr1	16619314	16619415	103	0.951456	intron	NVE6335		PRKACB	0	30		ACTTGTTTTAACTTGACTACCTAAACCGGGAAAGGAAGACACAATGTGAGTCGACAAACTCTTGCACCTGCTTATTTATACTCTACGGTTCACTGCCTATCA
57	chr1	16620136	16620238	104	0.951923	intron	NVE6163			0	30		ACAGAGCGCGAAATTACCGGGTTGTAATCTGACCCCAGAGAAATAACAGCAGTGAAAGTCATTTAGCAACCACTCTTCGGACAAAGCTATCGAGCTATGAATA
56	chr1	16620373	16620475	104	0.951923	intron	NVE6335		PRKACB	0	30		AGAAACTTGTGTACTGCAAAACAACAACACAAGAATCGGCATATTTTTCGGTAACTCAAAAAGCACATATGTTTCAGTGAAGATCCCCGATTTTACCATTTTC
55	chr1	16620578	16620715	138	0.981308	Non-Repetitive	NVE6335		PRKACB	78	30		AGTTACTCAAAATGTGCTCTGCCTTAAAAAATAATCCGTCGTTTTCGCGTGTCCTTTTTCACGGCCGTGTTGGTATCAAAGAGCCAGACCTGCTGTGTTGCTGACAATCCGAACACACATACACGGCCCTCTGACGTA
102	chr10	2915821	2915927	107	0.961165	Non-Repetitive	NVE24137			963	36		ATGCGCCGTTTTGTGCAGTTCGTGTGTCATAATGTCGCTCTGAGGACGACAATGGTGAGCGGCCATGATTTTTGTTTTTACTTCTGCTCAAAACTTAACGTACGTGT
101	chr10	2916013	2916180	169	0.991071	Non-Repetitive	NVE24137			710	36		TAGTCTGCCCGTTTTCAGGCGATGACTATGTATGATCAACAAGTCGTTTTTCTGTAGTGGGGTTTGTATTGTACCGTGTAGTAATGGCCGATCAACTGGTGGACGGACCACCGAATAAACGGCAAAAATTGGGCACGCCGGATACTCCAACTGAAAATGCAGGTAAGA
105	chr10	5732427	5732537	111	0.954955	intron	NVE5428			0	37		ATTTTGTTTACCCTCTCCTTTTCCCTTTACTTTTGCTCTCCAGCGCCTTTGTATTTCTGCCCTCTTTAACCTGTGCTCTGCCTTCTCTTTTTCACTCTTGTTTGCTTTGAA
103	chr10	11633994	11634096	103	0.960784	Non-Repetitive	NVE1796	PaxC	EYG	2242			CGCATTTACTCGCCATCTGTTGTACTATTTATTATTCTATTAACGATAAACAACAGCTGCTGAATGCATGCTAAAATTCCATGTGAAAATGCCCACAAAGAGG
115	chr11	770573	770680	108	0.961165	Non-Repetitive	NVE16477		GNAL	0			TTGCAGCTTTCACCCTCGCCAAAAAGAAACTTTTTATTTGGGTGTACAACGGGGGTTTTTTCCCTCGTTTTGGCGTCGCACTTTTGTGCGATGGGGTGTTTTAGAAAC
118	chr11	2194006	2194112	107	0.953271	Non-Repetitive	NVE5185		TAF4B	387			ATCCCATAATGCTAGTTTCTCTTTTATAAGCGAGTGCATCAATAGAATGGTGTTCAAATGGCGTCGTCCTTCCTCGAAGATCTTCTCGAGAAAAAAATCGACGAGAA
107	chr11	7764733	7764856	124	0.980392	Non-Repetitive	NVE15290			7200	1		GAATAAACAACCGAAGGTGTCGTCTGGGCAAACACTACCATCTCTGGCAAGCCTTGAGTCCTTTTATCCAGGTCTCTCTGCATCAACTCGCCGATCGGCCATTTACAGCAGGCCGCCATTTTGC
108	chr11	7765400	7765573	174	1	Non-Repetitive	NVE15290			6483	1		GCAAGTAAACAGCTGCGAGATTCTGCCTCAGGATTTTCTTGTCTATCGTAAAGATCGTCCTTCTCACAAAGGTGGAGTCCTGATTGCGGTTAAAAACAACTTGGTCTCAATACCACCCCCTGATCTTGACTCGGACTGCGAAATCTTATGGTGTGAGGTGCTCCTGGACAAAGA
120	chr12	1415272	1415371	100	0.95	Non-Repetitive	NVE12067			12447	2		AAGAACTAGACAGAGAAATCGAGCACACCTTGGGACTAACACCCTACAGTGGAGAAACTTATGTCAGAGGAAGTTTAGCAGGAAAAGGGATAAAGGTACA
119	chr12	1415845	1416021	177	0.984127	Non-Repetitive	NVE12067			11793	2		ACTAGATTCATTAGATGAGGTTCACTTGTTGGCTTTAGAGTATGTGTACCTCCCAAGAATCAATGCATCATTATCTGAGTTTAGAAGCCAATGGAACCACCATGGTATCAGAACCACTGGGCACCATTCACCACTAGCATTGTGGTACACTTCTTTCCTTACCGCTCCAAGTGATTC
121	chr12	2855377	2855477	101	0.950495	intron	NVE25365			0			GTTTGTTCTAAGTGACATCAAGTGACGTAGGCTCCACAAGAGCAGTTACCGAAAGTCTGGTTTTATCTCGGTGGAGGGACTATCTTCAGGATTTAGAAGAC
126	chr12	5453233	5453379	148	1	Non-Repetitive	NVE1860			229			AAAAAAAAAATGTGTCAGAAGTGGGATTCGAACCCACGCCTCCATTCGGAGACCAGAACACTCACCCATGCATCATGGGAAGGATTGAACCTTGAGTCTGGCGCCTTAGACCGCTCGGCCATCCTGACACTCTTACGAAGGACGCTA
132	chr12	13218564	13218668	106	0.962264	intron	NVE9713			0			CAAAGATGGTGAGCGAGATTCGAATGGCCATGAGTAGAAATGGGAGGTTTAAAGGTCAAGTAGACGGAGCACATTTAAAACGTGACCGACATGGCCGGCTGACCG
206	chr13	9128809	9128920	112	0.955357	Non-Repetitive	NVE8615			3035	4		AAGGCTAGATTCAGAAATCCTGGTCATGTCACTGCTATCCCTCACAAGGCACAGCTATTGTCTGGGATTATAAATGGTCAAGTTAAATTCAAAGGCAAAGGAGTCATATCAC
209	chr13	12423163	12423269	107	0.960396	intron	NVE2876			0	7		CAGCCCTCCTTCCTGGGTATGGAATCCGCTGGTATCCATGAGACCACCTACAACTCCATCATGAAGTGCGACGTCGACATCCGTAAGGATCTTTACGCCAACACTGT
158	chr13	12423307	12423419	113	0.962617	intron	NVE2871		CYTH1	0	7		GACCGCATGCAGAAGGAAATCTCTGCCCTCGCTCCCCCAACCATGAAGATCAAGATCATCGCTCCACCAGAGAGGAAATACTCCGTCTGGATCGGAGGCTCCATCCTCGCTTC
231	chr14	1726637	1726745	109	0.960396	Non-Repetitive	NVE7518			2714	8		ATAGACTTGCTTATCCCGACTGGTTTGATAGTGATTGTCGCAATAGCAAACATAATCTAAGGAGACTTGGTAAAGAAATGAGTCGTAACCCTGGTGACGCACATCTTAG
335	chr15	5443837	5443960	124	0.974576	intron	NVE174			0	10		CTTGGCCTTAAACTAATGAGTAAGGAAAATAACGATCTGGGTGACGCCAGATCCCACGATCAGTTTTCGTGAAGAATTTTTGACGGGACCAGAGGCTACCCGCCAGGTGACCCGCTTACTTTAC
360	chr2	1577594	1577703	111	0.963303	intron	NVE17076			0			AAGACATTACCGGAAATTTACATTCAATTTGAATGCAGGGGATTCATGCGCGTGGTTGTCCTAATTATTTCTTCTGTTAAATCTACAAATCGTGATTAATCCTAACAACT
359	chr2	2671884	2671988	105	0.960784	Non-Repetitive	NVE19753	Sp5	SP5	190			GCAAGAGGCGGAGTCAACTGCTTATAGCCTTCTCAGGGAAGTGTTGTTATCGCAAATACGCCGCTATTATCAGAGATGACAGAGGAGGGGAGCGAGGGCGGCGAA
355	chr2	4194736	4194839	104	0.970297	Non-Repetitive	NVE9850			39	11		CCAGGTTTATCCTTACACTCCTTTGTATTGTCTATTTGTCTGAACTTAAGACGGCACACACACTTTATAGTTGCCTGGCATCGAGTTGCGCGCAGTCAAAAGCA
361	chr2	4524575	4524711	137	0.981308	Non-Repetitive	NVE10559	Nkx2.2C	NKX2-2	204	11		TAGCTATCACTTTAATTAACAGTCATGTCTTGTAAAATGACAGCTCTTTATCACTCTAAATAAATTCTCTTCAAACACTGGCTAATGACATGTGTTCAGTGTCAACTCCAGCGACTGGGACAAGACAAGTCTGACTC
354	chr2	5093897	5094000	105	0.952381	Non-Repetitive	NVE11246		KANSL1L	1096	13		TTTTGCATATATCAAGGCATCCTTGGTGTGTTCTAAAGCGAGGGATTAGAACACGCTCTGTCGAGACGTGGCGGTCACGTGCTTGTGTCACTAAAAAAACGATT
353	chr2	5094095	5094207	113	0.981132	Non-Repetitive	NVE11246		KANSL1L	882	13		TGTGCTCGGAAAATGCGTTCTGCGGGGACGTGTTTTCATCGCCTGTGTTCATTGTGAAGGAAAGTATGGTCGATGGCGCAAATGGCTCCAGCGCTTACCGAGGCAAACGCGTC
362	chr2	5549081	5549188	108	0.971429	Non-Repetitive	NVE11289	Nkx2.2B/Zampogna-like	NKX2-2	235	13		TATTCAGGTGTTGATCGCCAAGAGTTTAAAATAATTTAGATAAGTGCAAATACTTTTACAAGTCAAACAAAACAAATTGAAGTCGCGAATCGGAAATGCCAAAGTAGC
358	chr2	8084861	8084970	111	0.96	intron	NVE12959		RAB3GAP1	0	15		GACGAGTAATTCCACGCCCTGAAATAACCGCTAAAACTTGAACGAAGTCCGAGAGTAAAGTTCTAAACTATTCGCTGAAGATAGGAAACCTGGAATAACGATGAAGTCAT
357	chr2	8085254	8085400	147	1	Non-Repetitive	NVE14907			681	15		GATGAGTTTTCTGTTTTAGGGTTGTTTGATGCGATATTGAGGAAAGAACGGGGCGAAGGATAGCATAAAGCGCATGTGGTATGTGACGTCACCGAATTGTAAAACAATGCCTCGTGAAATAATCAAAAGTAAACTGAGTCGGTTGAG
348	chr2	9143787	9143896	110	0.954545	intron	NVE18880		ABCB8	0			TGACATGGCGGTTTTGTCGTGTCTGTCTCGTGGATAAAATTCGCTAAATTCGGTAACGAGGGAAGCAGTAGAAACCCAAGATGACCAAAAAGAAATCTAAGAAGTTCTAT
366	chr2	16246713	16246812	101	0.950495	intron	NVE14881			0			TGTATTTTAAAGCTCAGAAACATCTGCCTACCTATTTAAATCTCTACAAACAAAAGAAATCTAATTCACTGCATGGCGTGGATAACACCTTTAATAAAGC
363	chr2	17866987	17867104	118	0.970297	intron	NVE25316	Zswim-like		0			ACTGCGTTCATTTATAGCAAAGGACAGGATATTTACTGAACTAAACGGGAAACGATATGTCAACATGAACAGGCGGAAACGATAAAAGAGTTAAGAGACTATACTTTAAAACACTTCG
342	chr2	19325851	19325968	118	0.957627	Non-Repetitive	NVE4776		QRFPR	5203	16		AAGTAGTTGTTAAGAGCTTCTGCCTTGGCCTTAGATTCTGAGACGATAACGTTGTTGACTTTCAGTGCAGGGATACCAACACTATCTTGGCGTTTGGACTTGATGTAGTTCCAAAACC
339	chr2	19326079	19326184	106	0.95283	Non-Repetitive	NVE4776		QRFPR	4987	16		GCCTGTGGTGTATTGACTTTCTTTGCAAGTTTGAAGAGGCGCTGCTTCTTCCGTGTAAGGCGCCTTAAGGTTCTGTCAAACCATGGATTTTTCTGCTGGGGCTTTA
367	chr2	19326774	19326976	203	0.990291	Non-Repetitive	NVE4776		QRFPR	4195	16		TCCAGGAGCACCTCACACCATACGATTTCGCAGTCCGAGTCAAGATCAGGGCGTGGTATTGAGACCAAGTTGTTTTTAACCGCAATCAGGACTCCACCTTTGTGAGAAGGACGATCTTTACGATAGACATGAAAATCCTGAGGCAGAATCTCGCAGCTGTTTACTTGCGGGTTAAGGTGTGTTTCAGTTGCAAGTTAGATGTA
341	chr2	19327520	19327687	168	0.980392	Non-Repetitive	NVE4776		QRFPR	3484	16		GCAAAATGGCGGCCTGCTGTAAATGGCCGATCGGCGAGTTGATGCAGAGAGACCTGGATAAAAGGACTCAAGGCTTGCCAGAGATGGTAGTGTTTGCCCAGACGGCACCTTCGGTTGTTTATCCAACTCTCCAGGAGGATATGGAGACCAGAGGCTCAACGACACAGC
344	chr2	20080063	20080163	101	0.950495	Non-Repetitive	NVE10738			15299			GAGCCGTGTACTAAAGGCAAGCTTAACCGCAAGCCATTTCCGGTTCAAGGCAGCAGACGGTCCGCGGAGCCACTTGGTTTGATCCACAGTGATGTTTGTGG
364	chr2	21017063	21017161	100	0.95	intron	NVE20665			0			AGAAAATGAAACTTACATGCTACGTCACTTCTACGTCACCTTATTTTTTTACGCATCCAGTGTGTCGTTGTCTTTCTTGCTCGATTTCGAACAAGACGT
416	chr3	1317135	1317240	106	0.961538	intron	NVE14201			0	17		CAAGCTCCAGCCTTGAGAAGAGTTACGAGTTGCCTGATGGACAGGTCATCACCATTGGCAACGAGCGCTTCAGGTGCCCCGAGGCTATGTTCCAGCCTTCCTTCCT
446	chr3	4317307	4317431	125	0.990476	intron	NVE23554		WDR33	0	19		CGTGTTGTATGAGCCGAGAGAAGGTTAGCATCTCCCTCGATAAGGACGAGAAAAGTCTTCGGACTTTCAACCTACAACACGTGGTTAAGGCTATGCCACCTACTTCGTGGCATCTAACCATTTTT
439	chr3	4601105	4601203	100	0.95	Non-Repetitive	NVE23841	NvSox3	SOX14	73	19		GTGAATGGGCTCTTGACAACTGCTTTGCTTGGGAACAAGGCTCTGTCTTCTCGTGTGTAACGCTCGACAAAGCTATTTACATTTCTGGCGTTGCATGTG
448	chr3	4601479	4601582	104	0.951923	Non-Repetitive	NVE23841	NvSox3	SOX14	422	19		CTTCTGATTAATCATTTGCAAGTTAATAACATGTTTGCTTTAATATTTATGTACAATTTAAGCGGATATAAAAATAAATATATTCATAACGCTTGAGTAAAGAA
450	chr3	7626584	7626718	135	1	intron	NVE20811		GBE1	0	21		TTGTTCCCAAAAAATGGTTAGATGCCACGAAGTAGGTGGCATAGCCTTAACCACGTGTTGTAGGTTGAAAGTCCGAAGACTTTTCTCGTCCTTATCGAGGGAGATGCTAACCTTCTCTCGGCTCATACAACACGC
440	chr3	7851974	7852076	103	0.951456	Non-Repetitive	NVE26106		PURG	0	21		CCTTCCTCGGTATATTCCCCTCCAGTTGCTCCATCGCCACTAGCAGCCATTTCTCTCCTCCCTCTTCACAATCCACCAGCCATGATAACTGCGCACGCACCCT
438	chr3	9461707	9461815	109	0.960396	Non-Repetitive	NVE22691		GNA14	192			GAGCCGTACGAAGCGGCCTACAATGAATGCTGGGAATAGACCACAAGTGCAACCCAAATATGGCTCTAACCGCACCCCCATATTTGGAAGGCCCACCCTCATTTGAATT
442	chr3	10056462	10056588	127	0.97541	Non-Repetitive	NVE22748		GLTSCR1	456			CCCCCGAGCCCTGGGCCACCCCGCATATGGTTGCTTGGAACAAATGCTAGTGGCGCTCGCATGTCCGTCGTGAAATTTTAGCTAAAATCACTCCAAAACAGGAACTTTGCCCGAACAGGGGCTCCAC
441	chr3	12460897	12461010	114	0.95614	Non-Repetitive	NVE1324	FoxL2	FOXL2	8227	22		TTTTAATTTCATTGTTTTCAAACCAAGGGACAATACAATTTGAACAGGGACCCTGTTATCTGGAGTTAATTTTGAATGTTGTTTACAAATGCGATTGGCAAAGCGGTCACAAAC
434	chr3	12469060	12469246	187	0.990291	intron	NVE1324	FoxL2	FOXL2	0	22		GAACAAAAGATAGCGTGATGTCAGTATATTTATAGAAAGTGATAGATAATGAATAGGCAAACCAATCATGTTTCACATTTCAAGACAAACACCAAACAGCCTTTAGAATTTCTAATTTATATATTATTGCCGCAGAACGTACTCCAACACTTCAGAATTAACTGTGTCACACACAAGCGCGATGTCT
425	chr3	20719251	20719351	101	0.950495	Non-Repetitive	NVE12629			3141			GCCTGTAGTAGCCACCACTTGTCAGCTGATGGGATACCGTTGTCAGTGCCTGGGTTAATTGCAACAATATCCCCTGGTACAAACAGATAGTTGTCACTTTG
465	chr4	6681078	6681204	128	0.971429	intron	NVE3449		TACR2	0	23		ATACCCTGGAGCTTTCCCTTTTTTCAATCTCTTCAAAGCATTTTTTACCTCAGGAACGCTAAATTCATAGTCAAGAGGACCGACTTCGTTGTGGTAAGCCGTGCTCTTCTCGTGGACCGATAGCGCA
454	chr4	6694741	6694848	108	0.953704	intron	NVE3449		TACR2	0	23		ACATGGGAGTACATGGGAGTACAGGGGAATACATGGGAGTACAGGGGAGTACATGGGAGTACAGGGGAGTACATGGGGGTACAGGGGAGTACATGGGAGCACAGGGGA
477	chr4	8883225	8883380	156	0.980392	intron	NVE20278			0			CTGACGAGTACACAAGTACTATATACCATCAGGGGGTCGCAATTGATTTGCAAATAATTGGAAACTTTAATACGACAGAAAATAATTAAAATCTGTCTGGCTTGCCACTCAAACTCTTGTCAATTCCCAAAAGCATCTTTTGAAAAGTGATCGGTA
488	chr5	3734577	3734678	102	0.95098	intron	NVE4944		SNRNP70	0	24		GCTTCGATAAATATTTGAAGGCTCCTTGGCCCTATCAAAGCCAATCAATTGTTAGTGTTTCCATAATAGTTTCCCTTCGGAAGACAAACTTATTTGCAATTA
496	chr5	3832334	3832444	111	0.962617	Non-Repetitive	NVE6699			175	24		ATTCTAGACGAACTCATGCAAAATTGATGCCAATATACAGCGGTCGAAGAGGGACACCGTGCATAAATTGACGTAAACAAGTGTCAAACTCCGCATTTGTTCAATTAGGAC
501	chr5	4725175	4725276	103	0.951456	Non-Repetitive	NVE16297		EGR1	165	25		CATCGAACACGTCACGAAGCAATTCCGAAAGCATACGAATTTTCATTTAAGGAGGACGCCCACTCTCTTTCCGACACTAAATCGTCAAGCTCCACGAAGCGA
498	chr5	5037968	5038082	115	0.964286	intron	NVE16323		ARID5B	0	25		CCCTTGTAGAATGTATATGAGCCATGCCGTCCACAACTTGAGCCGATCCACTAGAAATACAGATCAATAATTTAAAGTCAGTTAGGCGGTAATTCTGTCATGGTATGCTTTTACG
502	chr5	5922474	5922573	101	0.950495	Non-Repetitive	NVE16405	Nvnos2/Nanos2	NANOS1	464	26		ACCATTGTAAAATTTTTGAATTATAGCAGAATATTCTAAGAGATATTGAATTTTCACCCTTTAAGTGTAAAGTATTTTAATATCAAGTGTTGATTGAGAA
509	chr5	5993178	5993278	101	0.950495	intron	NVE16292			0	26		ACGATTTCCACTTCCTAACTAAATGTAAGCGACATGAGATGGAAAGAAAACGTGTGCTTGAGGTTTTAAAAGTTAAAAAGGTCATGAAAGATAAAAGATAT
510	chr5	7082627	7082727	103	0.951456	Non-Repetitive	NVE19389		MXD1	1481	27		GTGATCTGTAAATAATATGTATTTTTAAAGACAAGTGTATTCCTGTGACTTGTATTTTATAAATTATTACCAAAGTTTCAAGGAATTAGTAAAGGTGGTTT
494	chr5	7235708	7235817	110	0.954545	intron	NVE19158		WDR34	0	27		GCAGAAAAATCAAAGAAGACAACTCAATGATCACTAGATCGAGCTAAGATCCAACGCCTTCTTCAGTAAAGAAAGACCCAACCCAACAATGACCTTTGGGTAGGAACGAT
506	chr5	11856370	11856496	127	0.964912	intron	NVE22088			0	28		CGGTTTGTTTTCTTTGATGTTCACTTGTGACAGCACATTATCTTGTGATGGGGGAAACCTGAGAGGCTATTTTACGTGTGTGGTTTAAGGGGCATTAACTTTGTTGTCTTAGGCTACAACCGCCATT
508	chr5	11859239	11859346	108	0.960784	Non-Repetitive	NVE24919	Nk3	NKX3-2	71	28		AGGAATTTTCCCTATATCATTACTTATTGATAAGAAATCAAAATTGAACATTAATCGCCTATTGGTCGGAGTTCACGTATCACTTAGTGCCTGTTGATGAGACAATCA
497	chr5	11859972	11860071	100	0.95	Non-Repetitive	NVE24919	Nk3	NKX3-2	809	28		CTTGCGCGTTAATTCGTTTATTATTTTGCTATTGTCAATTAATGTCGATTAGTGATTGCAGTGATTGACAAGCGGAGAATAGAGAACGCGCCATCTGGCG
487	chr5	11862683	11862817	135	0.974576	intron	NVE22329			0	28		AGTATCAACAACGACACCACTAGAAAGCGTTTTACCCTAAGGGGCTCCCTCAGTAATTAGCGTAGTGAAAGACTTCCACGCCCCAAAGATTGCAGATTGTAAATATTTTCCTTAATGTGAATGACGTGTATTTGG
486	chr5	11862931	11863041	111	0.962264	intron	NVE22329			0	28		ACCTATAACGGACCTTAGCAATGGCTTAACCTTTCAATGGAGCTCTTCTCTTGAACACTTGAAGCAATTTCCCTCCCCCCACTTTGCGTTCAGAGATTTGATTATAATTGT
485	chr5	11863459	11863609	152	0.991667	Non-Repetitive	NVE24920	Nk4	NKX2-3	104	28		GTATTCGCGTTGCTTTAACCTTGCGGTTAGGATTGACTTTTGAAAGTCACCTAAATGAACTAAATGCTACGAGGAAATGAGCAGACTGATGTTTATGGCCCACACCACTAGATAAGTAACTCTAGGGATGTCAATCAATACCAATTAGGTT
484	chr5	11863613	11863779	168	0.980198	Non-Repetitive	NVE24920	Nk4	NKX2-3	259	28		TCTTGCCTTCCTATTTTGACGTAACGCAACGCCTCCTCATTGGTACATACGAACACGCGATGACAGGGTTGGCATTTGTTACAAATTTTCAAATTGGCCGTGGCTGTCAGAGCACTTTCTGATACAAAGTGTTGCCATTTGCTCAGGCTGTTAGACGGGACACTATG
483	chr5	11863784	11863887	105	0.96	Non-Repetitive	NVE24920	Nk4	NKX2-3	431	28		TTACTATTATCATTTACAGGCATTAGTGAGTGACGTTTTCTTTTAAACACATCTAAAAGTGTGCTTTACTGAGCAAATACTCGGGTTCATTATGTGATTGTTTT
500	chr5	11864548	11864648	101	0.950495	Non-Repetitive	NVE24920	Nk4	NKX2-3	1159	28		AGAAAGTGTGGTTTGTTTTAGACAGGATTCCGCCTTGTTGTCGCCCGTGAGACACATTCTATAGATGATTCAGATACTGCTAATGGTGTCCAAGTCAATTG
499	chr5	11864651	11864755	105	0.952381	Non-Repetitive	NVE24920	Nk4	NKX2-3	1262	28		TCTTTTGTTGTCGCATAAAAGGAAAATATGTTTCGAGAAATGTTTTCTCAAGAGAACAGGTGACGGAGGCAAGGCAGAAGTCAACATTTGTCCACTTTTTAACCT
493	chr5	11926991	11927146	156	0.981982	Non-Repetitive	NVE20892	Msx2	MSX1	250	28		ATTGTTCTCTTATAGCTTGAGGCATTTTAGTGTTTGTAGAATGATCGATGCCACCACGCCGGCACAAACAAAAGAACTACCTACCCGTAAATTGGTTTTAATCTGAACCAATGGGAGCAATTTAGTAGTTATCGGATCTCTTAAAGATGACTCCTT
492	chr5	11927149	11927249	102	0.96	Non-Repetitive	NVE20892	Msx2	MSX1	147	28		CGGCCCTGTGGTTGGCTGTCATTTATCAACAACAAATTTGCCTGATAATGACACAATTATCTTATGCCCTATTAGGCAGTGTCTAATATGCTCGAATGACA
505	chr5	13268645	13268745	101	0.950495	intron	NVE20196			0			CAATCAAATATTCATTAGTTGTGAAAGAAGATCAAAATGGCGATGGAAGCAGCGCCAAACTCGCCTCAACTCAACAACTTTGCACCGCAAAATACAGTCGC
482	chr5	15413309	15413410	102	0.95098	Non-Repetitive	NVE19155			25851			AAAGATCACAAAGCCAATTTCATGGCAGCTCGTCGGGCAGTCAAGAAAGCACTTAATACTGCGCACAATGAGTATGTTATGGGCCTCTTGGATGTGAATGAA
515	chr6	3486962	3487082	122	0.980583	intron	NVE5111		TRMT5	0			TTCTCTCTTTGCTTTCTATTTGACAGTTATCCGTGATCTTTGATATATCTGACAAGATAGCCTTATGCAATTTCCTCTCGTAATTTCCTGAAGTACTGTCAACGAATAATTCATTATGCGC
511	chr6	5331549	5331652	104	0.951923	Non-Repetitive	NVE975			2426			TCCATATCCCCTCTCTTAAATAGATAAACAGTCCTGGGTGGTTTCTTGACATGTTTGATCTTCATATTGATATCTGTAACAATGCAATCATGGTCACTCATCCC
560	chr7	2549713	2549818	106	0.960396	Non-Repetitive	NVE7894			2738	29		CAAGAGGTCCGACTTCGTTGTGGTAAGCCGTGCTCTCCTCGTGGACCGATAGCGCACTAGATTCAAATTGAGAATATTGACGTTGTGCCTTAAAGTAGCTGAAAAA
539	chr7	2549944	2550047	105	0.960396	Non-Repetitive	NVE7894			2507	29		CTTTTTTCCTGCACAGATGTTTATAGCTTTTTTTTCTGTTTATGCAGGGTGTTTCTAAGGTGGGCGTCACCAGGGTTACGACTTATTTCTTTACCAAGTCTCCT
604	chr8	142024	142133	110	0.954545	Non-Repetitive	NVE25391			1202	31		GAGCTTCACTACCAAGCCTTGCTTCCCCCACAAACAAGCATCATTGAGAAAGATCAGTATTATGCAGTGGATTACGTGAAGAAATACTACATAGGTAGAGCCTTAGATGC
584	chr8	1236650	1236749	100	0.95	Non-Repetitive	NVE9822			1540			CAGCATCTATGCTTCTACCGCAGCCTAGAATCCCTAGCTTTCGTGGCAATCCACTTGAATATACATCATTTATTTTGGCGAATGAAGCGCTTGTACACTC
583	chr8	2460927	2461028	102	0.95098	Non-Repetitive	NVE1586		RXFP1	7315			AACCATAATTGTCCATGATCACACAATCGCCGCGTTCAAGAACCGCACTTCCATTTTGGCGCTCTAGCTGCAAAGCTTCGTCGAAAAATAGAATTAGTTCCA
627	chr8	6109325	6109459	135	0.980392	Non-Repetitive	NVE10514			0	33		TTGGTCGGGTCTGTCTCGTGGATAAAAGTTTGTTAAATTCGGTAACAAGGGACGCAGTAGAAACCCAAGATGACCAAAAAGAAATCTAAGAAGTTCTATGTATGGTATACAAAATCAAATGCTGGAATTTCGTCC
640	chr8	6110619	6110754	136	0.965217	Non-Repetitive	NVE12188			298	33		GCAAGCTAAGTGGCCGTCATCTAACATCACAATAAGCGGAATAACTTATAGGAGGGATGCAAACACGAAGCTCAACGAGGTAATAGATGATATTAATGCACAATCCAAGCTCACATGTGCGGAACTGGGAAGAGTT
607	chr8	6110884	6110997	114	0.970874	Non-Repetitive	NVE12188			527	33		GACACCTTGGCTTGTCTGCTAGACGCCGCGCTAGAAAGTCACAAGAACAAGTAAGGCCAAATCGAGCAGGTACTCGTGACAGTGTCTACACAGGTAACCCGCATCGTATTGCTC
631	chr8	6124122	6124221	100	0.95	Non-Repetitive	NVE12187			7697	33		AGAACACCCTGCATAAACAGAAAAAAAGCTATACATATCTGTGCAGGAAAAAGAAGTATAATCATAGGGCTAAAACCATCAATTAGCTTAATTTTAGAAA
618	chr8	6124466	6124578	113	0.960784	Non-Repetitive	NVE12187			7338	33		GCTCCAGGGTTTTATGATATACTTAATGAGGTACTTCTTATCGCCTCTGATAGACTGTTACCCACGCTAGTCAACATTTTTAACGCTATTCTACGCAATGGGCAATGGCCCAA
577	chr8	12072455	12072556	102	0.95098	Non-Repetitive	NVE26195	NvFoxB	FOXB2	396			CGAAACTTAGCCAAATTACTCGTTAATTTCCTTATTGAAGTTTGGGCCTCAACAAAAGGGCGCTTTCACGACAGTTTAAATAAAATATTCAAATTCCGCCGC
603	chr8	12808012	12808112	101	0.950495	intron	NVE2222			0	34		GATGCATCTAAGGCTCTACCTATGTAGTATTTCTTCACGTAATCCACTGCATAATACTGATCTTTCTCAATGATGCTTGTTTGTGGGGGAAGCAAGGCTTG
576	chr8	15293124	15293257	134	0.991597	Non-Repetitive	NVE13714		GATAD2A	3051	35		GCATAGAGATGTATGGGAAGGCGACTTTTGTGTGAACACGTCTATCAGAGGGTAGTGGCGTTTGATTTCACATTCCCGCCCCTGTGCCTTTTACTAAAAAAATCAGGGAAGTGTTTTCGTTCTGACAGAGGGAA
575	chr8	15293336	15293452	117	0.961165	Non-Repetitive	NVE13714		GATAD2A	2854	35		TGACAAGAGGTAGTGTGTGATGGATATTCGTTGTTGAATGGCAGACATTAACCGCCATTATTGTGTCGCTTTCTCCTTGTTGCAATCACATGGTGGCTGAATGAAAGAGAATCGTTC
668	chr9	3005492	3005595	104	0.951923	Non-Repetitive	NVE20385			15955			ATGATGCATTGTAAAAGTATTATGTTAATAACGGAATAAGCTTTTTCCATTTGTTTAAATGAACTATTGTGGAATTCTTATCTCTTGCAATAATATATTCAATT
663	chr9	11833629	11833758	130	0.973451	Non-Repetitive	NVE16634		PRRC2A	11984			TACAAACCTGTGTTGGTTTTGGTTTCTACTTTCGTCCCTTTGTACGTTTGGTTTAGGTTAAGCGTCGAGTACTTTGTCTTCCCTGCATTTTCCTTTATTTTTCCAGCCAAGCGGTCGGACATTCTGGATA

## Sheet: 9_cnidarian_algs
chrom	Geneid	position	species	group	group_size	alg
nv.1	Nv_NVE458	15525702	Nv	OMA00019	3	C.1
hv.5	Hv_XP_047134181.1	11758447	Hv	OMA00019	3	C.1
em.16	Em_Em0016g621a	4693596	Em	OMA00022	19	C.1
ta.4	Ta_Tadh_P24890	648437	Ta	OMA00022	19	C.1
nv.1	Nv_NVE17398	12389525	Nv	OMA00022	19	C.1
xs.11	Xs_Xe_000669-T1	4457058	Xs	OMA00022	19	C.1
re.8	Re_Res_016640-T1	9860351	Re	OMA00022	19	C.1
hv.1	Hv_XP_047126007.1	40106692	Hv	OMA00022	19	C.1
tc.11	Tc_Tco_009362-T1	16926549	Tc	OMA00022	19	C.1
cr.6	Cr_SINCROG012668	65457817	Cr	OMA00022	19	C.1
py.6	Py_PY_T10656	43048295	Py	OMA00022	19	C.1
bf.1	Bf_BL01964.1	4484984	Bf	OMA00022	19	C.1
lo.7	Lo_ENSLOCP00000014193.1	11076393	Lo	OMA00022	19	C.1
em.1	Em_Em0001g2389a	21918612	Em	OMA00073	15	C.1
aq.7	Aq_Aqu2.1.42695_001	569174	Aq	OMA00073	15	C.1
ta.5	Ta_Tadh_P37508	1831217	Ta	OMA00073	15	C.1
aa.29	Aa_scaffold27.g17.t1	196854	Aa	OMA00073	15	C.1
re.17	Re_Res_013504-T1	3780853	Re	OMA00073	15	C.1
ch.33	Ch_TCONS_00002864-protein	275948	Ch	OMA00073	15	C.1
hv.15	Hv_XP_047122832.1	5646901	Hv	OMA00073	15	C.1
tc.1	Tc_Tco_002484-T1	42120518	Tc	OMA00073	15	C.1
py.5	Py_PY_T08463	17294884	Py	OMA00073	15	C.1
bf.5	Bf_BL15991.1	27493847	Bf	OMA00073	15	C.1
lo.1	Lo_ENSLOCP00000018265.1	3369073	Lo	OMA00073	15	C.1
ta.1	Ta_Tadh_P18356	9549532	Ta	OMA00108	13	C.1
nv.1	Nv_NVE15329	16046303	Nv	OMA00108	13	C.1
ep.278	Ep_XP_020901696.1	16998	Ep	OMA00108	13	C.1
am.92	Am_amil.1.2.7529.m1	534591	Am	OMA00108	13	C.1
xs.7	Xs_Xe_003301-T1	566129	Xs	OMA00108	13	C.1
re.17	Re_Res_013395-T1	2211367	Re	OMA00108	13	C.1
hv.1	Hv_XP_047126547.1	58452155	Hv	OMA00108	13	C.1
py.18	Py_PY_T23210	27167928	Py	OMA00108	13	C.1
lo.4	Lo_ENSLOCP00000015740.1	60765215	Lo	OMA00108	13	C.1
nv.1	Nv_NVE9882	20217238	Nv	OMA00135	10	C.1
ep.123	Ep_XP_020912336.1	461994	Ep	OMA00135	10	C.1
xs.7	Xs_Xe_003396-T1	1027059	Xs	OMA00135	10	C.1
re.17	Re_Res_013751-T2	7883831	Re	OMA00135	10	C.1
hv.15	Hv_XP_047123570.1	4349905	Hv	OMA00135	10	C.1
em.11	Em_Em0011g1159a	9478817	Em	OMA00189	16	C.1
ta.7	Ta_Tadh_P27581	3015350	Ta	OMA00189	16	C.1
nv.1	Nv_NVE16071	671078	Nv	OMA00189	16	C.1
am.19	Am_amil.1.2.2702.m1	684456	Am	OMA00189	16	C.1
aa.51	Aa_scaffold50.g72.t1	1192691	Aa	OMA00189	16	C.1
re.8	Re_Res_016381-T1	5781836	Re	OMA00189	16	C.1
hv.15	Hv_XP_047122847.1	21471364	Hv	OMA00189	16	C.1
tc.3	Tc_Tco_018853-T1	2598678	Tc	OMA00189	16	C.1
bf.15	Bf_BL06387.1	13711616	Bf	OMA00189	16	C.1
lo.10	Lo_ENSLOCP00000010667.1	18835181	Lo	OMA00189	16	C.1
nv.1	Nv_NVE6160	6555823	Nv	OMA00194	15	C.1
ep.2	Ep_XP_020896073.1	1729395	Ep	OMA00194	15	C.1
am.144	Am_amil.1.2.9842.m1	530093	Am	OMA00194	15	C.1
aa.142	Aa_scaffold138.g29.t3	379297	Aa	OMA00194	15	C.1
re.17	Re_Res_013546-T4	4755064	Re	OMA00194	15	C.1
ch.20	Ch_TCONS_00051529-protein	800792	Ch	OMA00194	15	C.1
tc.8	Tc_Tco_005119-T1	5129714	Tc	OMA00194	15	C.1
cr.2	Cr_SINCROG004367	79191982	Cr	OMA00194	15	C.1
py.7	Py_PY_T11601	28379793	Py	OMA00194	15	C.1
bf.5	Bf_BL00335.1	3014168	Bf	OMA00194	15	C.1
lo.8	Lo_ENSLOCP00000019437.1	15659745	Lo	OMA00194	15	C.1
nv.1	Nv_NVE25290	8647156	Nv	OMA00227	5	C.1
ep.370	Ep_XP_020903051.1	109087	Ep	OMA00227	5	C.1
aa.140	Aa_scaffold140.g37.t1	477509	Aa	OMA00227	5	C.1
re.8	Re_Res_016558-T1	8508969	Re	OMA00227	5	C.1
aa.142	Aa_scaffold138.g29.t2	379297	Aa	OMA00299	8	C.1
re.17	Re_Res_013546-T1	4755064	Re	OMA00299	8	C.1
cr.13	Cr_SINCROG022026	19748243	Cr	OMA00299	8	C.1
lo.8	Lo_ENSLOCP00000019434.1	15659745	Lo	OMA00299	8	C.1
xs.11	Xs_Xe_000361-T1	2269339	Xs	OMA00333	9	C.1
hv.13	Hv_XP_047122572.1	22075007	Hv	OMA00333	9	C.1
tc.1	Tc_Tco_002251-T1	37838512	Tc	OMA00333	9	C.1
cr.7	Cr_SINCROG015894	75471429	Cr	OMA00333	9	C.1
py.7	Py_PY_T11209	14006186	Py	OMA00333	9	C.1
lo.13	Lo_ENSLOCP00000001044.1	261180	Lo	OMA00333	9	C.1
nv.1	Nv_NVE6191	6238104	Nv	OMA00338	13	C.1
am.164	Am_amil.1.2.10900.m1	110499	Am	OMA00338	13	C.1
re.8	Re_Res_016596-T1	9193922	Re	OMA00338	13	C.1
hv.15	Hv_XP_012554371.2	38462095	Hv	OMA00338	13	C.1
cr.3	Cr_SINCROG007744	140383084	Cr	OMA00338	13	C.1
py.5	Py_PY_T08922	33830897	Py	OMA00338	13	C.1
bf.15	Bf_BL24407.1	16325093	Bf	OMA00338	13	C.1
lo.4	Lo_ENSLOCP00000016394.1	65740164	Lo	OMA00338	13	C.1
am.12	Am_amil.1.2.1893.m1	1509800	Am	OMA00343	4	C.1
re.20	Re_Res_017304-T1	6108076	Re	OMA00343	4	C.1
hv.5	Hv_XP_012555466.2	23459340	Hv	OMA00343	4	C.1
ta.34	Ta_Tadh_P62084	123014	Ta	OMA00349	6	C.1
xs.7	Xs_Xe_004233-T1	7578716	Xs	OMA00349	6	C.1
aa.142	Aa_scaffold138.g29.t1	379297	Aa	OMA00349	6	C.1
re.17	Re_Res_013546-T3	4755064	Re	OMA00349	6	C.1
lo.5	Lo_ENSLOCP00000016311.1	41116059	Lo	OMA00349	6	C.1
aa.142	Aa_scaffold138.g29.t4	379297	Aa	OMA00352	6	C.1
re.17	Re_Res_013546-T2	4755064	Re	OMA00352	6	C.1
lo.1	Lo_ENSLOCP00000019090.1	11163971	Lo	OMA00352	6	C.1
xs.10	Xs_Xe_023288-T1	6085809	Xs	OMA00362	3	C.1
hv.5	Hv_XP_012555467.2	23459340	Hv	OMA00362	3	C.1
aa.1	Aa_scaffold1.g140.t2	2198661	Aa	OMA00388	4	C.1
hv.3	Hv_XP_047128528.1	24376259	Hv	OMA00388	4	C.1
lo.4	Lo_ENSLOCP00000016297.1	63905121	Lo	OMA00388	4	C.1
nv.1	Nv_NVE456	15600294	Nv	OMA00390	18	C.1
ep.118	Ep_XP_028516585.1	435350	Ep	OMA00390	18	C.1
xs.7	Xs_Xe_003284-T1	458622	Xs	OMA00390	18	C.1
aa.134	Aa_scaffold134.g24.t2	323176	Aa	OMA00390	18	C.1
re.17	Re_Res_013359-T1	1488281	Re	OMA00390	18	C.1
ch.108	Ch_TCONS_00049799-protein	21135	Ch	OMA00390	18	C.1
hv.13	Hv_XP_002168125.3	28740942	Hv	OMA00390	18	C.1
tc.1	Tc_Tco_001932-T1	33792412	Tc	OMA00390	18	C.1
cr.10	Cr_SINCROG019087	89721731	Cr	OMA00390	18	C.1
py.7	Py_PY_T11976	40923783	Py	OMA00390	18	C.1
bf.5	Bf_BL27830.1	17777113	Bf	OMA00390	18	C.1
lo.8	Lo_ENSLOCP00000019586.1	18476812	Lo	OMA00390	18	C.1
ta.1	Ta_Tadh_P52404	9631327	Ta	OMA00401	10	C.1
nv.1	Nv_NVE6106	7086736	Nv	OMA00401	10	C.1
ep.2	Ep_XP_028514231.1	1355006	Ep	OMA00401	10	C.1
xs.7	Xs_Xe_003604-T1	2250346	Xs	OMA00401	10	C.1
re.17	Re_Res_013512-T1	4000989	Re	OMA00401	10	C.1
hv.13	Hv_XP_047146715.1	40633417	Hv	OMA00401	10	C.1
py.7	Py_PY_T11450	22534150	Py	OMA00401	10	C.1
bf.5	Bf_BL09374.1	7624125	Bf	OMA00401	10	C.1
re.17	Re_Res_013751-T1	7883831	Re	OMA00405	6	C.1
hv.15	Hv_XP_047123568.1	4349079	Hv	OMA00405	6	C.1
lo.5	Lo_ENSLOCP00000010585.1	16113950	Lo	OMA00405	6	C.1
aq.282	Aq_Aqu2.1.25418_001	127723	Aq	OMA00430	15	C.1
am.145	Am_amil.1.2.10241.m1	393930	Am	OMA00430	15	C.1
xs.11	Xs_Xe_000926-T1	6251832	Xs	OMA00430	15	C.1
aa.173	Aa_scaffold174.g3.t1	27336	Aa	OMA00430	15	C.1
re.8	Re_Res_016389-T1	5937220	Re	OMA00430	15	C.1
hv.13	Hv_XP_047122407.1	6863096	Hv	OMA00430	15	C.1
tc.7	Tc_Tco_011131-T1	14272888	Tc	OMA00430	15	C.1
cr.3	Cr_SINCROG007749	140598377	Cr	OMA00430	15	C.1
py.5	Py_PY_T08229	9273731	Py	OMA00430	15	C.1
bf.15	Bf_BL06261.1	11940634	Bf	OMA00430	15	C.1
lo.10	Lo_ENSLOCP00000007959.1	9696536	Lo	OMA00430	15	C.1
nv.1	Nv_NVE16105	1076898	Nv	OMA00445	5	C.1
aa.173	Aa_scaffold174.g3.t2	27336	Aa	OMA00445	5	C.1
lo.10	Lo_ENSLOCP00000007966.1	9696761	Lo	OMA00445	5	C.1
aq.7	Aq_Aqu2.1.42557_001	106529	Aq	OMA00492	18	C.1
ta.1	Ta_Tadh_P19890	9986333	Ta	OMA00492	18	C.1
nv.1	Nv_NVE16029	14046324	Nv	OMA00492	18	C.1
ep.345	Ep_XP_028516057.1	13668	Ep	OMA00492	18	C.1
am.144	Am_amil.1.2.9816.m1	178914	Am	OMA00492	18	C.1
xs.7	Xs_Xe_004353-T1	8782123	Xs	OMA00492	18	C.1
re.17	Re_Res_013540-T1	4665497	Re	OMA00492	18	C.1
hv.15	Hv_XP_012560562.2	4799926	Hv	OMA00492	18	C.1
tc.1	Tc_Tco_002521-T1	42442221	Tc	OMA00492	18	C.1
cr.1	Cr_SINCROG003158	186901836	Cr	OMA00492	18	C.1
bf.5	Bf_BL27262.1	27827744	Bf	OMA00492	18	C.1
lo.8	Lo_ENSLOCP00000020999.1	47598315	Lo	OMA00492	18	C.1
aq.201	Aq_Aqu2.1.27303_001	124328	Aq	OMA00494	17	C.1
ta.1	Ta_Tadh_P51481	2121044	Ta	OMA00494	17	C.1
ep.327	Ep_XP_020904304.2	165616	Ep	OMA00494	17	C.1
xs.15	Xs_Xe_024296-T1	2613660	Xs	OMA00494	17	C.1
re.20	Re_Res_016928-T1	500523	Re	OMA00494	17	C.1
hv.5	Hv_XP_047135249.1	48539929	Hv	OMA00494	17	C.1
tc.1	Tc_Tco_000339-T1	7374773	Tc	OMA00494	17	C.1
cr.1	Cr_SINCROG002996	177998999	Cr	OMA00494	17	C.1
py.14	Py_PY_T18829	35975334	Py	OMA00494	17	C.1
bf.3	Bf_BL23958.1	567084	Bf	OMA00494	17	C.1
lo.8	Lo_ENSLOCP00000020783.1	43970225	Lo	OMA00494	17	C.1
aq.50	Aq_Aqu2.1.36420_001	140601	Aq	OMA00502	17	C.1
ta.1	Ta_Tadh_P51833	5240803	Ta	OMA00502	17	C.1
nv.5	Nv_NVE19212	14627901	Nv	OMA00502	17	C.1
am.12	Am_amil.1.2.1855.m1	755381	Am	OMA00502	17	C.1
re.20	Re_Res_016912-T1	241913	Re	OMA00502	17	C.1
ch.66	Ch_TCONS_00004772-protein	63905	Ch	OMA00502	17	C.1
hv.5	Hv_XP_047135598.1	50723191	Hv	OMA00502	17	C.1
tc.14	Tc_Tco_016383-T1	6028660	Tc	OMA00502	17	C.1
cr.11	Cr_SINCROG019698	30663813	Cr	OMA00502	17	C.1
py.14	Py_PY_T18095	10084425	Py	OMA00502	17	C.1
bf.3	Bf_BL22063.1	10365830	Bf	OMA00502	17	C.1
ta.1	Ta_Tadh_P18273	145803	Ta	OMA00507	17	C.1
nv.1	Nv_NVE13976	4347196	Nv	OMA00507	17	C.1
ep.114	Ep_XP_020895810.1	543745	Ep	OMA00507	17	C.1
am.117	Am_amil.1.2.9076.m1	70352	Am	OMA00507	17	C.1
xs.11	Xs_Xe_000941-T1	6483948	Xs	OMA00507	17	C.1
aa.39	Aa_scaffold34.g37.t1	394340	Aa	OMA00507	17	C.1
re.8	Re_Res_016049-T1	808100	Re	OMA00507	17	C.1
ch.17	Ch_TCONS_00052339-protein	323800	Ch	OMA00507	17	C.1
hv.3	Hv_XP_047127519.1	61278275	Hv	OMA00507	17	C.1
tc.11	Tc_Tco_009302-T1	16083471	Tc	OMA00507	17	C.1
py.15	Py_PY_T20400	17201239	Py	OMA00507	17	C.1
lo.17	Lo_ENSLOCP00000003372.1	2949311	Lo	OMA00507	17	C.1
ta.1	Ta_Tadh_P52451	9910196	Ta	OMA00512	12	C.1
nv.1	Nv_NVE23914	7137499	Nv	OMA00512	12	C.1
ep.2	Ep_XP_028513969.1	859020	Ep	OMA00512	12	C.1
am.258	Am_amil.1.2.12862.m1	108156	Am	OMA00512	12	C.1
xs.5	Xs_Xe_012326-T1	15687637	Xs	OMA00512	12	C.1
re.17	Re_Res_013640-T1	6373230	Re	OMA00512	12	C.1
py.7	Py_PY_T11809	35515023	Py	OMA00512	12	C.1
bf.1	Bf_BL01108.1	16252487	Bf	OMA00512	12	C.1
lo.8	Lo_ENSLOCP00000018904.1	5580788	Lo	OMA00512	12	C.1
nv.5	Nv_NVE20085	2387434	Nv	OMA00516	7	C.1
am.10	Am_amil.1.2.1792.m1	1382726	Am	OMA00516	7	C.1
re.4	Re_Res_006294-T1	4412698	Re	OMA00516	7	C.1
hv.5	Hv_XP_047134262.1	14436204	Hv	OMA00516	7	C.1
ta.7	Ta_Tadh_P27970	2278952	Ta	OMA00544	17	C.1
nv.1	Nv_NVE445	15676832	Nv	OMA00544	17	C.1
ep.114	Ep_XP_028513706.1	114214	Ep	OMA00544	17	C.1
am.192	Am_amil.1.2.21335.m1	43955	Am	OMA00544	17	C.1
re.9	Re_Res_007580-T1	6455129	Re	OMA00544	17	C.1
ch.124	Ch_TCONS_00069865-protein	22420	Ch	OMA00544	17	C.1
hv.3	Hv_XP_047128510.1	23689944	Hv	OMA00544	17	C.1
tc.7	Tc_Tco_011807-T1	25472973	Tc	OMA00544	17	C.1
cr.1	Cr_SINCROG000346	19370602	Cr	OMA00544	17	C.1
py.5	Py_PY_T08293	11608748	Py	OMA00544	17	C.1
bf.6	Bf_BL05296.1	9114381	Bf	OMA00544	17	C.1
lo.4	Lo_ENSLOCP00000013363.1	43678169	Lo	OMA00544	17	C.1
em.1	Em_Em0001g235a	1693616	Em	OMA00578	16	C.1
ta.5	Ta_Tadh_P23466	2997315	Ta	OMA00578	16	C.1
am.307	Am_amil.1.2.15220.m1	131775	Am	OMA00578	16	C.1
re.17	Re_Res_017718-T1	3969769	Re	OMA00578	16	C.1
ch.144	Ch_TCONS_00062747-protein	361305	Ch	OMA00578	16	C.1
hv.15	Hv_XP_047123479.1	5342283	Hv	OMA00578	16	C.1
cr.1	Cr_SINCROG001035	58613741	Cr	OMA00578	16	C.1
py.7	Py_PY_T11171	12310301	Py	OMA00578	16	C.1
lo.8	Lo_ENSLOCP00000021020.1	47791025	Lo	OMA00578	16	C.1
ta.5	Ta_Tadh_P55997	7151236	Ta	OMA00581	16	C.1
nv.1	Nv_NVE20485	17383567	Nv	OMA00581	16	C.1
am.220	Am_amil.1.2.21517.m1	414001	Am	OMA00581	16	C.1
xs.11	Xs_Xe_000984-T1	6791801	Xs	OMA00581	16	C.1
re.8	Re_Res_016192-T1	2891039	Re	OMA00581	16	C.1
ch.8	Ch_TCONS_00061661-protein	451394	Ch	OMA00581	16	C.1
hv.15	Hv_XP_047123411.1	18780878	Hv	OMA00581	16	C.1
bf.1	Bf_BL01235.1	14694825	Bf	OMA00581	16	C.1
lo.20	Lo_ENSLOCP00000002619.1	1927087	Lo	OMA00581	16	C.1
ta.7	Ta_Tadh_P27973	14181	Ta	OMA00586	12	C.1
ep.140	Ep_XP_028512481.1	192765	Ep	OMA00586	12	C.1
am.192	Am_amil.1.2.21348.m1	261518	Am	OMA00586	12	C.1
xs.11	Xs_Xe_000781-T1	5294306	Xs	OMA00586	12	C.1
re.8	Re_Res_016479-T1	7321268	Re	OMA00586	12	C.1
hv.15	Hv_XP_047123950.1	29068389	Hv	OMA00586	12	C.1
tc.3	Tc_Tco_018912-T1	3262902	Tc	OMA00586	12	C.1
py.5	Py_PY_T09309	49219351	Py	OMA00586	12	C.1
lo.4	Lo_ENSLOCP00000016332.1	64762821	Lo	OMA00586	12	C.1
re.17	Re_Res_013343-T1	1171327	Re	OMA00619	13	C.1
ch.37	Ch_TCONS_00002990-protein	177010	Ch	OMA00619	13	C.1
hv.13	Hv_XP_047146529.1	37726250	Hv	OMA00619	13	C.1
tc.1	Tc_Tco_002482-T1	42057762	Tc	OMA00619	13	C.1
cr.11	Cr_SINCROG019582	22602961	Cr	OMA00619	13	C.1
py.7	Py_PY_T11474	23755761	Py	OMA00619	13	C.1
bf.5	Bf_BL28052.1	21619450	Bf	OMA00619	13	C.1
lo.3	Lo_ENSLOCP00000015493.1	36911764	Lo	OMA00619	13	C.1
nv.1	Nv_NVE1096	4847591	Nv	OMA00638	13	C.1
ep.69	Ep_XP_028514465.1	534890	Ep	OMA00638	13	C.1
xs.7	Xs_Xe_003268-T1	366959	Xs	OMA00638	13	C.1
re.10	Re_Res_014053-T1	2960344	Re	OMA00638	13	C.1
hv.13	Hv_XP_047122546.1	34113565	Hv	OMA00638	13	C.1
cr.12	Cr_SINCROG020894	16395234	Cr	OMA00638	13	C.1
bf.5	Bf_BL27599.1	14343410	Bf	OMA00638	13	C.1
lo.8	Lo_ENSLOCP00000019026.1	7948237	Lo	OMA00638	13	C.1
em.1	Em_Em0001g1240a	11326693	Em	OMA00657	13	C.1
aq.7	Aq_Aqu2.1.42586_001	185351	Aq	OMA00657	13	C.1
ta.1	Ta_Tadh_P18642	9765186	Ta	OMA00657	13	C.1
xs.7	Xs_Xe_003369-T1	876817	Xs	OMA00657	13	C.1
re.17	Re_Res_013649-T1	6517085	Re	OMA00657	13	C.1
hv.15	Hv_XP_047123701.1	7294823	Hv	OMA00657	13	C.1
bf.5	Bf_BL17513.1	140416	Bf	OMA00657	13	C.1
lo.5	Lo_ENSLOCP00000017433.1	48219040	Lo	OMA00657	13	C.1
ta.9	Ta_Tadh_P10137	1285042	Ta	OMA00676	9	C.1
nv.1	Nv_NVE6168	6470619	Nv	OMA00676	9	C.1
am.47	Am_amil.1.2.5186.m1	892074	Am	OMA00676	9	C.1
hv.3	Hv_XP_047128525.1	24234596	Hv	OMA00676	9	C.1
tc.3	Tc_Tco_018946-T1	4250676	Tc	OMA00676	9	C.1
cr.3	Cr_SINCROG007725	139580780	Cr	OMA00676	9	C.1
lo.4	Lo_ENSLOCP00000014155.1	47200839	Lo	OMA00676	9	C.1
ep.163	Ep_XP_020894716.1	171782	Ep	OMA00714	8	C.1
am.196	Am_amil.1.2.11811.m1	271824	Am	OMA00714	8	C.1
aa.57	Aa_scaffold57.g9.t1	109482	Aa	OMA00714	8	C.1
re.20	Re_Res_017372-T1	6883893	Re	OMA00714	8	C.1
hv.5	Hv_XP_002154554.3	20505666	Hv	OMA00714	8	C.1
nv.1	Nv_NVE13890	3615639	Nv	OMA00719	6	C.1
ep.210	Ep_XP_028514163.1	235793	Ep	OMA00719	6	C.1
am.19	Am_amil.1.2.2721.m1	916658	Am	OMA00719	6	C.1
hv.13	Hv_XP_012557847.2	11611173	Hv	OMA00719	6	C.1
ch.74	Ch_TCONS_00005356-protein	597603	Ch	OMA00726	3	C.1
hv.13	Hv_XP_047122560.1	35258299	Hv	OMA00726	3	C.1
ta.9	Ta_Tadh_P58870	914664	Ta	OMA00728	12	C.1
ep.141	Ep_XP_020892275.2	24763	Ep	OMA00728	12	C.1
am.19	Am_amil.1.2.2659.m1	217229	Am	OMA00728	12	C.1
xs.11	Xs_Xe_000751-T1	5082793	Xs	OMA00728	12	C.1
re.8	Re_Res_016445-T1	6737235	Re	OMA00728	12	C.1
hv.10	Hv_XP_047143601.1	28170057	Hv	OMA00728	12	C.1
tc.5	Tc_Tco_021610-T6	9040380	Tc	OMA00728	12	C.1
cr.4	Cr_SINCROG010080	130384847	Cr	OMA00728	12	C.1
py.5	Py_PY_T08860	31039294	Py	OMA00728	12	C.1
nv.1	Nv_NVE8967	2639632	Nv	OMA00732	4	C.1
hv.10	Hv_XP_047143600.1	28170057	Hv	OMA00732	4	C.1
nv.5	Nv_NVE16348	5278335	Nv	OMA00770	14	C.1
ep.124	Ep_XP_028518194.1	151846	Ep	OMA00770	14	C.1
am.226	Am_amil.1.2.13224.m1	446010	Am	OMA00770	14	C.1
xs.10	Xs_Xe_022702-T1	296252	Xs	OMA00770	14	C.1
re.20	Re_Res_016975-T1	1286382	Re	OMA00770	14	C.1
ch.154	Ch_TCONS_00011376-protein	73539	Ch	OMA00770	14	C.1
hv.5	Hv_XP_047135168.1	47068451	Hv	OMA00770	14	C.1
py.14	Py_PY_T18156	12368988	Py	OMA00770	14	C.1
lo.8	Lo_ENSLOCP00000020379.1	36510497	Lo	OMA00770	14	C.1
nv.1	Nv_NVE16106	1116529	Nv	OMA00780	5	C.1
ep.119	Ep_XP_028517311.1	247311	Ep	OMA00780	5	C.1
am.334	Am_amil.1.2.15588.m1	225706	Am	OMA00780	5	C.1
xs.7	Xs_Xe_004267-T1	7968846	Xs	OMA00780	5	C.1
xs.7	Xs_Xe_004757-T1	11606021	Xs	OMA00795	7	C.1
aa.162	Aa_scaffold162.g42.t1	547040	Aa	OMA00795	7	C.1
hv.7	Hv_XP_047136979.1	40755521	Hv	OMA00795	7	C.1
cr.3	Cr_SINCROG006957	89738771	Cr	OMA00795	7	C.1
py.7	Py_PY_T11470	23603312	Py	OMA00795	7	C.1
em.11	Em_Em0011g18a	111906	Em	OMA00819	17	C.1
ep.90	Ep_XP_020915792.1	168588	Ep	OMA00819	17	C.1
xs.11	Xs_Xe_000508-T1	3383963	Xs	OMA00819	17	C.1
aa.1	Aa_scaffold1.g210.t1	3157244	Aa	OMA00819	17	C.1
re.8	Re_Res_016848-T1	12895965	Re	OMA00819	17	C.1
hv.11	Hv_XP_047142337.1	32601816	Hv	OMA00819	17	C.1
tc.3	Tc_Tco_018685-T1	235959	Tc	OMA00819	17	C.1
cr.10	Cr_SINCROG017952	19380736	Cr	OMA00819	17	C.1
py.5	Py_PY_T08104	5375939	Py	OMA00819	17	C.1
lo.10	Lo_ENSLOCP00000001257.1	78621	Lo	OMA00819	17	C.1
ep.23	Ep_XP_020899531.1	575668	Ep	OMA00836	5	C.1
am.78	Am_amil.1.2.7016.m1	311471	Am	OMA00836	5	C.1
hv.5	Hv_XP_012553622.2	21782551	Hv	OMA00836	5	C.1
nv.1	Nv_NVE13175	10804181	Nv	OMA00863	7	C.1
ep.41	Ep_XP_028516734.1	531933	Ep	OMA00863	7	C.1
am.92	Am_amil.1.2.7537.m1	777105	Am	OMA00863	7	C.1
re.17	Re_Res_013523-T1	4310452	Re	OMA00863	7	C.1
hv.13	Hv_XP_047146188.1	18962250	Hv	OMA00863	7	C.1
re.8	Re_Res_016081-T1	1217653	Re	OMA00867	3	C.1
hv.13	Hv_XP_012563012.2	4437472	Hv	OMA00867	3	C.1
nv.1	Nv_NVE25227	9261804	Nv	OMA00909	18	C.1
ep.140	Ep_XP_020917832.2	144906	Ep	OMA00909	18	C.1
am.53	Am_amil.1.2.5561.m1	874510	Am	OMA00909	18	C.1
xs.12	Xs_Xe_010052-T1	8356647	Xs	OMA00909	18	C.1
re.8	Re_Res_016705-T1	10892334	Re	OMA00909	18	C.1
hv.15	Hv_XP_047122760.1	24521550	Hv	OMA00909	18	C.1
tc.3	Tc_Tco_019178-T1	7291299	Tc	OMA00909	18	C.1
cr.3	Cr_SINCROG007764	141173527	Cr	OMA00909	18	C.1
py.5	Py_PY_T08802	29150928	Py	OMA00909	18	C.1
bf.15	Bf_BL05901.1	4950693	Bf	OMA00909	18	C.1
lo.2	Lo_ENSLOCP00000011298.1	32598562	Lo	OMA00909	18	C.1
aa.99	Aa_scaffold95.g70.t1	837229	Aa	OMA00918	4	C.1
re.20	Re_Res_017334-T1	6418472	Re	OMA00918	4	C.1
hv.5	Hv_XP_047134502.1	21785371	Hv	OMA00918	4	C.1
aa.31	Aa_scaffold29.g77.t1	1155497	Aa	OMA00921	3	C.1
hv.7	Hv_XP_047137159.1	47474143	Hv	OMA00921	3	C.1
nv.1	Nv_NVE25265	8911351	Nv	OMA00922	16	C.1
am.210	Am_amil.1.2.12570.m1	429606	Am	OMA00922	16	C.1
xs.11	Xs_Xe_000809-T1	5433908	Xs	OMA00922	16	C.1
aa.39	Aa_scaffold34.g113.t3	1263278	Aa	OMA00922	16	C.1
re.8	Re_Res_016672-T1	10336472	Re	OMA00922	16	C.1
hv.15	Hv_XP_047123634.1	19414747	Hv	OMA00922	16	C.1
tc.3	Tc_Tco_019417-T1	11048859	Tc	OMA00922	16	C.1
cr.1	Cr_SINCROG002461	143716983	Cr	OMA00922	16	C.1
py.5	Py_PY_T08528	19892890	Py	OMA00922	16	C.1
bf.15	Bf_BL05981.1	6009501	Bf	OMA00922	16	C.1
lo.6	Lo_ENSLOCP00000009505.1	15917103	Lo	OMA00922	16	C.1
ch.70	Ch_TCONS_00046016-protein	719972	Ch	OMA00926	3	C.1
hv.13	Hv_XP_012554996.2	4876522	Hv	OMA00926	3	C.1
ep.345	Ep_XP_020904732.1	13668	Ep	OMA00937	6	C.1
aa.142	Aa_scaffold138.g39.t1	537268	Aa	OMA00937	6	C.1
lo.8	Lo_ENSLOCP00000021000.1	47598315	Lo	OMA00937	6	C.1
ta.5	Ta_Tadh_P35784	1724185	Ta	OMA00953	12	C.1
ep.118	Ep_XP_020907089.1	179579	Ep	OMA00953	12	C.1
am.24	Am_amil.1.2.3071.m1	71882	Am	OMA00953	12	C.1
xs.7	Xs_Xe_003609-T1	2288271	Xs	OMA00953	12	C.1
aa.19	Aa_scaffold15.g86.t1	1033772	Aa	OMA00953	12	C.1
re.17	Re_Res_013690-T1	7055522	Re	OMA00953	12	C.1
hv.13	Hv_XP_012554673.2	30143273	Hv	OMA00953	12	C.1
bf.5	Bf_BL27820.1	17721521	Bf	OMA00953	12	C.1
ep.27	Ep_XP_020895451.2	150426	Ep	OMA00978	10	C.1
am.224	Am_amil.1.2.12960.m1	374329	Am	OMA00978	10	C.1
re.8	Re_Res_016537-T1	8135022	Re	OMA00978	10	C.1
hv.5	Hv_XP_047134569.1	24822951	Hv	OMA00978	10	C.1
tc.1	Tc_Tco_002606-T1	43608327	Tc	OMA00978	10	C.1
cr.10	Cr_SINCROG018663	60142262	Cr	OMA00978	10	C.1
bf.2	Bf_BL07826.1	27210736	Bf	OMA00978	10	C.1
lo.14	Lo_ENSLOCP00000009636.1	15404507	Lo	OMA00978	10	C.1
aa.39	Aa_scaffold34.g34.t1	349065	Aa	OMA00998	5	C.1
hv.13	Hv_XP_047122590.1	12726439	Hv	OMA00998	5	C.1
lo.9	Lo_ENSLOCP00000007011.1	9573673	Lo	OMA00998	5	C.1
ep.114	Ep_XP_020896215.1	391267	Ep	OMA01022	9	C.1
am.118	Am_amil.1.2.9161.m1	297419	Am	OMA01022	9	C.1
xs.11	Xs_Xe_001051-T1	7337983	Xs	OMA01022	9	C.1
aa.15	Aa_scaffold11.g49.t1	641349	Aa	OMA01022	9	C.1
re.8	Re_Res_016658-T1	10188817	Re	OMA01022	9	C.1
hv.13	Hv_XP_047146695.1	11806157	Hv	OMA01022	9	C.1
aa.15	Aa_scaffold11.g54.t1	703723	Aa	OMA01039	5	C.1
re.8	Re_Res_016655-T1	10149879	Re	OMA01039	5	C.1
hv.13	Hv_XP_047146402.1	16772607	Hv	OMA01039	5	C.1
ch.83	Ch_TCONS_00067975-protein	113389	Ch	OMA01046	3	C.1
hv.13	Hv_XP_047122384.1	8693722	Hv	OMA01046	3	C.1
aa.1	Aa_scaffold1.g140.t1	2214005	Aa	OMA01065	3	C.1
hv.3	Hv_XP_047128529.1	24512330	Hv	OMA01065	3	C.1
ta.7	Ta_Tadh_P57860	911422	Ta	OMA01087	15	C.1
nv.1	Nv_NVE20484	17353638	Nv	OMA01087	15	C.1
am.159	Am_amil.1.2.10553.m1	486699	Am	OMA01087	15	C.1
xs.7	Xs_Xe_003299-T1	555133	Xs	OMA01087	15	C.1
re.8	Re_Res_016613-T1	9465722	Re	OMA01087	15	C.1
ch.11	Ch_TCONS_00000828-protein	684508	Ch	OMA01087	15	C.1
hv.1	Hv_XP_047125888.1	37639633	Hv	OMA01087	15	C.1
tc.3	Tc_Tco_019044-T1	5134960	Tc	OMA01087	15	C.1
cr.10	Cr_SINCROG017892	15749011	Cr	OMA01087	15	C.1
bf.15	Bf_BL06228.1	11475925	Bf	OMA01087	15	C.1
lo.4	Lo_ENSLOCP00000016435.1	66285195	Lo	OMA01087	15	C.1
aq.68	Aq_Aqu2.1.35202_001	325261	Aq	OMA01093	19	C.1
ta.1	Ta_Tadh_P51625	3193342	Ta	OMA01093	19	C.1
nv.5	Nv_NVE16459	6384236	Nv	OMA01093	19	C.1
ep.198	Ep_XP_020896439.1	26116	Ep	OMA01093	19	C.1
am.196	Am_amil.1.2.11808.m1	165006	Am	OMA01093	19	C.1
xs.10	Xs_Xe_023245-T1	5687647	Xs	OMA01093	19	C.1
aa.268	Aa_scaffold270.g20.t2	350646	Aa	OMA01093	19	C.1
re.20	Re_Res_017010-T1	1854840	Re	OMA01093	19	C.1
ch.212	Ch_TCONS_00013373-protein	174397	Ch	OMA01093	19	C.1
hv.5	Hv_XP_047134779.1	32466876	Hv	OMA01093	19	C.1
cr.9	Cr_SINCROG017289	76118546	Cr	OMA01093	19	C.1
py.14	Py_PY_T17958	4135372	Py	OMA01093	19	C.1
bf.3	Bf_BL22251.1	7769074	Bf	OMA01093	19	C.1
lo.8	Lo_ENSLOCP00000020144.1	30869693	Lo	OMA01093	19	C.1
xs.11	Xs_Xe_000459-T1	2972698	Xs	OMA01096	3	C.1
hv.3	Hv_XP_047129037.1	42188846	Hv	OMA01096	3	C.1
am.307	Am_amil.1.2.15213.m1	31443	Am	OMA01108	9	C.1
xs.7	Xs_Xe_004688-T1	11167191	Xs	OMA01108	9	C.1
re.17	Re_Res_013629-T1	6035223	Re	OMA01108	9	C.1
ch.12	Ch_TCONS_00066122-protein	103671	Ch	OMA01108	9	C.1
hv.13	Hv_XP_047146043.1	33814192	Hv	OMA01108	9	C.1
nv.1	Nv_NVE13950	4079156	Nv	OMA01112	9	C.1
am.59	Am_amil.1.2.5920.m1	234701	Am	OMA01112	9	C.1
hv.8	Hv_XP_012556830.2	2430767	Hv	OMA01112	9	C.1
tc.1	Tc_Tco_002293-T2	38516620	Tc	OMA01112	9	C.1
cr.11	Cr_SINCROG019684	29870454	Cr	OMA01112	9	C.1
py.7	Py_PY_T11963	40509106	Py	OMA01112	9	C.1
aq.110	Aq_Aqu2.1.31923_001	135077	Aq	OMA01147	19	C.1
ta.5	Ta_Tadh_P23934	1696721	Ta	OMA01147	19	C.1
nv.1	Nv_NVE13166	10879774	Nv	OMA01147	19	C.1
ep.345	Ep_XP_020904746.2	122322	Ep	OMA01147	19	C.1
am.144	Am_amil.1.2.9843.m1	558654	Am	OMA01147	19	C.1
xs.7	Xs_Xe_003486-T1	1564713	Xs	OMA01147	19	C.1
aa.223	Aa_scaffold223.g20.t3	225956	Aa	OMA01147	19	C.1
re.17	Re_Res_013392-T1	2105039	Re	OMA01147	19	C.1
ch.144	Ch_TCONS_00062703-protein	477784	Ch	OMA01147	19	C.1
hv.13	Hv_XP_047122675.1	21419272	Hv	OMA01147	19	C.1
tc.1	Tc_Tco_002238-T1	37520470	Tc	OMA01147	19	C.1
cr.11	Cr_SINCROG019611	24298572	Cr	OMA01147	19	C.1
py.7	Py_PY_T11200	13339380	Py	OMA01147	19	C.1
bf.5	Bf_BL16042.1	26110959	Bf	OMA01147	19	C.1
lo.5	Lo_ENSLOCP00000012757.1	24295311	Lo	OMA01147	19	C.1
nv.1	Nv_NVE8738	14538289	Nv	OMA01165	11	C.1
am.159	Am_amil.1.2.10546.m1	337499	Am	OMA01165	11	C.1
aa.39	Aa_scaffold34.g78.t3	779562	Aa	OMA01165	11	C.1
re.8	Re_Res_016619-T1	9565041	Re	OMA01165	11	C.1
tc.3	Tc_Tco_018775-T1	1240545	Tc	OMA01165	11	C.1
cr.7	Cr_SINCROG016181	92556018	Cr	OMA01165	11	C.1
py.5	Py_PY_T09196	44125669	Py	OMA01165	11	C.1
bf.15	Bf_BL08678.1	142941	Bf	OMA01165	11	C.1
ep.118	Ep_XP_028516543.1	113048	Ep	OMA01176	16	C.1
xs.7	Xs_Xe_003487-T1	1592784	Xs	OMA01176	16	C.1
aa.154	Aa_scaffold154.g42.t2	696713	Aa	OMA01176	16	C.1
re.17	Re_Res_013767-T1	8119333	Re	OMA01176	16	C.1
hv.13	Hv_XP_047146441.1	21132417	Hv	OMA01176	16	C.1
tc.11	Tc_Tco_008580-T1	2890054	Tc	OMA01176	16	C.1
cr.3	Cr_SINCROG006322	44767807	Cr	OMA01176	16	C.1
py.7	Py_PY_T11772	33937885	Py	OMA01176	16	C.1
bf.3	Bf_BL21501.1	19550797	Bf	OMA01176	16	C.1
lo.5	Lo_ENSLOCP00000012945.1	25922024	Lo	OMA01176	16	C.1
nv.5	Nv_NVE6522	14064858	Nv	OMA01205	7	C.1
xs.15	Xs_Xe_024706-T2	5870422	Xs	OMA01205	7	C.1
hv.5	Hv_XP_047134368.1	17923720	Hv	OMA01205	7	C.1
tc.1	Tc_Tco_002596-T1	43341182	Tc	OMA01205	7	C.1
nv.1	Nv_NVE13965	4261854	Nv	OMA01224	16	C.1
am.24	Am_amil.1.2.3133.m1	653350	Am	OMA01224	16	C.1
xs.4	Xs_Xe_015925-T1	15376763	Xs	OMA01224	16	C.1
re.17	Re_Res_013677-T1	6875460	Re	OMA01224	16	C.1
ch.95	Ch_TCONS_00051415-protein	423727	Ch	OMA01224	16	C.1
hv.14	Hv_XP_047124036.1	29672959	Hv	OMA01224	16	C.1
tc.1	Tc_Tco_002082-T1	35567871	Tc	OMA01224	16	C.1
cr.8	Cr_SINCROG014084	60577117	Cr	OMA01224	16	C.1
py.7	Py_PY_T11282	16748185	Py	OMA01224	16	C.1
bf.5	Bf_BL27462.1	12457249	Bf	OMA01224	16	C.1
lo.5	Lo_ENSLOCP00000016618.1	43474281	Lo	OMA01224	16	C.1
aq.18	Aq_Aqu2.1.40394_001	298051	Aq	OMA01244	14	C.1
am.189	Am_amil.1.2.21212.m1	467618	Am	OMA01244	14	C.1
xs.7	Xs_Xe_003567-T1	1971325	Xs	OMA01244	14	C.1
aa.134	Aa_scaffold134.g25.t3	366796	Aa	OMA01244	14	C.1
re.17	Re_Res_013360-T1	1527857	Re	OMA01244	14	C.1
hv.15	Hv_XP_002163425.2	1213542	Hv	OMA01244	14	C.1
tc.8	Tc_Tco_005047-T2	3975635	Tc	OMA01244	14	C.1
py.7	Py_PY_T11627	29255069	Py	OMA01244	14	C.1
bf.5	Bf_BL27510.1	13060204	Bf	OMA01244	14	C.1
lo.5	Lo_ENSLOCP00000012560.1	23504874	Lo	OMA01244	14	C.1
nv.1	Nv_NVE25312	8273509	Nv	OMA01287	4	C.1
hv.1	Hv_XP_012557825.2	44843338	Hv	OMA01287	4	C.1
nv.1	Nv_NVE23916	7191253	Nv	OMA01294	9	C.1
ep.105	Ep_XP_020892379.2	219855	Ep	OMA01294	9	C.1
xs.7	Xs_Xe_003871-T1	4634242	Xs	OMA01294	9	C.1
re.17	Re_Res_013742-T1	7660616	Re	OMA01294	9	C.1
ch.12	Ch_TCONS_00066243-protein	807476	Ch	OMA01294	9	C.1
hv.13	Hv_XP_047146355.1	24650529	Hv	OMA01294	9	C.1
bf.5	Bf_BL28119.1	22626840	Bf	OMA01294	9	C.1
aq.66	Aq_Aqu2.1.36075_001	219053	Aq	OMA01314	19	C.1
nv.1	Nv_NVE8734	14496430	Nv	OMA01314	19	C.1
ep.64	Ep_XP_020911459.2	381047	Ep	OMA01314	19	C.1
am.53	Am_amil.1.2.5551.m1	767263	Am	OMA01314	19	C.1
xs.11	Xs_Xe_000986-T1	6814356	Xs	OMA01314	19	C.1
aa.244	Aa_scaffold239.g19.t1	268366	Aa	OMA01314	19	C.1
re.8	Re_Res_016301-T1	4534379	Re	OMA01314	19	C.1
hv.15	Hv_XP_047123860.1	20294065	Hv	OMA01314	19	C.1
tc.13	Tc_Tco_006694-T1	8155770	Tc	OMA01314	19	C.1
cr.10	Cr_SINCROG018231	36937275	Cr	OMA01314	19	C.1
py.1	Py_PY_T02314	119004116	Py	OMA01314	19	C.1
bf.15	Bf_BL24388.1	16632504	Bf	OMA01314	19	C.1
lo.4	Lo_ENSLOCP00000016447.1	66332413	Lo	OMA01314	19	C.1
ta.7	Ta_Tadh_P58051	2374750	Ta	OMA01397	16	C.1
nv.1	Nv_NVE6338	16642560	Nv	OMA01397	16	C.1
xs.12	Xs_Xe_009328-T1	1740784	Xs	OMA01397	16	C.1
re.8	Re_Res_016532-T1	8027528	Re	OMA01397	16	C.1
hv.15	Hv_XP_047123143.1	22969287	Hv	OMA01397	16	C.1
tc.7	Tc_Tco_011833-T1	25738206	Tc	OMA01397	16	C.1
cr.6	Cr_SINCROG011602	2379071	Cr	OMA01397	16	C.1
py.5	Py_PY_T09064	39569706	Py	OMA01397	16	C.1
bf.15	Bf_BL12231.1	2372847	Bf	OMA01397	16	C.1
lo.2	Lo_ENSLOCP00000012354.1	36916745	Lo	OMA01397	16	C.1
ta.8	Ta_Tadh_P58620	1710953	Ta	OMA01412	9	C.1
nv.1	Nv_NVE20440	16996480	Nv	OMA01412	9	C.1
ep.90	Ep_XP_020915801.1	260765	Ep	OMA01412	9	C.1
am.164	Am_amil.1.2.10896.m1	93554	Am	OMA01412	9	C.1
re.8	Re_Res_016801-T1	12096143	Re	OMA01412	9	C.1
hv.3	Hv_XP_047128177.1	11815358	Hv	OMA01412	9	C.1
bf.3	Bf_BL21773.1	15592620	Bf	OMA01412	9	C.1
em.1	Em_Em0001g447a	3599607	Em	OMA01419	6	C.1
re.8	Re_Res_016553-T1	8441761	Re	OMA01419	6	C.1
hv.1	Hv_XP_012564584.1	44669424	Hv	OMA01419	6	C.1
aa.178	Aa_scaffold178.g36.t1	474497	Aa	OMA01441	3	C.1
re.17	Re_Res_013491-T1	3546795	Re	OMA01441	3	C.1
em.1	Em_Em0001g623a	5212843	Em	OMA01456	21	C.1
ta.5	Ta_Tadh_P63833	2009355	Ta	OMA01456	21	C.1
nv.1	Nv_NVE1108	4641010	Nv	OMA01456	21	C.1
ep.215	Ep_XP_020897996.1	353619	Ep	OMA01456	21	C.1
am.144	Am_amil.1.2.9818.m1	246926	Am	OMA01456	21	C.1
aa.158	Aa_scaffold159.g54.t1	592795	Aa	OMA01456	21	C.1
re.17	Re_Res_013808-T2	8526097	Re	OMA01456	21	C.1
hv.13	Hv_XP_047146873.1	25769530	Hv	OMA01456	21	C.1
tc.1	Tc_Tco_002299-T1	38630581	Tc	OMA01456	21	C.1
cr.9	Cr_SINCROG017093	63708003	Cr	OMA01456	21	C.1
py.7	Py_PY_T11655	30085546	Py	OMA01456	21	C.1
bf.5	Bf_BL27964.1	20185268	Bf	OMA01456	21	C.1
lo.5	Lo_ENSLOCP00000016073.1	40458366	Lo	OMA01456	21	C.1
nv.1	Nv_NVE17413	12235484	Nv	OMA01466	8	C.1
aa.244	Aa_scaffold239.g24.t2	345576	Aa	OMA01466	8	C.1
re.8	Re_Res_016305-T1	4630850	Re	OMA01466	8	C.1
hv.15	Hv_XP_012561041.1	24875946	Hv	OMA01466	8	C.1
lo.2	Lo_ENSLOCP00000015408.1	53373898	Lo	OMA01466	8	C.1
nv.5	Nv_NVE2087	9613285	Nv	OMA01484	17	C.1
ep.192	Ep_XP_020896613.1	243816	Ep	OMA01484	17	C.1
am.196	Am_amil.1.2.11828.m1	404386	Am	OMA01484	17	C.1
xs.10	Xs_Xe_022814-T1	1098650	Xs	OMA01484	17	C.1
aa.242	Aa_scaffold243.g27.t1	300036	Aa	OMA01484	17	C.1
re.20	Re_Res_017085-T1	3133740	Re	OMA01484	17	C.1
hv.5	Hv_XP_012557587.1	16712811	Hv	OMA01484	17	C.1
tc.14	Tc_Tco_016586-T1	11236917	Tc	OMA01484	17	C.1
cr.8	Cr_SINCROG013938	49138425	Cr	OMA01484	17	C.1
py.14	Py_PY_T18387	20823586	Py	OMA01484	17	C.1
bf.3	Bf_BL23954.1	490699	Bf	OMA01484	17	C.1
lo.3	Lo_ENSLOCP00000012853.1	28692468	Lo	OMA01484	17	C.1
re.17	Re_Res_013281-T1	224355	Re	OMA01493	8	C.1
hv.13	Hv_XP_047146092.1	30276806	Hv	OMA01493	8	C.1
tc.1	Tc_Tco_002287-T2	38431987	Tc	OMA01493	8	C.1
cr.9	Cr_SINCROG017167	68254115	Cr	OMA01493	8	C.1
lo.5	Lo_ENSLOCP00000012599.1	23790243	Lo	OMA01493	8	C.1
em.11	Em_Em0011g1024a	8290645	Em	OMA01498	18	C.1
ta.10	Ta_Tadh_P29198	2236722	Ta	OMA01498	18	C.1
ep.187	Ep_XP_020896234.1	33553	Ep	OMA01498	18	C.1
xs.11	Xs_Xe_001068-T1	7472888	Xs	OMA01498	18	C.1
re.8	Re_Res_016178-T1	2736078	Re	OMA01498	18	C.1
ch.70	Ch_TCONS_00045999-protein	497926	Ch	OMA01498	18	C.1
hv.15	Hv_XP_047122862.1	28162519	Hv	OMA01498	18	C.1
tc.3	Tc_Tco_019013-T1	4900386	Tc	OMA01498	18	C.1
cr.2	Cr_SINCROG005616	173249501	Cr	OMA01498	18	C.1
py.5	Py_PY_T08549	20383358	Py	OMA01498	18	C.1
bf.15	Bf_BL05884.1	4709520	Bf	OMA01498	18	C.1
lo.2	Lo_ENSLOCP00000015614.1	53962686	Lo	OMA01498	18	C.1
aa.1	Aa_scaffold1.g154.t1	2401699	Aa	OMA01517	3	C.1
re.8	Re_Res_016791-T1	11981365	Re	OMA01517	3	C.1
ta.7	Ta_Tadh_P27926	3452960	Ta	OMA01532	18	C.1
nv.1	Nv_NVE11903	13766885	Nv	OMA01532	18	C.1
ep.29	Ep_XP_028514992.1	130048	Ep	OMA01532	18	C.1
am.209	Am_amil.1.2.12004.m1	439977	Am	OMA01532	18	C.1
xs.11	Xs_Xe_000988-T1	6829283	Xs	OMA01532	18	C.1
aa.194	Aa_scaffold193.g21.t1	285456	Aa	OMA01532	18	C.1
re.8	Re_Res_016420-T1	6353240	Re	OMA01532	18	C.1
hv.15	Hv_XP_002160817.2	20719253	Hv	OMA01532	18	C.1
tc.3	Tc_Tco_018913-T1	3347073	Tc	OMA01532	18	C.1
cr.2	Cr_SINCROG005135	138991183	Cr	OMA01532	18	C.1
py.5	Py_PY_T08182	7494340	Py	OMA01532	18	C.1
lo.2	Lo_ENSLOCP00000012284.1	36594147	Lo	OMA01532	18	C.1
nv.1	Nv_NVE25348	7707433	Nv	OMA01539	10	C.1
hv.13	Hv_XP_002159074.3	30408038	Hv	OMA01539	10	C.1
py.7	Py_PY_T12055	43555478	Py	OMA01539	10	C.1
lo.5	Lo_ENSLOCP00000012127.1	21538758	Lo	OMA01539	10	C.1
ta.1	Ta_Tadh_P18952	6750464	Ta	OMA01591	16	C.1
nv.5	Nv_NVE16360	5431866	Nv	OMA01591	16	C.1
ep.72	Ep_XP_028518587.1	547542	Ep	OMA01591	16	C.1
am.12	Am_amil.1.2.1806.m1	12036	Am	OMA01591	16	C.1
xs.10	Xs_Xe_023103-T1	3934915	Xs	OMA01591	16	C.1
re.20	Re_Res_017033-T1	2285995	Re	OMA01591	16	C.1
hv.5	Hv_XP_012566342.1	10077567	Hv	OMA01591	16	C.1
tc.1	Tc_Tco_003608-T1	64663571	Tc	OMA01591	16	C.1
cr.8	Cr_SINCROG013912	48282343	Cr	OMA01591	16	C.1
py.14	Py_PY_T17920	2773141	Py	OMA01591	16	C.1
lo.27	Lo_ENSLOCP00000004276.1	7674854	Lo	OMA01591	16	C.1
aq.7	Aq_Aqu2.1.42624_001	312117	Aq	OMA01597	9	C.1
nv.1	Nv_NVE438	15763855	Nv	OMA01597	9	C.1
ep.69	Ep_XP_028514501.1	293334	Ep	OMA01597	9	C.1
am.141	Am_amil.1.2.21086.m1	588018	Am	OMA01597	9	C.1
xs.7	Xs_Xe_004669-T1	11050058	Xs	OMA01597	9	C.1
re.20	Re_Res_016903-T1	116933	Re	OMA01597	9	C.1
py.7	Py_PY_T11264	16189140	Py	OMA01597	9	C.1
bf.5	Bf_BL21212.1	29289204	Bf	OMA01597	9	C.1
lo.1	Lo_ENSLOCP00000021208.1	60365694	Lo	OMA01597	9	C.1
nv.5	Nv_NVE16367	5517562	Nv	OMA01600	6	C.1
ep.198	Ep_XP_028513757.1	104829	Ep	OMA01600	6	C.1
xs.3	Xs_Xe_019836-T1	10309723	Xs	OMA01600	6	C.1
re.20	Re_Res_017158-T1	4052053	Re	OMA01600	6	C.1
ch.340	Ch_TCONS_00018439-protein	320839	Ch	OMA01600	6	C.1
nv.1	Nv_NVE13152	11013460	Nv	OMA01648	14	C.1
ep.345	Ep_XP_020904725.1	69498	Ep	OMA01648	14	C.1
am.144	Am_amil.1.2.9840.m1	640325	Am	OMA01648	14	C.1
xs.7	Xs_Xe_004283-T1	8096726	Xs	OMA01648	14	C.1
aa.58	Aa_scaffold56.g82.t1	1164353	Aa	OMA01648	14	C.1
re.17	Re_Res_013587-T1	5342412	Re	OMA01648	14	C.1
hv.13	Hv_XP_012557389.2	28451699	Hv	OMA01648	14	C.1
tc.1	Tc_Tco_002068-T1	35389812	Tc	OMA01648	14	C.1
cr.1	Cr_SINCROG001757	105474591	Cr	OMA01648	14	C.1
bf.5	Bf_BL27884.1	18613159	Bf	OMA01648	14	C.1
lo.5	Lo_ENSLOCP00000017340.1	47858091	Lo	OMA01648	14	C.1
ta.1	Ta_Tadh_P18979	3262763	Ta	OMA01658	17	C.1
nv.5	Nv_NVE16423	6045685	Nv	OMA01658	17	C.1
ep.23	Ep_XP_020899590.1	248815	Ep	OMA01658	17	C.1
am.78	Am_amil.1.2.7033.m1	614315	Am	OMA01658	17	C.1
xs.15	Xs_Xe_024414-T1	3725649	Xs	OMA01658	17	C.1
aa.15	Aa_scaffold11.g168.t1	2321652	Aa	OMA01658	17	C.1
re.8	Re_Res_016221-T1	3433376	Re	OMA01658	17	C.1
hv.13	Hv_XP_047145987.1	6226633	Hv	OMA01658	17	C.1
tc.1	Tc_Tco_000584-T1	10613933	Tc	OMA01658	17	C.1
py.14	Py_PY_T18438	22556000	Py	OMA01658	17	C.1
bf.3	Bf_BL21604.1	17969481	Bf	OMA01658	17	C.1
ep.192	Ep_XP_028513811.1	27585	Ep	OMA01660	7	C.1
am.196	Am_amil.1.2.11812.m1	227661	Am	OMA01660	7	C.1
re.20	Re_Res_017259-T1	5613463	Re	OMA01660	7	C.1
hv.3	Hv_NP_001267732.1	49192310	Hv	OMA01660	7	C.1
nv.1	Nv_NVE13056	12026041	Nv	OMA01695	5	C.1
ep.212	Ep_XP_020897494.1	125461	Ep	OMA01695	5	C.1
am.159	Am_amil.1.2.10544.m1	306150	Am	OMA01695	5	C.1
bf.6	Bf_BL05414.1	7257695	Bf	OMA01695	5	C.1
ep.90	Ep_XP_020915795.1	388728	Ep	OMA01700	8	C.1
xs.11	Xs_Xe_000394-T1	2524868	Xs	OMA01700	8	C.1
aa.173	Aa_scaffold174.g54.t1	555978	Aa	OMA01700	8	C.1
re.8	Re_Res_016769-T2	11659574	Re	OMA01700	8	C.1
hv.15	Hv_XP_047123649.1	25579003	Hv	OMA01700	8	C.1
aa.30	Aa_scaffold28.g124.t1	1615892	Aa	OMA01727	5	C.1
hv.3	Hv_XP_012563685.2	9261178	Hv	OMA01727	5	C.1
aq.7	Aq_Aqu2.1.42542_001	72672	Aq	OMA01735	17	C.1
ta.5	Ta_Tadh_P24207	1854846	Ta	OMA01735	17	C.1
nv.1	Nv_NVE6226	5891700	Nv	OMA01735	17	C.1
ep.215	Ep_XP_020897980.1	229129	Ep	OMA01735	17	C.1
xs.7	Xs_Xe_003593-T1	2162682	Xs	OMA01735	17	C.1
re.17	Re_Res_013367-T1	1643662	Re	OMA01735	17	C.1
ch.95	Ch_TCONS_00051419-protein	468941	Ch	OMA01735	17	C.1
hv.13	Hv_XP_047122629.1	23294599	Hv	OMA01735	17	C.1
tc.8	Tc_Tco_005335-T1	8926115	Tc	OMA01735	17	C.1
cr.1	Cr_SINCROG001063	60070663	Cr	OMA01735	17	C.1
py.7	Py_PY_T11739	32731564	Py	OMA01735	17	C.1
bf.5	Bf_BL27453.1	12360800	Bf	OMA01735	17	C.1
lo.8	Lo_ENSLOCP00000019326.1	14505857	Lo	OMA01735	17	C.1
em.11	Em_Em0011g1026a	8308686	Em	OMA01736	13	C.1
ep.114	Ep_XP_020896014.2	331641	Ep	OMA01736	13	C.1
aa.173	Aa_scaffold174.g22.t1	190781	Aa	OMA01736	13	C.1
re.8	Re_Res_016406-T1	6169541	Re	OMA01736	13	C.1
hv.15	Hv_XP_047123737.1	13653955	Hv	OMA01736	13	C.1
tc.3	Tc_Tco_019240-T1	8612570	Tc	OMA01736	13	C.1
cr.2	Cr_SINCROG005005	127092878	Cr	OMA01736	13	C.1
py.5	Py_PY_T09229	45278173	Py	OMA01736	13	C.1
bf.15	Bf_BL06188.1	10706104	Bf	OMA01736	13	C.1
lo.2	Lo_ENSLOCP00000013613.1	45245154	Lo	OMA01736	13	C.1
ta.9	Ta_Tadh_P28605	243456	Ta	OMA01737	16	C.1
am.220	Am_amil.1.2.21514.m1	239517	Am	OMA01737	16	C.1
xs.11	Xs_Xe_000389-T1	2490575	Xs	OMA01737	16	C.1
aa.39	Aa_scaffold34.g135.t1	1544785	Aa	OMA01737	16	C.1
re.8	Re_Res_016675-T1	10408024	Re	OMA01737	16	C.1
hv.14	Hv_XP_002153837.3	765844	Hv	OMA01737	16	C.1
tc.3	Tc_Tco_018885-T1	3002601	Tc	OMA01737	16	C.1
cr.6	Cr_SINCROG011674	6396592	Cr	OMA01737	16	C.1
py.5	Py_PY_T08627	23641653	Py	OMA01737	16	C.1
lo.2	Lo_ENSLOCP00000009458.1	23501165	Lo	OMA01737	16	C.1
ta.7	Ta_Tadh_P58131	3028358	Ta	OMA01752	10	C.1
nv.1	Nv_NVE16886	16820236	Nv	OMA01752	10	C.1
re.8	Re_Res_017806-T1	2557673	Re	OMA01752	10	C.1
hv.15	Hv_XP_047123941.1	35459270	Hv	OMA01752	10	C.1
bf.15	Bf_BL06145.1	9855653	Bf	OMA01752	10	C.1
lo.2	Lo_ENSLOCP00000015737.1	54374144	Lo	OMA01752	10	C.1
ta.1	Ta_Tadh_P51823	5165939	Ta	OMA01759	18	C.1
nv.5	Nv_NVE16361	5453605	Nv	OMA01759	18	C.1
ep.163	Ep_XP_028513301.1	225309	Ep	OMA01759	18	C.1
am.22	Am_amil.1.2.2901.m1	539665	Am	OMA01759	18	C.1
xs.10	Xs_Xe_023520-T1	8261555	Xs	OMA01759	18	C.1
aa.268	Aa_scaffold270.g16.t1	235256	Aa	OMA01759	18	C.1
re.20	Re_Res_017007-T1	1790573	Re	OMA01759	18	C.1
ch.340	Ch_TCONS_00018418-protein	154988	Ch	OMA01759	18	C.1
hv.5	Hv_XP_047135070.1	43360118	Hv	OMA01759	18	C.1
tc.14	Tc_Tco_016533-T1	10021749	Tc	OMA01759	18	C.1
cr.8	Cr_SINCROG013982	51546530	Cr	OMA01759	18	C.1
py.14	Py_PY_T17866	115513	Py	OMA01759	18	C.1
bf.3	Bf_BL16603.1	3824078	Bf	OMA01759	18	C.1
lo.27	Lo_ENSLOCP00000007648.1	12902957	Lo	OMA01759	18	C.1
aa.75	Aa_scaffold65.g9.t1	137996	Aa	OMA01762	4	C.1
re.8	Re_Res_017810-T1	5998962	Re	OMA01762	4	C.1
hv.10	Hv_XP_012564891.2	5263105	Hv	OMA01762	4	C.1
ta.1	Ta_Tadh_P51955	6135394	Ta	OMA01765	9	C.1
ep.23	Ep_XP_020899525.1	972087	Ep	OMA01765	9	C.1
xs.1	Xs_Xe_026560-T1	5758654	Xs	OMA01765	9	C.1
re.20	Re_Res_017209-T1	4855729	Re	OMA01765	9	C.1
hv.5	Hv_XP_047135676.1	54667880	Hv	OMA01765	9	C.1
em.11	Em_Em0011g785a	6461068	Em	OMA01778	18	C.1
ta.7	Ta_Tadh_P27651	816044	Ta	OMA01778	18	C.1
nv.1	Nv_NVE6451	10034417	Nv	OMA01778	18	C.1
ep.165	Ep_XP_020893468.1	168581	Ep	OMA01778	18	C.1
am.47	Am_amil.1.2.5162.m1	695769	Am	OMA01778	18	C.1
xs.12	Xs_Xe_010164-T1	9369963	Xs	OMA01778	18	C.1
aa.140	Aa_scaffold140.g28.t1	403387	Aa	OMA01778	18	C.1
re.8	Re_Res_016552-T1	8425978	Re	OMA01778	18	C.1
hv.13	Hv_XP_012560110.2	11313739	Hv	OMA01778	18	C.1
py.5	Py_PY_T09167	43221475	Py	OMA01778	18	C.1
bf.15	Bf_BL05865.1	4258727	Bf	OMA01778	18	C.1
lo.10	Lo_ENSLOCP00000007754.1	9400701	Lo	OMA01778	18	C.1
aa.173	Aa_scaffold174.g22.t2	190781	Aa	OMA01816	6	C.1
hv.15	Hv_XP_047123738.1	13653955	Hv	OMA01816	6	C.1
lo.19	Lo_ENSLOCP00000000996.1	1692357	Lo	OMA01816	6	C.1
em.23	Em_Em0023g379a	2043389	Em	OMA01818	18	C.1
aq.89	Aq_Aqu2.1.33325_001	54082	Aq	OMA01818	18	C.1
ta.7	Ta_Tadh_P58003	2025564	Ta	OMA01818	18	C.1
nv.1	Nv_NVE16893	16770183	Nv	OMA01818	18	C.1
ep.187	Ep_XP_020896287.1	360470	Ep	OMA01818	18	C.1
am.164	Am_amil.1.2.10931.m1	558754	Am	OMA01818	18	C.1
re.8	Re_Res_016188-T1	2814066	Re	OMA01818	18	C.1
hv.15	Hv_XP_002159119.3	18286805	Hv	OMA01818	18	C.1
tc.7	Tc_Tco_011742-T1	24247366	Tc	OMA01818	18	C.1
cr.13	Cr_SINCROG022569	48446912	Cr	OMA01818	18	C.1
py.5	Py_PY_T08187	7686634	Py	OMA01818	18	C.1
lo.12	Lo_ENSLOCP00000006310.1	10723026	Lo	OMA01818	18	C.1
aq.235	Aq_Aqu2.1.26137_001	88032	Aq	OMA01820	6	C.1
xs.13	Xs_Xe_013053-T1	2809222	Xs	OMA01820	6	C.1
hv.15	Hv_XP_047123517.1	10427396	Hv	OMA01820	6	C.1
tc.15	Tc_Tco_018441-T1	4025450	Tc	OMA01820	6	C.1
py.19	Py_PY_T23936	23904768	Py	OMA01820	6	C.1
nv.6	Nv_NVE984	5226655	Nv	OMA01826	9	C.1
xs.10	Xs_Xe_023282-T1	6042192	Xs	OMA01826	9	C.1
hv.5	Hv_XP_012562625.2	18086616	Hv	OMA01826	9	C.1
tc.8	Tc_Tco_005381-T1	9679745	Tc	OMA01826	9	C.1
cr.2	Cr_SINCROG004902	119501376	Cr	OMA01826	9	C.1
lo.19	Lo_ENSLOCP00000004322.1	5221270	Lo	OMA01826	9	C.1
nv.1	Nv_NVE6222	5938657	Nv	OMA01862	13	C.1
ep.114	Ep_XP_020896317.1	493550	Ep	OMA01862	13	C.1
am.117	Am_amil.1.2.9123.m1	352071	Am	OMA01862	13	C.1
xs.11	Xs_Xe_000384-T1	2464753	Xs	OMA01862	13	C.1
aa.73	Aa_scaffold73.g73.t1	947285	Aa	OMA01862	13	C.1
re.8	Re_Res_016711-T1	10985935	Re	OMA01862	13	C.1
hv.13	Hv_XP_012563007.1	4418478	Hv	OMA01862	13	C.1
cr.4	Cr_SINCROG010038	128635751	Cr	OMA01862	13	C.1
py.16	Py_PY_T21586	24196093	Py	OMA01862	13	C.1
bf.5	Bf_BL28169.1	23370880	Bf	OMA01862	13	C.1
nv.1	Nv_NVE6321	16423466	Nv	OMA01887	11	C.1
ep.140	Ep_XP_020917840.1	221174	Ep	OMA01887	11	C.1
am.53	Am_amil.1.2.5530.m1	485760	Am	OMA01887	11	C.1
xs.11	Xs_Xe_000816-T1	5512495	Xs	OMA01887	11	C.1
re.8	Re_Res_016393-T1	6024654	Re	OMA01887	11	C.1
hv.13	Hv_XP_047122355.1	10635785	Hv	OMA01887	11	C.1
py.5	Py_PY_T08522	19750122	Py	OMA01887	11	C.1
bf.15	Bf_BL06105.1	8657822	Bf	OMA01887	11	C.1
ep.206	Ep_XP_020897254.1	233496	Ep	OMA01908	7	C.1
am.307	Am_amil.1.2.15231.m1	235855	Am	OMA01908	7	C.1
aa.58	Aa_scaffold56.g85.t2	1209832	Aa	OMA01908	7	C.1
re.17	Re_Res_013591-T1	5395838	Re	OMA01908	7	C.1
hv.13	Hv_XP_012560587.1	27134331	Hv	OMA01908	7	C.1
em.11	Em_Em0011g1196a	9675721	Em	OMA01918	17	C.1
ta.7	Ta_Tadh_P57846	574140	Ta	OMA01918	17	C.1
nv.1	Nv_NVE25309	8297057	Nv	OMA01918	17	C.1
ep.370	Ep_XP_020903056.1	85324	Ep	OMA01918	17	C.1
am.159	Am_amil.1.2.10532.m1	71572	Am	OMA01918	17	C.1
xs.12	Xs_Xe_009697-T1	5323737	Xs	OMA01918	17	C.1
aa.9	Aa_scaffold8.g144.t1	1765049	Aa	OMA01918	17	C.1
re.14	Re_Res_002996-T1	1820827	Re	OMA01918	17	C.1
hv.1	Hv_XP_002157595.2	46152872	Hv	OMA01918	17	C.1
tc.7	Tc_Tco_011747-T1	24336159	Tc	OMA01918	17	C.1
cr.6	Cr_SINCROG011600	2317570	Cr	OMA01918	17	C.1
py.5	Py_PY_T09199	44204586	Py	OMA01918	17	C.1
bf.15	Bf_BL03660.1	20130035	Bf	OMA01918	17	C.1
lo.10	Lo_ENSLOCP00000013009.1	26789318	Lo	OMA01918	17	C.1
nv.1	Nv_NVE20445	17039744	Nv	OMA01961	8	C.1
ep.86	Ep_XP_020915465.1	335668	Ep	OMA01961	8	C.1
am.47	Am_amil.1.2.5106.m1	34966	Am	OMA01961	8	C.1
hv.15	Hv_XP_047123377.1	24918017	Hv	OMA01961	8	C.1
py.5	Py_PY_T09142	41973487	Py	OMA01961	8	C.1
bf.15	Bf_BL06305.1	12595922	Bf	OMA01961	8	C.1
lo.10	Lo_ENSLOCP00000006989.1	8646661	Lo	OMA01961	8	C.1
aq.339	Aq_Aqu2.1.23762_001	10136	Aq	OMA01988	15	C.1
ta.26	Ta_Tadh_P32738	116479	Ta	OMA01988	15	C.1
nv.5	Nv_NVE2160	10398071	Nv	OMA01988	15	C.1
xs.13	Xs_Xe_012706-T1	822242	Xs	OMA01988	15	C.1
aa.62	Aa_scaffold58.g1.t1	5906	Aa	OMA01988	15	C.1
re.20	Re_Res_016986-T1	1399294	Re	OMA01988	15	C.1
ch.10	Ch_TCONS_00053584-protein	827368	Ch	OMA01988	15	C.1
hv.5	Hv_XP_047134820.1	33868773	Hv	OMA01988	15	C.1
tc.1	Tc_Tco_000234-T1	4768920	Tc	OMA01988	15	C.1
cr.13	Cr_SINCROG021679	623285	Cr	OMA01988	15	C.1
bf.7	Bf_BL03192.1	13040812	Bf	OMA01988	15	C.1
lo.8	Lo_ENSLOCP00000018656.1	2003751	Lo	OMA01988	15	C.1
em.11	Em_Em0011g325a	2102205	Em	OMA02004	9	C.1
aq.77	Aq_Aqu2.1.34274_001	107057	Aq	OMA02004	9	C.1
ep.86	Ep_XP_020915466.1	335668	Ep	OMA02004	9	C.1
re.8	Re_Res_016703-T1	10800574	Re	OMA02004	9	C.1
hv.15	Hv_XP_047123374.1	24918017	Hv	OMA02004	9	C.1
cr.3	Cr_SINCROG007261	109697812	Cr	OMA02004	9	C.1
lo.6	Lo_ENSLOCP00000009541.1	15976926	Lo	OMA02004	9	C.1
xs.13	Xs_Xe_013517-T1	6010900	Xs	OMA02007	6	C.1
aa.24	Aa_scaffold21.g28.t1	274419	Aa	OMA02007	6	C.1
re.8	Re_Res_016498-T1	7617055	Re	OMA02007	6	C.1
hv.15	Hv_XP_012557517.1	9975915	Hv	OMA02007	6	C.1
lo.14	Lo_ENSLOCP00000003338.1	3939164	Lo	OMA02007	6	C.1
em.3	Em_Em0003g1002a	8531216	Em	OMA02012	20	C.1
aq.68	Aq_Aqu2.1.35181_001	277472	Aq	OMA02012	20	C.1
ta.1	Ta_Tadh_P19990	2041867	Ta	OMA02012	20	C.1
nv.5	Nv_NVE10088	1609850	Nv	OMA02012	20	C.1
ep.99	Ep_XP_020914962.1	313663	Ep	OMA02012	20	C.1
xs.4	Xs_Xe_014017-T1	89533	Xs	OMA02012	20	C.1
re.20	Re_Res_016981-T1	1364474	Re	OMA02012	20	C.1
hv.5	Hv_XP_047134606.1	25836730	Hv	OMA02012	20	C.1
tc.1	Tc_Tco_000312-T1	6956275	Tc	OMA02012	20	C.1
cr.1	Cr_SINCROG001588	93083194	Cr	OMA02012	20	C.1
py.14	Py_PY_T18097	10174514	Py	OMA02012	20	C.1
bf.3	Bf_BL22062.1	10393238	Bf	OMA02012	20	C.1
lo.27	Lo_ENSLOCP00000004649.1	8021015	Lo	OMA02012	20	C.1
nv.1	Nv_NVE6122	6964418	Nv	OMA02024	12	C.1
xs.7	Xs_Xe_003626-T1	2393115	Xs	OMA02024	12	C.1
re.17	Re_Res_013349-T1	1284170	Re	OMA02024	12	C.1
hv.13	Hv_XP_047122671.1	39008947	Hv	OMA02024	12	C.1
tc.1	Tc_Tco_002447-T1	41369490	Tc	OMA02024	12	C.1
cr.12	Cr_SINCROG021071	30047973	Cr	OMA02024	12	C.1
py.7	Py_PY_T11807	35389763	Py	OMA02024	12	C.1
bf.5	Bf_BL27607.1	14424834	Bf	OMA02024	12	C.1
lo.5	Lo_ENSLOCP00000011967.1	20221531	Lo	OMA02024	12	C.1
nv.1	Nv_NVE470	15363892	Nv	OMA02026	5	C.1
am.144	Am_amil.1.2.9799.m1	8953	Am	OMA02026	5	C.1
lo.8	Lo_ENSLOCP00000018473.1	94067	Lo	OMA02026	5	C.1
ch.212	Ch_TCONS_00013386-protein	289372	Ch	OMA02046	3	C.1
hv.5	Hv_XP_047134794.1	32936613	Hv	OMA02046	3	C.1
nv.5	Nv_NVE13841	11592239	Nv	OMA02056	9	C.1
xs.1	Xs_Xe_027495-T1	14171670	Xs	OMA02056	9	C.1
re.9	Re_Res_007524-T1	5686401	Re	OMA02056	9	C.1
hv.10	Hv_XP_047143229.1	28673278	Hv	OMA02056	9	C.1
py.19	Py_PY_T24056	29077373	Py	OMA02056	9	C.1
nv.1	Nv_NVE13916	3812863	Nv	OMA02097	8	C.1
hv.13	Hv_XP_047146069.1	35161334	Hv	OMA02097	8	C.1
em.11	Em_Em0011g117a	566966	Em	OMA02098	16	C.1
aq.77	Aq_Aqu2.1.34297_001	208651	Aq	OMA02098	16	C.1
nv.1	Nv_NVE6332	16576097	Nv	OMA02098	16	C.1
ep.212	Ep_XP_020897491.1	275775	Ep	OMA02098	16	C.1
am.118	Am_amil.1.2.9147.m1	78941	Am	OMA02098	16	C.1
re.8	Re_Res_016460-T1	7046432	Re	OMA02098	16	C.1
hv.15	Hv_XP_047122765.1	21086056	Hv	OMA02098	16	C.1
tc.3	Tc_Tco_018693-T1	286888	Tc	OMA02098	16	C.1
cr.1	Cr_SINCROG002570	149811651	Cr	OMA02098	16	C.1
bf.15	Bf_BL06341.1	13035071	Bf	OMA02098	16	C.1
lo.10	Lo_ENSLOCP00000010028.1	14631233	Lo	OMA02098	16	C.1
aa.140	Aa_scaffold140.g23.t4	317631	Aa	OMA02127	3	C.1
re.8	Re_Res_017814-T1	8342924	Re	OMA02127	3	C.1
aq.7	Aq_Aqu2.1.42766_001	840559	Aq	OMA02130	15	C.1
ta.5	Ta_Tadh_P24341	2385173	Ta	OMA02130	15	C.1
nv.1	Nv_NVE16135	1426865	Nv	OMA02130	15	C.1
am.258	Am_amil.1.2.12893.m1	386827	Am	OMA02130	15	C.1
aa.58	Aa_scaffold56.g84.t1	1184982	Aa	OMA02130	15	C.1
re.17	Re_Res_013589-T1	5365705	Re	OMA02130	15	C.1
hv.13	Hv_XP_047146684.1	20999989	Hv	OMA02130	15	C.1
tc.8	Tc_Tco_004943-T1	2629702	Tc	OMA02130	15	C.1
cr.14	Cr_SINCROG023372	38121721	Cr	OMA02130	15	C.1
py.7	Py_PY_T11626	29222521	Py	OMA02130	15	C.1
lo.8	Lo_ENSLOCP00000020399.1	36964932	Lo	OMA02130	15	C.1
aa.39	Aa_scaffold34.g95.t1	996886	Aa	OMA02136	4	C.1
re.8	Re_Res_016439-T1	6644318	Re	OMA02136	4	C.1
hv.13	Hv_XP_012554865.2	12684090	Hv	OMA02136	4	C.1
aa.173	Aa_scaffold174.g22.t3	190781	Aa	OMA02149	5	C.1
hv.15	Hv_XP_047123739.1	13653955	Hv	OMA02149	5	C.1
em.1	Em_Em0001g2644a	23979733	Em	OMA02187	19	C.1
aq.42	Aq_Aqu2.1.37420_001	39155	Aq	OMA02187	19	C.1
ta.5	Ta_Tadh_P55337	1867480	Ta	OMA02187	19	C.1
nv.1	Nv_NVE24493	18547844	Nv	OMA02187	19	C.1
ep.118	Ep_XP_028516548.1	165976	Ep	OMA02187	19	C.1
aa.19	Aa_scaffold15.g87.t1	1048294	Aa	OMA02187	19	C.1
re.17	Re_Res_013691-T1	7068447	Re	OMA02187	19	C.1
ch.74	Ch_TCONS_00005354-protein	537835	Ch	OMA02187	19	C.1
hv.13	Hv_XP_002154548.2	29478028	Hv	OMA02187	19	C.1
tc.1	Tc_Tco_002560-T1	42925650	Tc	OMA02187	19	C.1
py.7	Py_PY_T11816	35705422	Py	OMA02187	19	C.1
bf.5	Bf_BL09393.1	7274188	Bf	OMA02187	19	C.1
lo.8	Lo_ENSLOCP00000019223.1	11299307	Lo	OMA02187	19	C.1
nv.5	Nv_NVE3411	16039125	Nv	OMA02197	7	C.1
ep.198	Ep_XP_028513760.1	267802	Ep	OMA02197	7	C.1
am.22	Am_amil.1.2.2916.m1	691558	Am	OMA02197	7	C.1
hv.5	Hv_XP_047134046.1	6407378	Hv	OMA02197	7	C.1
py.14	Py_PY_T18210	13975179	Py	OMA02197	7	C.1
ep.71	Ep_XP_020912380.1	428014	Ep	OMA02205	7	C.1
am.90	Am_amil.1.2.7642.m1	664572	Am	OMA02205	7	C.1
aa.1	Aa_scaffold1.g166.t1	2600130	Aa	OMA02205	7	C.1
re.8	Re_Res_016778-T1	11782486	Re	OMA02205	7	C.1
hv.15	Hv_XP_047122830.1	14732037	Hv	OMA02205	7	C.1
aa.17	Aa_scaffold40.g150.t1	1812110	Aa	OMA02209	3	C.1
re.20	Re_Res_017013-T2	1963192	Re	OMA02209	3	C.1
ch.212	Ch_TCONS_00013419-protein	304452	Ch	OMA02209	3	C.1
em.8	Em_Em0008g1266a	10739105	Em	OMA02214	15	C.1
aq.55	Aq_Aqu2.1.36194_001	10725	Aq	OMA02214	15	C.1
nv.1	Nv_NVE20494	17491786	Nv	OMA02214	15	C.1
ep.187	Ep_XP_020896263.1	305265	Ep	OMA02214	15	C.1
am.19	Am_amil.1.2.2641.m1	21576	Am	OMA02214	15	C.1
xs.4	Xs_Xe_015747-T1	14059059	Xs	OMA02214	15	C.1
aa.262	Aa_scaffold267.g12.t1	103475	Aa	OMA02214	15	C.1
re.8	Re_Res_016194-T1	2949309	Re	OMA02214	15	C.1
hv.13	Hv_XP_002154828.3	12792218	Hv	OMA02214	15	C.1
py.5	Py_PY_T08123	5959662	Py	OMA02214	15	C.1
bf.15	Bf_BL06079.1	7901983	Bf	OMA02214	15	C.1
lo.10	Lo_ENSLOCP00000003562.1	3517000	Lo	OMA02214	15	C.1
aq.42	Aq_Aqu2.1.37441_001	123678	Aq	OMA02227	17	C.1
ta.5	Ta_Tadh_P24562	1336823	Ta	OMA02227	17	C.1
nv.1	Nv_NVE17374	12638893	Nv	OMA02227	17	C.1
ep.278	Ep_XP_020901689.1	262942	Ep	OMA02227	17	C.1
xs.7	Xs_Xe_003359-T1	830614	Xs	OMA02227	17	C.1
re.17	Re_Res_013350-T1	1315278	Re	OMA02227	17	C.1
ch.20	Ch_TCONS_00051483-protein	134614	Ch	OMA02227	17	C.1
hv.13	Hv_XP_047146704.1	22357610	Hv	OMA02227	17	C.1
tc.1	Tc_Tco_000986-T1	17516018	Tc	OMA02227	17	C.1
cr.2	Cr_SINCROG004869	116644362	Cr	OMA02227	17	C.1
py.7	Py_PY_T11984	41113117	Py	OMA02227	17	C.1
bf.5	Bf_BL09404.1	7130576	Bf	OMA02227	17	C.1
lo.8	Lo_ENSLOCP00000018532.1	457356	Lo	OMA02227	17	C.1
xs.10	Xs_Xe_023075-T1	3659015	Xs	OMA02247	4	C.1
hv.5	Hv_XP_002162849.2	46271407	Hv	OMA02247	4	C.1
aa.15	Aa_scaffold11.g159.t3	2210571	Aa	OMA02255	3	C.1
hv.13	Hv_XP_047146364.1	9070896	Hv	OMA02255	3	C.1
em.11	Em_Em0011g1183a	9627701	Em	OMA02276	19	C.1
ta.7	Ta_Tadh_P50449	485207	Ta	OMA02276	19	C.1
nv.1	Nv_NVE24542	17977652	Nv	OMA02276	19	C.1
ep.140	Ep_XP_020891809.1	486330	Ep	OMA02276	19	C.1
xs.11	Xs_Xe_000787-T1	5332249	Xs	OMA02276	19	C.1
re.8	Re_Res_016333-T1	5102970	Re	OMA02276	19	C.1
ch.48	Ch_TCONS_00061418-protein	751858	Ch	OMA02276	19	C.1
hv.15	Hv_XP_002166188.2	11685192	Hv	OMA02276	19	C.1
tc.3	Tc_Tco_019122-T1	6247092	Tc	OMA02276	19	C.1
cr.9	Cr_SINCROG016630	34236710	Cr	OMA02276	19	C.1
py.5	Py_PY_T09159	42964914	Py	OMA02276	19	C.1
bf.15	Bf_BL06064.1	7658248	Bf	OMA02276	19	C.1
lo.2	Lo_ENSLOCP00000013631.1	45324682	Lo	OMA02276	19	C.1
nv.1	Nv_NVE2508	2044297	Nv	OMA02344	12	C.1
ep.135	Ep_XP_028512460.1	366237	Ep	OMA02344	12	C.1
xs.11	Xs_Xe_000671-T1	4494801	Xs	OMA02344	12	C.1
aa.1	Aa_scaffold1.g202.t1	3052436	Aa	OMA02344	12	C.1
re.8	Re_Res_016839-T1	12735086	Re	OMA02344	12	C.1
ch.83	Ch_TCONS_00068031-protein	643958	Ch	OMA02344	12	C.1
hv.13	Hv_XP_047122469.1	13136405	Hv	OMA02344	12	C.1
py.5	Py_PY_T08157	6973647	Py	OMA02344	12	C.1
lo.19	Lo_ENSLOCP00000007799.1	9439402	Lo	OMA02344	12	C.1
aa.99	Aa_scaffold95.g78.t1	949684	Aa	OMA02458	4	C.1
re.20	Re_Res_017326-T1	6350879	Re	OMA02458	4	C.1
hv.5	Hv_XP_002158660.2	58143006	Hv	OMA02458	4	C.1
ta.1	Ta_Tadh_P18324	6168725	Ta	OMA02506	19	C.1
nv.5	Nv_NVE20097	2556158	Nv	OMA02506	19	C.1
am.226	Am_amil.1.2.13230.m1	371873	Am	OMA02506	19	C.1
xs.4	Xs_Xe_015805-T1	14420651	Xs	OMA02506	19	C.1
re.20	Re_Res_017277-T1	5796659	Re	OMA02506	19	C.1
hv.5	Hv_XP_047135064.1	42863954	Hv	OMA02506	19	C.1
tc.14	Tc_Tco_016589-T2	11295960	Tc	OMA02506	19	C.1
cr.11	Cr_SINCROG019543	20819418	Cr	OMA02506	19	C.1
py.14	Py_PY_T18047	8296154	Py	OMA02506	19	C.1
bf.3	Bf_BL22271.1	7479771	Bf	OMA02506	19	C.1
em.3	Em_Em0003g317a	2508946	Em	OMA02518	19	C.1
aq.172	Aq_Aqu2.1.28503_001	95443	Aq	OMA02518	19	C.1
ta.1	Ta_Tadh_P20052	7558522	Ta	OMA02518	19	C.1
nv.5	Nv_NVE16352	5328664	Nv	OMA02518	19	C.1
ep.324	Ep_XP_020903831.1	60570	Ep	OMA02518	19	C.1
am.12	Am_amil.1.2.1847.m1	565058	Am	OMA02518	19	C.1
aa.140	Aa_scaffold140.g47.t2	589746	Aa	OMA02518	19	C.1
re.8	Re_Res_016566-T1	8631455	Re	OMA02518	19	C.1
ch.17	Ch_TCONS_00052312-protein	1250427	Ch	OMA02518	19	C.1
hv.15	Hv_XP_047123457.1	12637122	Hv	OMA02518	19	C.1
cr.11	Cr_SINCROG019616	24688270	Cr	OMA02518	19	C.1
py.14	Py_PY_T18744	33363467	Py	OMA02518	19	C.1
bf.3	Bf_BL21577.1	18339529	Bf	OMA02518	19	C.1
lo.27	Lo_ENSLOCP00000003423.1	6199847	Lo	OMA02518	19	C.1
aq.153	Aq_Aqu2.1.30064_001	56455	Aq	OMA02524	13	C.1
ta.7	Ta_Tadh_P57838	518210	Ta	OMA02524	13	C.1
nv.1	Nv_NVE17395	12466870	Nv	OMA02524	13	C.1
xs.11	Xs_Xe_000403-T1	2579076	Xs	OMA02524	13	C.1
aa.262	Aa_scaffold267.g19.t1	182427	Aa	OMA02524	13	C.1
hv.13	Hv_XP_047146839.1	4329745	Hv	OMA02524	13	C.1
tc.3	Tc_Tco_018869-T1	2693720	Tc	OMA02524	13	C.1
cr.2	Cr_SINCROG005564	169666270	Cr	OMA02524	13	C.1
bf.15	Bf_BL08674.1	260299	Bf	OMA02524	13	C.1
lo.2	Lo_ENSLOCP00000013845.1	46116625	Lo	OMA02524	13	C.1
ta.1	Ta_Tadh_P19420	5220622	Ta	OMA02567	19	C.1
nv.5	Nv_NVE16402	5887942	Nv	OMA02567	19	C.1
am.12	Am_amil.1.2.1886.m1	1261175	Am	OMA02567	19	C.1
xs.15	Xs_Xe_024621-T1	5511950	Xs	OMA02567	19	C.1
re.20	Re_Res_017095-T1	3279785	Re	OMA02567	19	C.1
hv.5	Hv_XP_047134397.1	18624815	Hv	OMA02567	19	C.1
tc.1	Tc_Tco_003554-T1	63251470	Tc	OMA02567	19	C.1
cr.4	Cr_SINCROG009079	73398258	Cr	OMA02567	19	C.1
py.14	Py_PY_T18209	13956197	Py	OMA02567	19	C.1
bf.3	Bf_BL16468.1	6115653	Bf	OMA02567	19	C.1
lo.27	Lo_ENSLOCP00000008427.1	15096411	Lo	OMA02567	19	C.1
re.8	Re_Res_016393-T3	6024654	Re	OMA02577	4	C.1
hv.13	Hv_XP_047122356.1	10643750	Hv	OMA02577	4	C.1
em.1	Em_Em0001g263a	1914404	Em	OMA02578	22	C.1
aq.7	Aq_Aqu2.1.42605_001	233884	Aq	OMA02578	22	C.1
ta.29	Ta_Tadh_P64388	304712	Ta	OMA02578	22	C.1
nv.1	Nv_NVE13177	10784643	Nv	OMA02578	22	C.1
ep.41	Ep_XP_020907283.1	561644	Ep	OMA02578	22	C.1
am.307	Am_amil.1.2.15211.m1	16983	Am	OMA02578	22	C.1
xs.7	Xs_Xe_004316-T1	8446860	Xs	OMA02578	22	C.1
aa.157	Aa_scaffold155.g22.t1	304166	Aa	OMA02578	22	C.1
re.17	Re_Res_013273-T1	119251	Re	OMA02578	22	C.1
ch.89	Ch_TCONS_00006607-protein	19758	Ch	OMA02578	22	C.1
hv.15	Hv_XP_002157524.1	9542056	Hv	OMA02578	22	C.1
tc.1	Tc_Tco_002489-T1	42171163	Tc	OMA02578	22	C.1
cr.9	Cr_SINCROG017241	72945005	Cr	OMA02578	22	C.1
py.7	Py_PY_T11030	7332981	Py	OMA02578	22	C.1
bf.5	Bf_BL27648.1	15181950	Bf	OMA02578	22	C.1
lo.8	Lo_ENSLOCP00000018492.1	196611	Lo	OMA02578	22	C.1
nv.1	Nv_NVE25242	9120608	Nv	OMA02599	17	C.1
ep.374	Ep_XP_028516426.1	94895	Ep	OMA02599	17	C.1
xs.11	Xs_Xe_000342-T1	2100925	Xs	OMA02599	17	C.1
aa.51	Aa_scaffold50.g59.t1	1025798	Aa	OMA02599	17	C.1
re.8	Re_Res_016516-T1	7824934	Re	OMA02599	17	C.1
hv.15	Hv_XP_047123952.1	28994638	Hv	OMA02599	17	C.1
tc.3	Tc_Tco_019226-T1	8318541	Tc	OMA02599	17	C.1
cr.10	Cr_SINCROG018113	30517482	Cr	OMA02599	17	C.1
py.16	Py_PY_T21865	37148056	Py	OMA02599	17	C.1
bf.15	Bf_BL06332.1	12934316	Bf	OMA02599	17	C.1
lo.9	Lo_ENSLOCP00000015313.1	41189884	Lo	OMA02599	17	C.1
re.8	Re_Res_016521-T1	7904879	Re	OMA02600	4	C.1
hv.15	Hv_XP_047123863.1	37538196	Hv	OMA02600	4	C.1
aa.30	Aa_scaffold28.g30.t3	345796	Aa	OMA02605	6	C.1
re.20	Re_Res_017243-T1	5369450	Re	OMA02605	6	C.1
hv.15	Hv_XP_047123854.1	38535619	Hv	OMA02605	6	C.1
ep.118	Ep_XP_028516546.1	146688	Ep	OMA02608	12	C.1
am.24	Am_amil.1.2.3156.m1	1018888	Am	OMA02608	12	C.1
re.17	Re_Res_013337-T1	1086290	Re	OMA02608	12	C.1
hv.13	Hv_XP_047146446.1	26040807	Hv	OMA02608	12	C.1
tc.1	Tc_Tco_002572-T1	43083546	Tc	OMA02608	12	C.1
cr.11	Cr_SINCROG019623	25000673	Cr	OMA02608	12	C.1
py.7	Py_PY_T12050	43361674	Py	OMA02608	12	C.1
lo.5	Lo_ENSLOCP00000016486.1	41751958	Lo	OMA02608	12	C.1
em.11	Em_Em0011g60a	325568	Em	OMA02609	13	C.1
nv.1	Nv_NVE6251	5425519	Nv	OMA02609	13	C.1
am.220	Am_amil.1.2.21513.m1	268960	Am	OMA02609	13	C.1
re.8	Re_Res_016190-T1	2871834	Re	OMA02609	13	C.1
ch.10	Ch_TCONS_00053547-protein	463235	Ch	OMA02609	13	C.1
hv.15	Hv_XP_002161873.2	12943346	Hv	OMA02609	13	C.1
py.5	Py_PY_T09194	44080639	Py	OMA02609	13	C.1
bf.3	Bf_BL16435.1	25509128	Bf	OMA02609	13	C.1
em.11	Em_Em0011g852a	6947505	Em	OMA02614	20	C.1
nv.1	Nv_NVE17355	12866982	Nv	OMA02614	20	C.1
am.117	Am_amil.1.2.9102.m1	237824	Am	OMA02614	20	C.1
xs.11	Xs_Xe_000354-T1	2224317	Xs	OMA02614	20	C.1
aa.1	Aa_scaffold1.g184.t4	2798719	Aa	OMA02614	20	C.1
re.8	Re_Res_016841-T1	12784836	Re	OMA02614	20	C.1
hv.15	Hv_XP_047122835.1	22485411	Hv	OMA02614	20	C.1
tc.3	Tc_Tco_018960-T1	4474357	Tc	OMA02614	20	C.1
cr.9	Cr_SINCROG016565	29422043	Cr	OMA02614	20	C.1
py.5	Py_PY_T09227	45086141	Py	OMA02614	20	C.1
bf.15	Bf_BL03698.1	19168265	Bf	OMA02614	20	C.1
lo.2	Lo_ENSLOCP00000012471.1	37426273	Lo	OMA02614	20	C.1
aa.1	Aa_scaffold1.g138.t1	2159479	Aa	OMA02648	5	C.1
re.8	Re_Res_016804-T1	12200777	Re	OMA02648	5	C.1
ch.70	Ch_TCONS_00046007-protein	585438	Ch	OMA02648	5	C.1
hv.13	Hv_XP_002157607.2	5690036	Hv	OMA02648	5	C.1
aq.7	Aq_Aqu2.1.42585_001	181536	Aq	OMA02662	18	C.1
ta.1	Ta_Tadh_P37025	9612756	Ta	OMA02662	18	C.1
nv.1	Nv_NVE25615	20124995	Nv	OMA02662	18	C.1
am.127	Am_amil.1.2.9353.m1	77759	Am	OMA02662	18	C.1
xs.7	Xs_Xe_004697-T1	11239087	Xs	OMA02662	18	C.1
aa.58	Aa_scaffold56.g71.t1	1025742	Aa	OMA02662	18	C.1
re.17	Re_Res_013575-T1	5180850	Re	OMA02662	18	C.1
hv.13	Hv_XP_002159154.3	30440676	Hv	OMA02662	18	C.1
tc.1	Tc_Tco_002401-T1	40430092	Tc	OMA02662	18	C.1
py.7	Py_PY_T11787	34552688	Py	OMA02662	18	C.1
bf.5	Bf_BL27471.1	12541662	Bf	OMA02662	18	C.1
lo.5	Lo_ENSLOCP00000017862.1	50923864	Lo	OMA02662	18	C.1
em.11	Em_Em0011g1013a	8194314	Em	OMA02695	15	C.1
ta.10	Ta_Tadh_P29120	2030940	Ta	OMA02695	15	C.1
nv.1	Nv_NVE24325	9031106	Nv	OMA02695	15	C.1
ep.140	Ep_XP_028512483.1	374603	Ep	OMA02695	15	C.1
am.47	Am_amil.1.2.5124.m1	255431	Am	OMA02695	15	C.1
xs.11	Xs_Xe_000756-T1	5112955	Xs	OMA02695	15	C.1
re.8	Re_Res_016032-T1	637566	Re	OMA02695	15	C.1
hv.15	Hv_XP_012553598.1	28719626	Hv	OMA02695	15	C.1
py.5	Py_PY_T08725	26736878	Py	OMA02695	15	C.1
bf.15	Bf_BL06066.1	7688920	Bf	OMA02695	15	C.1
lo.10	Lo_ENSLOCP00000006624.1	7990836	Lo	OMA02695	15	C.1
re.17	Re_Res_013333-T1	1026654	Re	OMA02707	3	C.1
hv.7	Hv_XP_002157192.2	36200882	Hv	OMA02707	3	C.1
nv.14	Nv_NVE7512	1659520	Nv	OMA02728	12	C.1
xs.11	Xs_Xe_001330-T1	9530175	Xs	OMA02728	12	C.1
re.4	Re_Res_006625-T1	9293450	Re	OMA02728	12	C.1
hv.8	Hv_XP_012561048.2	47729228	Hv	OMA02728	12	C.1
cr.4	Cr_SINCROG008164	11824745	Cr	OMA02728	12	C.1
bf.3	Bf_BL22067.1	10290136	Bf	OMA02728	12	C.1
lo.5	Lo_ENSLOCP00000011579.1	18607321	Lo	OMA02728	12	C.1
em.3	Em_Em0003g107a	681465	Em	OMA02730	6	C.1
aq.68	Aq_Aqu2.1.35140_001	146744	Aq	OMA02730	6	C.1
am.226	Am_amil.1.2.13190.m1	70759	Am	OMA02730	6	C.1
re.20	Re_Res_017162-T1	4168957	Re	OMA02730	6	C.1
ch.80	Ch_TCONS_00006076-protein	437204	Ch	OMA02730	6	C.1
nv.1	Nv_NVE24548	17889328	Nv	OMA02765	6	C.1
ep.278	Ep_XP_020901727.1	99824	Ep	OMA02765	6	C.1
re.17	Re_Res_013287-T1	381553	Re	OMA02765	6	C.1
bf.5	Bf_BL27276.1	28286752	Bf	OMA02765	6	C.1
aa.73	Aa_scaffold73.g55.t5	650876	Aa	OMA02805	3	C.1
re.8	Re_Res_016361-T1	5491819	Re	OMA02805	3	C.1
hv.3	Hv_XP_047128439.1	21552345	Hv	OMA02805	3	C.1
ch.37	Ch_TCONS_00002954-protein	411642	Ch	OMA02822	3	C.1
hv.13	Hv_XP_047122693.1	35669649	Hv	OMA02822	3	C.1
ta.5	Ta_Tadh_P11340	1784727	Ta	OMA02862	11	C.1
ep.105	Ep_XP_020892365.1	75184	Ep	OMA02862	11	C.1
am.334	Am_amil.1.2.15585.m1	342110	Am	OMA02862	11	C.1
xs.7	Xs_Xe_003300-T1	561464	Xs	OMA02862	11	C.1
re.10	Re_Res_014216-T1	5354221	Re	OMA02862	11	C.1
hv.13	Hv_XP_002165689.2	23928351	Hv	OMA02862	11	C.1
py.7	Py_PY_T11399	20835052	Py	OMA02862	11	C.1
bf.5	Bf_BL28171.1	23410636	Bf	OMA02862	11	C.1
nv.1	Nv_NVE13145	11078857	Nv	OMA02877	3	C.1
am.53	Am_amil.1.2.5513.m1	426244	Am	OMA02877	3	C.1
nv.5	Nv_NVE10075	1705751	Nv	OMA02918	5	C.1
am.12	Am_amil.1.2.1896.m1	1419497	Am	OMA02918	5	C.1
py.4	Py_PY_T07448	32035192	Py	OMA02918	5	C.1
nv.1	Nv_NVE20476	17261759	Nv	OMA02951	4	C.1
aa.134	Aa_scaffold134.g25.t2	366796	Aa	OMA02951	4	C.1
nv.5	Nv_NVE2194	10629500	Nv	OMA02959	8	C.1
ep.324	Ep_XP_020903810.1	16560	Ep	OMA02959	8	C.1
am.226	Am_amil.1.2.13208.m1	195090	Am	OMA02959	8	C.1
re.20	Re_Res_017090-T1	3221133	Re	OMA02959	8	C.1
ch.212	Ch_TCONS_00013412-protein	82405	Ch	OMA02959	8	C.1
hv.5	Hv_XP_002166147.3	27212626	Hv	OMA02959	8	C.1
nv.1	Nv_NVE17373	12655984	Nv	OMA02960	8	C.1
ep.278	Ep_XP_028515217.1	247891	Ep	OMA02960	8	C.1
aa.142	Aa_scaffold138.g12.t1	119739	Aa	OMA02960	8	C.1
re.17	Re_Res_013557-T1	4936863	Re	OMA02960	8	C.1
hv.15	Hv_XP_012555066.2	4703555	Hv	OMA02960	8	C.1
ch.83	Ch_TCONS_00068014-protein	476400	Ch	OMA02966	3	C.1
hv.15	Hv_XP_047123650.1	21806821	Hv	OMA02966	3	C.1
re.8	Re_Res_016787-T2	11877469	Re	OMA02978	5	C.1
hv.7	Hv_XP_047136604.1	26155402	Hv	OMA02978	5	C.1
lo.4	Lo_ENSLOCP00000012036.1	34059567	Lo	OMA02978	5	C.1
nv.1	Nv_NVE13979	4364495	Nv	OMA02998	7	C.1
ep.114	Ep_XP_028513752.1	552447	Ep	OMA02998	7	C.1
tc.3	Tc_Tco_019061-T1	5430844	Tc	OMA02998	7	C.1
cr.4	Cr_SINCROG010104	131741612	Cr	OMA02998	7	C.1
lo.9	Lo_ENSLOCP00000006996.1	9573673	Lo	OMA02998	7	C.1
am.307	Am_amil.1.2.15221.m1	115377	Am	OMA03021	6	C.1
aa.58	Aa_scaffold56.g70.t1	1000150	Aa	OMA03021	6	C.1
hv.13	Hv_XP_047146463.1	34889648	Hv	OMA03021	6	C.1
nv.3	Nv_NVE23869	4879936	Nv	OMA03032	8	C.1
ep.81	Ep_XP_020915051.1	609508	Ep	OMA03032	8	C.1
xs.11	Xs_Xe_000825-T1	5566037	Xs	OMA03032	8	C.1
re.8	Re_Res_016605-T1	9326206	Re	OMA03032	8	C.1
hv.15	Hv_XP_047123827.1	22558109	Hv	OMA03032	8	C.1
em.1	Em_Em0001g3276a	30104186	Em	OMA03051	12	C.1
aq.18	Aq_Aqu2.1.40396_001	305269	Aq	OMA03051	12	C.1
nv.1	Nv_NVE13245	19909694	Nv	OMA03051	12	C.1
ep.2	Ep_XP_028515030.1	756605	Ep	OMA03051	12	C.1
am.334	Am_amil.1.2.15580.m1	64092	Am	OMA03051	12	C.1
aa.40	Aa_scaffold39.g30.t1	437995	Aa	OMA03051	12	C.1
re.17	Re_Res_013775-T1	8191532	Re	OMA03051	12	C.1
py.7	Py_PY_T11530	26253013	Py	OMA03051	12	C.1
bf.5	Bf_BL28023.1	21081302	Bf	OMA03051	12	C.1
lo.5	Lo_ENSLOCP00000017279.1	47136481	Lo	OMA03051	12	C.1
nv.5	Nv_NVE20988	13099062	Nv	OMA03052	7	C.1
ep.23	Ep_XP_020899564.1	945176	Ep	OMA03052	7	C.1
am.58	Am_amil.1.2.5804.m1	73121	Am	OMA03052	7	C.1
xs.7	Xs_Xe_004667-T1	11043430	Xs	OMA03052	7	C.1
aa.179	Aa_scaffold180.g40.t1	611103	Aa	OMA03052	7	C.1
hv.5	Hv_XP_002153987.3	17732340	Hv	OMA03052	7	C.1
am.118	Am_amil.1.2.9157.m1	292502	Am	OMA03072	6	C.1
xs.11	Xs_Xe_001052-T1	7350249	Xs	OMA03072	6	C.1
aa.15	Aa_scaffold11.g48.t1	625198	Aa	OMA03072	6	C.1
re.8	Re_Res_016659-T1	10210173	Re	OMA03072	6	C.1
hv.15	Hv_XP_002158333.2	17513049	Hv	OMA03072	6	C.1
nv.5	Nv_NVE2193	10620434	Nv	OMA03110	9	C.1
ep.324	Ep_XP_020903812.1	9107	Ep	OMA03110	9	C.1
am.226	Am_amil.1.2.13212.m1	185978	Am	OMA03110	9	C.1
re.20	Re_Res_017089-T1	3210758	Re	OMA03110	9	C.1
ch.212	Ch_TCONS_00013360-protein	91061	Ch	OMA03110	9	C.1
hv.5	Hv_XP_002166121.1	27216840	Hv	OMA03110	9	C.1
em.11	Em_Em0011g250a	1540860	Em	OMA03124	21	C.1
aq.11	Aq_Aqu2.1.41770_001	296681	Aq	OMA03124	21	C.1
ta.9	Ta_Tadh_P58897	1175128	Ta	OMA03124	21	C.1
nv.1	Nv_NVE6044	18745312	Nv	OMA03124	21	C.1
ep.114	Ep_XP_020896400.1	304627	Ep	OMA03124	21	C.1
xs.11	Xs_Xe_000400-T1	2569174	Xs	OMA03124	21	C.1
aa.39	Aa_scaffold34.g123.t1	1402695	Aa	OMA03124	21	C.1
re.8	Re_Res_016663-T1	10237593	Re	OMA03124	21	C.1
hv.15	Hv_XP_012554675.2	13969465	Hv	OMA03124	21	C.1
tc.3	Tc_Tco_019244-T1	8688609	Tc	OMA03124	21	C.1
cr.3	Cr_SINCROG007765	141241643	Cr	OMA03124	21	C.1
py.5	Py_PY_T08801	29072278	Py	OMA03124	21	C.1
bf.15	Bf_BL24287.1	18634949	Bf	OMA03124	21	C.1
lo.2	Lo_ENSLOCP00000007960.1	16899379	Lo	OMA03124	21	C.1
re.17	Re_Res_017722-T1	6365450	Re	OMA03176	4	C.1
ch.37	Ch_TCONS_00003061-protein	892946	Ch	OMA03176	4	C.1
bf.4	Bf_BL14780.1	30846584	Bf	OMA03176	4	C.1
em.1	Em_Em0001g998a	8847801	Em	OMA03201	18	C.1
aq.65	Aq_Aqu2.1.35256_001	168643	Aq	OMA03201	18	C.1
ta.1	Ta_Tadh_P37030	9748678	Ta	OMA03201	18	C.1
ep.41	Ep_XP_020907186.1	574185	Ep	OMA03201	18	C.1
am.24	Am_amil.1.2.3093.m1	261946	Am	OMA03201	18	C.1
xs.7	Xs_Xe_003278-T1	432134	Xs	OMA03201	18	C.1
aa.29	Aa_scaffold27.g20.t2	289872	Aa	OMA03201	18	C.1
re.17	Re_Res_013503-T1	3739931	Re	OMA03201	18	C.1
hv.1	Hv_XP_012567064.2	59365634	Hv	OMA03201	18	C.1
tc.5	Tc_Tco_016894-T1	7445646	Tc	OMA03201	18	C.1
py.7	Py_PY_T11382	20180341	Py	OMA03201	18	C.1
bf.5	Bf_BL09320.1	8747839	Bf	OMA03201	18	C.1
lo.8	Lo_ENSLOCP00000019256.1	12494332	Lo	OMA03201	18	C.1
em.1	Em_Em0001g1567a	14773000	Em	OMA03228	21	C.1
aq.7	Aq_Aqu2.1.42527_001	31187	Aq	OMA03228	21	C.1
ta.5	Ta_Tadh_P63837	2736147	Ta	OMA03228	21	C.1
nv.1	Nv_NVE8552	5238882	Nv	OMA03228	21	C.1
ep.105	Ep_XP_020892330.1	16630	Ep	OMA03228	21	C.1
am.127	Am_amil.1.2.9352.m1	167188	Am	OMA03228	21	C.1
xs.7	Xs_Xe_003444-T1	1309864	Xs	OMA03228	21	C.1
aa.142	Aa_scaffold138.g50.t1	773106	Aa	OMA03228	21	C.1
re.17	Re_Res_013530-T1	4417521	Re	OMA03228	21	C.1
ch.33	Ch_TCONS_00002801-protein	329499	Ch	OMA03228	21	C.1
hv.15	Hv_XP_047122833.1	5790446	Hv	OMA03228	21	C.1
tc.1	Tc_Tco_001986-T1	34288995	Tc	OMA03228	21	C.1
cr.5	Cr_SINCROG010340	12001513	Cr	OMA03228	21	C.1
py.7	Py_PY_T11853	36723793	Py	OMA03228	21	C.1
bf.5	Bf_BL10959.1	24347441	Bf	OMA03228	21	C.1
lo.5	Lo_ENSLOCP00000016756.1	44194413	Lo	OMA03228	21	C.1
aa.58	Aa_scaffold56.g70.t2	1008564	Aa	OMA03234	4	C.1
hv.13	Hv_XP_047146462.1	34880005	Hv	OMA03234	4	C.1
em.16	Em_Em0016g1033a	7809304	Em	OMA03241	17	C.1
ta.26	Ta_Tadh_P32796	69276	Ta	OMA03241	17	C.1
nv.5	Nv_NVE20912	12253735	Nv	OMA03241	17	C.1
ep.23	Ep_XP_020899478.1	423703	Ep	OMA03241	17	C.1
am.196	Am_amil.1.2.11805.m1	95802	Am	OMA03241	17	C.1
re.20	Re_Res_017847-T1	6786988	Re	OMA03241	17	C.1
ch.81	Ch_TCONS_00058900-protein	594905	Ch	OMA03241	17	C.1
hv.5	Hv_XP_002154954.2	34864319	Hv	OMA03241	17	C.1
cr.11	Cr_SINCROG020104	57907860	Cr	OMA03241	17	C.1
py.14	Py_PY_T18632	29449087	Py	OMA03241	17	C.1
bf.3	Bf_BL16520.1	5281851	Bf	OMA03241	17	C.1
lo.8	Lo_ENSLOCP00000019855.1	24645405	Lo	OMA03241	17	C.1
em.11	Em_Em0011g536a	4223930	Em	OMA03269	14	C.1
ta.7	Ta_Tadh_P50503	3337408	Ta	OMA03269	14	C.1
re.8	Re_Res_016577-T1	8800279	Re	OMA03269	14	C.1
hv.1	Hv_XP_012554099.2	72654741	Hv	OMA03269	14	C.1
tc.7	Tc_Tco_011472-T1	19912813	Tc	OMA03269	14	C.1
cr.2	Cr_SINCROG005643	175019620	Cr	OMA03269	14	C.1
py.16	Py_PY_T21862	37028405	Py	OMA03269	14	C.1
ep.286	Ep_XP_020901185.1	56589	Ep	OMA03310	6	C.1
aa.38	Aa_scaffold38.g4.t1	200236	Aa	OMA03310	6	C.1
re.8	Re_Res_016175-T1	2622763	Re	OMA03310	6	C.1
ch.17	Ch_TCONS_00052293-protein	1160430	Ch	OMA03310	6	C.1
hv.13	Hv_XP_047146447.1	5314182	Hv	OMA03310	6	C.1
ta.1	Ta_Tadh_P36926	3955203	Ta	OMA03375	16	C.1
nv.1	Nv_NVE2487	2351705	Nv	OMA03375	16	C.1
am.92	Am_amil.1.2.7499.m1	284984	Am	OMA03375	16	C.1
re.17	Re_Res_013463-T1	3164315	Re	OMA03375	16	C.1
hv.13	Hv_XP_047122530.1	38242985	Hv	OMA03375	16	C.1
tc.1	Tc_Tco_002236-T1	37505761	Tc	OMA03375	16	C.1
cr.2	Cr_SINCROG004137	64244247	Cr	OMA03375	16	C.1
py.7	Py_PY_T12068	44012552	Py	OMA03375	16	C.1
lo.8	Lo_ENSLOCP00000019569.1	18313132	Lo	OMA03375	16	C.1
ta.26	Ta_Tadh_P32809	287124	Ta	OMA03438	16	C.1
nv.5	Nv_NVE6671	3511621	Nv	OMA03438	16	C.1
am.196	Am_amil.1.2.11829.m1	366633	Am	OMA03438	16	C.1
xs.10	Xs_Xe_023639-T1	9468748	Xs	OMA03438	16	C.1
re.20	Re_Res_017142-T2	3746473	Re	OMA03438	16	C.1
hv.5	Hv_XP_047135738.1	57556086	Hv	OMA03438	16	C.1
py.14	Py_PY_T18135	11434141	Py	OMA03438	16	C.1
bf.3	Bf_BL24021.1	1651880	Bf	OMA03438	16	C.1
lo.8	Lo_ENSLOCP00000020076.1	29114631	Lo	OMA03438	16	C.1
xs.11	Xs_Xe_000890-T1	6000395	Xs	OMA03464	4	C.1
re.8	Re_Res_016175-T2	2622763	Re	OMA03464	4	C.1
hv.13	Hv_XP_047146449.1	5314182	Hv	OMA03464	4	C.1
nv.1	Nv_NVE17368	12775072	Nv	OMA03467	7	C.1
xs.11	Xs_Xe_000358-T1	2248258	Xs	OMA03467	7	C.1
re.8	Re_Res_016804-T2	12200777	Re	OMA03467	7	C.1
hv.13	Hv_XP_012559397.1	5696509	Hv	OMA03467	7	C.1
ta.10	Ta_Tadh_P29321	1521911	Ta	OMA03513	18	C.1
nv.1	Nv_NVE13973	4332697	Nv	OMA03513	18	C.1
ep.114	Ep_XP_020896261.1	526936	Ep	OMA03513	18	C.1
xs.11	Xs_Xe_000853-T1	5729083	Xs	OMA03513	18	C.1
aa.73	Aa_scaffold73.g18.t1	138727	Aa	OMA03513	18	C.1
re.8	Re_Res_016842-T1	12805426	Re	OMA03513	18	C.1
hv.11	Hv_XP_002159317.1	1619530	Hv	OMA03513	18	C.1
tc.3	Tc_Tco_018686-T1	251254	Tc	OMA03513	18	C.1
py.5	Py_PY_T08105	5417258	Py	OMA03513	18	C.1
bf.15	Bf_BL05857.1	4137440	Bf	OMA03513	18	C.1
lo.2	Lo_ENSLOCP00000015711.1	54300780	Lo	OMA03513	18	C.1
ta.5	Ta_Tadh_P24080	2728779	Ta	OMA03538	18	C.1
nv.1	Nv_NVE24485	18595504	Nv	OMA03538	18	C.1
ep.439	Ep_XP_020907130.1	20028	Ep	OMA03538	18	C.1
re.15	Re_Res_010465-T1	9680192	Re	OMA03538	18	C.1
hv.12	Hv_XP_002166996.3	28859705	Hv	OMA03538	18	C.1
tc.5	Tc_Tco_016863-T1	6511390	Tc	OMA03538	18	C.1
cr.2	Cr_SINCROG004638	98469328	Cr	OMA03538	18	C.1
py.7	Py_PY_T11713	31969397	Py	OMA03538	18	C.1
bf.7	Bf_BL11795.1	1483771	Bf	OMA03538	18	C.1
lo.5	Lo_ENSLOCP00000017506.1	49002606	Lo	OMA03538	18	C.1
nv.1	Nv_NVE480	15282772	Nv	OMA03594	8	C.1
ep.193	Ep_XP_020895780.1	238101	Ep	OMA03594	8	C.1
am.258	Am_amil.1.2.12880.m1	254819	Am	OMA03594	8	C.1
xs.10	Xs_Xe_023068-T1	3605080	Xs	OMA03594	8	C.1
re.16	Re_Res_012005-T1	7621853	Re	OMA03594	8	C.1
ch.51	Ch_TCONS_00054796-protein	90664	Ch	OMA03594	8	C.1
hv.3	Hv_XP_047128870.1	37230725	Hv	OMA03594	8	C.1
em.1	Em_Em0001g609a	5051983	Em	OMA03604	11	C.1
xs.6	Xs_Xe_006303-T1	7156977	Xs	OMA03604	11	C.1
aa.244	Aa_scaffold239.g8.t1	107797	Aa	OMA03604	11	C.1
re.8	Re_Res_016288-T1	4393622	Re	OMA03604	11	C.1
ch.5	Ch_TCONS_00000475-protein	1267601	Ch	OMA03604	11	C.1
hv.7	Hv_XP_002164125.3	19764628	Hv	OMA03604	11	C.1
py.7	Py_PY_T11936	39538838	Py	OMA03604	11	C.1
bf.19	Bf_BL18604.1	423172	Bf	OMA03604	11	C.1
nv.1	Nv_NVE11060	19447133	Nv	OMA03622	5	C.1
ep.90	Ep_XP_028519215.1	347904	Ep	OMA03622	5	C.1
xs.11	Xs_Xe_000680-T1	4573837	Xs	OMA03622	5	C.1
xs.10	Xs_Xe_023639-T2	9468748	Xs	OMA03634	9	C.1
re.20	Re_Res_017142-T1	3746473	Re	OMA03634	9	C.1
hv.5	Hv_XP_047135739.1	57556086	Hv	OMA03634	9	C.1
lo.8	Lo_ENSLOCP00000020077.1	29114631	Lo	OMA03634	9	C.1
ta.1	Ta_Tadh_P63472	2545161	Ta	OMA03659	12	C.1
nv.5	Nv_NVE15607	4244684	Nv	OMA03659	12	C.1
am.22	Am_amil.1.2.2919.m1	776309	Am	OMA03659	12	C.1
re.20	Re_Res_017084-T1	3117287	Re	OMA03659	12	C.1
hv.5	Hv_XP_047135388.1	27424125	Hv	OMA03659	12	C.1
cr.2	Cr_SINCROG004230	69094743	Cr	OMA03659	12	C.1
py.14	Py_PY_T18028	7145336	Py	OMA03659	12	C.1
bf.3	Bf_BL16504.1	5488713	Bf	OMA03659	12	C.1
lo.27	Lo_ENSLOCP00000004673.1	8045036	Lo	OMA03659	12	C.1
nv.5	Nv_NVE16431	6119806	Nv	OMA03691	8	C.1
ep.23	Ep_XP_028514648.1	610496	Ep	OMA03691	8	C.1
am.12	Am_amil.1.2.1836.m1	458704	Am	OMA03691	8	C.1
ch.66	Ch_TCONS_00004785-protein	282627	Ch	OMA03691	8	C.1
bf.3	Bf_BL16472.1	6017119	Bf	OMA03691	8	C.1
lo.27	Lo_ENSLOCP00000002970.1	5473758	Lo	OMA03691	8	C.1
em.11	Em_Em0011g146a	727076	Em	OMA03748	14	C.1
aq.191	Aq_Aqu2.1.28729_001	135840	Aq	OMA03748	14	C.1
ta.9	Ta_Tadh_P28793	732854	Ta	OMA03748	14	C.1
ep.193	Ep_XP_020895806.1	333761	Ep	OMA03748	14	C.1
xs.11	Xs_Xe_000509-T1	3396590	Xs	OMA03748	14	C.1
re.8	Re_Res_016753-T1	11484523	Re	OMA03748	14	C.1
hv.13	Hv_XP_012560419.2	16663879	Hv	OMA03748	14	C.1
cr.1	Cr_SINCROG000415	21062251	Cr	OMA03748	14	C.1
py.5	Py_PY_T08927	34164612	Py	OMA03748	14	C.1
lo.22	Lo_ENSLOCP00000007067.1	9110574	Lo	OMA03748	14	C.1
nv.1	Nv_NVE11158	2993725	Nv	OMA03757	12	C.1
ep.374	Ep_XP_028516432.1	122266	Ep	OMA03757	12	C.1
am.19	Am_amil.1.2.2676.m1	540377	Am	OMA03757	12	C.1
xs.11	Xs_Xe_001183-T1	8369900	Xs	OMA03757	12	C.1
aa.105	Aa_scaffold103.g70.t1	871985	Aa	OMA03757	12	C.1
re.8	Re_Res_016629-T2	9696797	Re	OMA03757	12	C.1
hv.15	Hv_XP_012558353.1	13359531	Hv	OMA03757	12	C.1
tc.7	Tc_Tco_011623-T1	22582418	Tc	OMA03757	12	C.1
py.5	Py_PY_T08978	36105591	Py	OMA03757	12	C.1
lo.2	Lo_ENSLOCP00000009231.1	22713694	Lo	OMA03757	12	C.1
nv.1	Nv_NVE6159	6594116	Nv	OMA03761	9	C.1
ep.2	Ep_XP_028518005.1	1775081	Ep	OMA03761	9	C.1
am.25	Am_amil.1.2.3341.m1	1093423	Am	OMA03761	9	C.1
xs.7	Xs_Xe_004232-T1	7565194	Xs	OMA03761	9	C.1
aa.142	Aa_scaffold138.g44.t1	613719	Aa	OMA03761	9	C.1
re.17	Re_Res_013537-T1	4568913	Re	OMA03761	9	C.1
hv.13	Hv_XP_047122442.1	22726024	Hv	OMA03761	9	C.1
aq.66	Aq_Aqu2.1.36074_001	213685	Aq	OMA03763	10	C.1
xs.11	Xs_Xe_000358-T2	2248258	Xs	OMA03763	10	C.1
hv.13	Hv_XP_012559398.1	5695662	Hv	OMA03763	10	C.1
cr.9	Cr_SINCROG016608	32593440	Cr	OMA03763	10	C.1
lo.2	Lo_ENSLOCP00000015979.1	56797125	Lo	OMA03763	10	C.1
nv.1	Nv_NVE25277	8806374	Nv	OMA03792	6	C.1
ep.136	Ep_XP_020891848.1	120317	Ep	OMA03792	6	C.1
aa.39	Aa_scaffold34.g23.t1	250746	Aa	OMA03792	6	C.1
hv.15	Hv_XP_012553894.2	17106210	Hv	OMA03792	6	C.1
em.21	Em_Em0021g289a	1857066	Em	OMA03802	12	C.1
aq.12	Aq_Aqu2.1.41541_001	72954	Aq	OMA03802	12	C.1
ep.345	Ep_XP_028516059.1	78917	Ep	OMA03802	12	C.1
am.98	Am_amil.1.2.8082.m1	644013	Am	OMA03802	12	C.1
xs.7	Xs_Xe_004281-T1	8077727	Xs	OMA03802	12	C.1
aa.20	Aa_scaffold16.g84.t2	1758990	Aa	OMA03802	12	C.1
re.17	Re_Res_013285-T1	338100	Re	OMA03802	12	C.1
hv.13	Hv_XP_047122358.1	18330293	Hv	OMA03802	12	C.1
tc.1	Tc_Tco_002421-T1	40921927	Tc	OMA03802	12	C.1
py.7	Py_PY_T11029	7277601	Py	OMA03802	12	C.1
bf.5	Bf_BL27885.1	18640261	Bf	OMA03802	12	C.1
nv.1	Nv_NVE1097	4805306	Nv	OMA03893	12	C.1
ep.119	Ep_XP_028517249.1	116555	Ep	OMA03893	12	C.1
aa.37	Aa_scaffold37.g53.t1	773248	Aa	OMA03893	12	C.1
hv.15	Hv_XP_047123729.1	9265263	Hv	OMA03893	12	C.1
bf.5	Bf_BL28082.1	21971002	Bf	OMA03893	12	C.1
lo.3	Lo_ENSLOCP00000015152.1	36097809	Lo	OMA03893	12	C.1
aq.191	Aq_Aqu2.1.28732_001	146479	Aq	OMA03937	17	C.1
nv.1	Nv_NVE25320	8167620	Nv	OMA03937	17	C.1
ep.114	Ep_XP_020895744.1	508756	Ep	OMA03937	17	C.1
xs.11	Xs_Xe_001164-T1	8231304	Xs	OMA03937	17	C.1
aa.24	Aa_scaffold21.g32.t1	299086	Aa	OMA03937	17	C.1
re.8	Re_Res_016495-T1	7568238	Re	OMA03937	17	C.1
hv.15	Hv_XP_047123760.1	31980721	Hv	OMA03937	17	C.1
tc.3	Tc_Tco_018754-T1	898760	Tc	OMA03937	17	C.1
py.5	Py_PY_T08658	24499788	Py	OMA03937	17	C.1
bf.4	Bf_BL15092.1	24441813	Bf	OMA03937	17	C.1
lo.19	Lo_ENSLOCP00000004351.1	5235362	Lo	OMA03937	17	C.1
ta.3	Ta_Tadh_P22587	8566288	Ta	OMA03952	14	C.1
nv.1	Nv_NVE25208	9610447	Nv	OMA03952	14	C.1
xs.11	Xs_Xe_000950-T1	6533503	Xs	OMA03952	14	C.1
aa.24	Aa_scaffold21.g143.t1	1580929	Aa	OMA03952	14	C.1
re.9	Re_Res_007849-T1	10406026	Re	OMA03952	14	C.1
hv.15	Hv_XP_002158573.3	19689634	Hv	OMA03952	14	C.1
tc.3	Tc_Tco_019174-T3	7265728	Tc	OMA03952	14	C.1
py.5	Py_PY_T08803	29214173	Py	OMA03952	14	C.1
bf.11	Bf_BL24244.1	11080014	Bf	OMA03952	14	C.1
nv.1	Nv_NVE11069	19495227	Nv	OMA03953	5	C.1
ep.199	Ep_XP_020897317.1	184709	Ep	OMA03953	5	C.1
aa.30	Aa_scaffold28.g27.t1	330226	Aa	OMA03953	5	C.1
hv.5	Hv_XP_002167651.2	14931330	Hv	OMA03953	5	C.1
nv.1	Nv_NVE25305	8340256	Nv	OMA03964	3	C.1
ep.187	Ep_XP_028513703.1	5029	Ep	OMA03964	3	C.1
aq.41	Aq_Aqu2.1.37604_001	330830	Aq	OMA03977	14	C.1
nv.5	Nv_NVE19349	7542429	Nv	OMA03977	14	C.1
ep.23	Ep_XP_020899501.1	598441	Ep	OMA03977	14	C.1
xs.4	Xs_Xe_014462-T1	3192855	Xs	OMA03977	14	C.1
aa.51	Aa_scaffold50.g36.t1	627321	Aa	OMA03977	14	C.1
re.20	Re_Res_017321-T1	6253876	Re	OMA03977	14	C.1
hv.5	Hv_XP_047134366.1	17815858	Hv	OMA03977	14	C.1
tc.1	Tc_Tco_000748-T1	13581214	Tc	OMA03977	14	C.1
cr.2	Cr_SINCROG004332	76496683	Cr	OMA03977	14	C.1
bf.3	Bf_BL23974.1	808228	Bf	OMA03977	14	C.1
lo.8	Lo_ENSLOCP00000018644.1	1627904	Lo	OMA03977	14	C.1
ep.173	Ep_XP_020894777.1	160124	Ep	OMA03992	8	C.1
am.159	Am_amil.1.2.10545.m1	364186	Am	OMA03992	8	C.1
xs.11	Xs_Xe_028814-T1	8405145	Xs	OMA03992	8	C.1
re.8	Re_Res_017822-T1	9599577	Re	OMA03992	8	C.1
hv.13	Hv_XP_047146014.1	13784113	Hv	OMA03992	8	C.1
aq.7	Aq_Aqu2.1.42679_001	513865	Aq	OMA04025	16	C.1
ta.6	Ta_Tadh_P36098	1190663	Ta	OMA04025	16	C.1
nv.1	Nv_NVE6111	7027428	Nv	OMA04025	16	C.1
ep.439	Ep_XP_020907123.1	41391	Ep	OMA04025	16	C.1
am.46	Am_amil.1.2.4910.m1	444894	Am	OMA04025	16	C.1
xs.7	Xs_Xe_003355-T1	816438	Xs	OMA04025	16	C.1
re.17	Re_Res_013704-T1	7174174	Re	OMA04025	16	C.1
hv.13	Hv_XP_047146443.1	26945746	Hv	OMA04025	16	C.1
tc.8	Tc_Tco_005065-T1	4245383	Tc	OMA04025	16	C.1
cr.4	Cr_SINCROG009435	96348555	Cr	OMA04025	16	C.1
py.7	Py_PY_T11572	27517261	Py	OMA04025	16	C.1
bf.5	Bf_BL27757.1	16852726	Bf	OMA04025	16	C.1
re.20	Re_Res_017011-T1	1918537	Re	OMA04036	3	C.1
hv.5	Hv_XP_047134367.1	17915149	Hv	OMA04036	3	C.1
ep.264	Ep_XP_020901084.1	64633	Ep	OMA04046	5	C.1
xs.7	Xs_Xe_004735-T1	11487185	Xs	OMA04046	5	C.1
hv.1	Hv_XP_002163663.4	76271976	Hv	OMA04046	5	C.1
nv.5	Nv_NVE24909	11672211	Nv	OMA04110	5	C.1
ep.23	Ep_XP_020899526.2	140599	Ep	OMA04110	5	C.1
am.12	Am_amil.1.2.1816.m1	217170	Am	OMA04110	5	C.1
aa.153	Aa_scaffold153.g40.t1	685590	Aa	OMA04110	5	C.1
re.20	Re_Res_017159-T1	4112874	Re	OMA04110	5	C.1
aq.24	Aq_Aqu2.1.39685_001	416488	Aq	OMA04120	19	C.1
ta.7	Ta_Tadh_P50581	5847129	Ta	OMA04120	19	C.1
nv.1	Nv_NVE24526	18240770	Nv	OMA04120	19	C.1
ep.318	Ep_XP_020904159.1	193636	Ep	OMA04120	19	C.1
xs.7	Xs_Xe_003283-T1	451977	Xs	OMA04120	19	C.1
re.17	Re_Res_013811-T1	8571163	Re	OMA04120	19	C.1
hv.13	Hv_XP_002157793.3	27425444	Hv	OMA04120	19	C.1
tc.5	Tc_Tco_016920-T1	7947156	Tc	OMA04120	19	C.1
cr.4	Cr_SINCROG009439	96560253	Cr	OMA04120	19	C.1
py.7	Py_PY_T11972	40777848	Py	OMA04120	19	C.1
bf.17	Bf_BL25074.1	17549677	Bf	OMA04120	19	C.1
lo.10	Lo_ENSLOCP00000007425.1	9027957	Lo	OMA04120	19	C.1
nv.5	Nv_NVE17290	3966039	Nv	OMA04122	5	C.1
am.58	Am_amil.1.2.5809.m1	181780	Am	OMA04122	5	C.1
lo.19	Lo_ENSLOCP00000000571.1	1302784	Lo	OMA04122	5	C.1
aq.301	Aq_Aqu2.1.24258_001	10715	Aq	OMA04130	18	C.1
nv.5	Nv_NVE19403	6925263	Nv	OMA04130	18	C.1
ep.327	Ep_XP_020904302.1	117903	Ep	OMA04130	18	C.1
am.12	Am_amil.1.2.1870.m1	942804	Am	OMA04130	18	C.1
xs.15	Xs_Xe_024662-T1	5562133	Xs	OMA04130	18	C.1
aa.49	Aa_scaffold51.g101.t1	1310999	Aa	OMA04130	18	C.1
re.15	Re_Res_010012-T1	3378581	Re	OMA04130	18	C.1
hv.5	Hv_XP_012555872.2	46698573	Hv	OMA04130	18	C.1
tc.11	Tc_Tco_009382-T2	17124275	Tc	OMA04130	18	C.1
cr.6	Cr_SINCROG012064	30768284	Cr	OMA04130	18	C.1
py.6	Py_PY_T09363	948680	Py	OMA04130	18	C.1
bf.3	Bf_BL22125.1	9472134	Bf	OMA04130	18	C.1
lo.8	Lo_ENSLOCP00000020738.1	43815028	Lo	OMA04130	18	C.1
aa.108	Aa_scaffold106.g16.t1	135515	Aa	OMA04150	4	C.1
re.17	Re_Res_013315-T2	792976	Re	OMA04150	4	C.1
hv.13	Hv_XP_047145965.1	24381899	Hv	OMA04150	4	C.1
re.17	Re_Res_013508-T2	3857191	Re	OMA04154	3	C.1
hv.13	Hv_XP_047122635.1	35598039	Hv	OMA04154	3	C.1
em.1	Em_Em0001g2661a	24102392	Em	OMA04162	17	C.1
aq.42	Aq_Aqu2.1.37426_001	55384	Aq	OMA04162	17	C.1
nv.1	Nv_NVE2498	2197864	Nv	OMA04162	17	C.1
am.24	Am_amil.1.2.3068.m1	17036	Am	OMA04162	17	C.1
xs.7	Xs_Xe_003624-T1	2373812	Xs	OMA04162	17	C.1
re.17	Re_Res_013520-T1	4178707	Re	OMA04162	17	C.1
hv.15	Hv_XP_002154390.2	7649496	Hv	OMA04162	17	C.1
tc.5	Tc_Tco_017400-T1	17184580	Tc	OMA04162	17	C.1
cr.4	Cr_SINCROG009438	96491330	Cr	OMA04162	17	C.1
py.7	Py_PY_T11132	11122504	Py	OMA04162	17	C.1
bf.5	Bf_BL09482.1	5548525	Bf	OMA04162	17	C.1
lo.5	Lo_ENSLOCP00000016948.1	45013067	Lo	OMA04162	17	C.1
nv.5	Nv_NVE19407	6927628	Nv	OMA04168	5	C.1
aa.49	Aa_scaffold51.g101.t2	1310999	Aa	OMA04168	5	C.1
hv.5	Hv_XP_012555873.2	46698573	Hv	OMA04168	5	C.1
ep.114	Ep_XP_020896581.1	451413	Ep	OMA04171	5	C.1
xs.11	Xs_Xe_001039-T1	7264628	Xs	OMA04171	5	C.1
re.8	Re_Res_016704-T1	10858962	Re	OMA04171	5	C.1
hv.13	Hv_XP_047122482.1	16464658	Hv	OMA04171	5	C.1
re.17	Re_Res_013315-T1	792976	Re	OMA04172	3	C.1
hv.13	Hv_XP_047145964.1	24380526	Hv	OMA04172	3	C.1
ta.5	Ta_Tadh_P37496	1521713	Ta	OMA04182	16	C.1
nv.1	Nv_NVE9930	20953491	Nv	OMA04182	16	C.1
ep.318	Ep_XP_020904139.1	86921	Ep	OMA04182	16	C.1
am.144	Am_amil.1.2.9800.m1	62083	Am	OMA04182	16	C.1
xs.7	Xs_Xe_004369-T1	8848965	Xs	OMA04182	16	C.1
aa.77	Aa_scaffold79.g41.t1	462497	Aa	OMA04182	16	C.1
re.17	Re_Res_013678-T1	6898592	Re	OMA04182	16	C.1
ch.83	Ch_TCONS_00068035-protein	40053	Ch	OMA04182	16	C.1
hv.13	Hv_XP_047122549.1	19711077	Hv	OMA04182	16	C.1
tc.1	Tc_Tco_002245-T1	37629406	Tc	OMA04182	16	C.1
cr.5	Cr_SINCROG010341	12107804	Cr	OMA04182	16	C.1
bf.5	Bf_BL27275.1	28311468	Bf	OMA04182	16	C.1
lo.5	Lo_ENSLOCP00000016926.1	44897477	Lo	OMA04182	16	C.1
nv.5	Nv_NVE4511	9022152	Nv	OMA04215	8	C.1
ep.216	Ep_XP_020898178.1	234366	Ep	OMA04215	8	C.1
xs.7	Xs_Xe_003481-T1	1546167	Xs	OMA04215	8	C.1
hv.5	Hv_XP_047135098.1	44407616	Hv	OMA04215	8	C.1
tc.1	Tc_Tco_000001-T1	28093	Tc	OMA04215	8	C.1
py.15	Py_PY_T19952	945014	Py	OMA04215	8	C.1
bf.5	Bf_BL27408.1	11650963	Bf	OMA04215	8	C.1
nv.1	Nv_NVE17310	13335726	Nv	OMA04263	11	C.1
am.307	Am_amil.1.2.15215.m1	24849	Am	OMA04263	11	C.1
xs.7	Xs_Xe_004662-T1	11006744	Xs	OMA04263	11	C.1
re.17	Re_Res_013630-T1	6093052	Re	OMA04263	11	C.1
ch.33	Ch_TCONS_00002873-protein	412080	Ch	OMA04263	11	C.1
cr.4	Cr_SINCROG009236	83457556	Cr	OMA04263	11	C.1
py.7	Py_PY_T11045	7981033	Py	OMA04263	11	C.1
lo.8	Lo_ENSLOCP00000018815.1	4439455	Lo	OMA04263	11	C.1
nv.5	Nv_NVE19182	15030462	Nv	OMA04268	3	C.1
ep.192	Ep_XP_020896606.1	348649	Ep	OMA04268	3	C.1
ta.7	Ta_Tadh_P50459	929740	Ta	OMA04273	17	C.1
nv.1	Nv_NVE9892	20425820	Nv	OMA04273	17	C.1
ep.157	Ep_XP_020893719.1	182486	Ep	OMA04273	17	C.1
am.47	Am_amil.1.2.5153.m1	486166	Am	OMA04273	17	C.1
xs.11	Xs_Xe_001215-T1	8627327	Xs	OMA04273	17	C.1
re.8	Re_Res_016554-T1	8458262	Re	OMA04273	17	C.1
ch.30	Ch_TCONS_00002592-protein	24130	Ch	OMA04273	17	C.1
hv.15	Hv_XP_047122834.1	26881439	Hv	OMA04273	17	C.1
tc.2	Tc_Tco_015032-T1	20101843	Tc	OMA04273	17	C.1
py.5	Py_PY_T08364	14538672	Py	OMA04273	17	C.1
lo.12	Lo_ENSLOCP00000010649.1	18946209	Lo	OMA04273	17	C.1
xs.7	Xs_Xe_003574-T1	2009607	Xs	OMA04281	5	C.1
re.17	Re_Res_013808-T1	8526097	Re	OMA04281	5	C.1
em.11	Em_Em0011g815a	6699397	Em	OMA04290	14	C.1
ep.141	Ep_XP_028512632.1	149901	Ep	OMA04290	14	C.1
am.162	Am_amil.1.2.10688.m1	346028	Am	OMA04290	14	C.1
xs.11	Xs_Xe_000609-T1	4081621	Xs	OMA04290	14	C.1
ch.7	Ch_TCONS_00070812-protein	496913	Ch	OMA04290	14	C.1
hv.8	Hv_XP_047140781.1	25090083	Hv	OMA04290	14	C.1
tc.3	Tc_Tco_018915-T1	3358059	Tc	OMA04290	14	C.1
py.1	Py_PY_T02323	119210519	Py	OMA04290	14	C.1
bf.15	Bf_BL12507.1	21224533	Bf	OMA04290	14	C.1
lo.10	Lo_ENSLOCP00000012064.1	24220449	Lo	OMA04290	14	C.1
em.12	Em_Em0012g552a	5156657	Em	OMA04303	17	C.1
nv.1	Nv_NVE6175	6402039	Nv	OMA04303	17	C.1
ep.278	Ep_XP_020901702.1	150832	Ep	OMA04303	17	C.1
xs.7	Xs_Xe_004046-T1	6290259	Xs	OMA04303	17	C.1
aa.13	Aa_scaffold13.g177.t1	2522443	Aa	OMA04303	17	C.1
re.2	Re_Res_005395-T1	7454223	Re	OMA04303	17	C.1
hv.13	Hv_XP_004209087.2	30759549	Hv	OMA04303	17	C.1
py.12	Py_PY_T17247	14584114	Py	OMA04303	17	C.1
bf.3	Bf_BL16524.1	5129826	Bf	OMA04303	17	C.1
lo.7	Lo_ENSLOCP00000016487.1	19381263	Lo	OMA04303	17	C.1
em.11	Em_Em0011g76a	380356	Em	OMA04336	16	C.1
nv.1	Nv_NVE13904	3736049	Nv	OMA04336	16	C.1
ep.187	Ep_XP_020896274.1	265101	Ep	OMA04336	16	C.1
am.19	Am_amil.1.2.2722.m1	911028	Am	OMA04336	16	C.1
xs.11	Xs_Xe_028806-T1	4713966	Xs	OMA04336	16	C.1
hv.15	Hv_XP_012559164.1	34048954	Hv	OMA04336	16	C.1
tc.3	Tc_Tco_021669-T1	4919499	Tc	OMA04336	16	C.1
cr.10	Cr_SINCROG018140	32209369	Cr	OMA04336	16	C.1
py.5	Py_PY_T08609	22772516	Py	OMA04336	16	C.1
bf.15	Bf_BL24393.1	16598792	Bf	OMA04336	16	C.1
lo.10	Lo_ENSLOCP00000005016.1	4936772	Lo	OMA04336	16	C.1
aq.62	Aq_Aqu2.1.35524_001	150033	Aq	OMA04340	13	C.1
ta.1	Ta_Tadh_P19930	2464260	Ta	OMA04340	13	C.1
ep.23	Ep_XP_020899527.1	397272	Ep	OMA04340	13	C.1
ch.212	Ch_TCONS_00013392-protein	341646	Ch	OMA04340	13	C.1
hv.5	Hv_XP_002159097.3	17543417	Hv	OMA04340	13	C.1
tc.1	Tc_Tco_021206-T1	63324386	Tc	OMA04340	13	C.1
cr.8	Cr_SINCROG013913	48318785	Cr	OMA04340	13	C.1
py.14	Py_PY_T18386	20767303	Py	OMA04340	13	C.1
lo.8	Lo_ENSLOCP00000018940.1	6311759	Lo	OMA04340	13	C.1
nv.1	Nv_NVE25308	8319324	Nv	OMA04366	12	C.1
re.8	Re_Res_016643-T1	9939031	Re	OMA04366	12	C.1
tc.7	Tc_Tco_011557-T2	21305736	Tc	OMA04366	12	C.1
cr.3	Cr_SINCROG007263	109955103	Cr	OMA04366	12	C.1
bf.15	Bf_BL12504.1	21375632	Bf	OMA04366	12	C.1
lo.10	Lo_ENSLOCP00000008104.1	10040913	Lo	OMA04366	12	C.1
aa.39	Aa_scaffold34.g39.t1	406736	Aa	OMA04417	5	C.1
re.8	Re_Res_016050-T1	825478	Re	OMA04417	5	C.1
hv.15	Hv_XP_047123633.1	11939934	Hv	OMA04417	5	C.1
em.1	Em_Em0001g1025a	9127931	Em	OMA04431	12	C.1
aq.110	Aq_Aqu2.1.31892_001	48357	Aq	OMA04431	12	C.1
nv.1	Nv_NVE25249	9049261	Nv	OMA04431	12	C.1
ep.2	Ep_XP_020903013.1	1514758	Ep	OMA04431	12	C.1
xs.7	Xs_Xe_004696-T1	11224903	Xs	OMA04431	12	C.1
re.17	Re_Res_013779-T1	8235707	Re	OMA04431	12	C.1
hv.15	Hv_XP_047122781.1	7902631	Hv	OMA04431	12	C.1
lo.5	Lo_ENSLOCP00000013202.1	26698375	Lo	OMA04431	12	C.1
ep.3	Ep_XP_020897799.2	193828	Ep	OMA04467	8	C.1
aa.17	Aa_scaffold40.g173.t1	2153165	Aa	OMA04467	8	C.1
re.20	Re_Res_017073-T1	2964689	Re	OMA04467	8	C.1
hv.5	Hv_XP_012555870.1	46744518	Hv	OMA04467	8	C.1
bf.17	Bf_BL11056.1	3887478	Bf	OMA04467	8	C.1
nv.1	Nv_NVE1088	4942961	Nv	OMA04469	8	C.1
ep.157	Ep_XP_020893689.1	407409	Ep	OMA04469	8	C.1
am.48	Am_amil.1.2.5266.m1	95274	Am	OMA04469	8	C.1
re.5	Re_Res_001667-T1	8542521	Re	OMA04469	8	C.1
hv.7	Hv_XP_047137016.1	41927691	Hv	OMA04469	8	C.1
nv.1	Nv_NVE16098	967005	Nv	OMA04508	4	C.1
ep.157	Ep_XP_020893723.1	315960	Ep	OMA04508	4	C.1
am.47	Am_amil.1.2.5126.m1	206770	Am	OMA04508	4	C.1
ta.5	Ta_Tadh_P55495	3067133	Ta	OMA04513	11	C.1
nv.1	Nv_NVE20509	17675039	Nv	OMA04513	11	C.1
ep.2	Ep_XP_020893098.1	1452668	Ep	OMA04513	11	C.1
am.95	Am_amil.1.2.7389.m1	622540	Am	OMA04513	11	C.1
re.17	Re_Res_013754-T1	7959109	Re	OMA04513	11	C.1
hv.13	Hv_XP_002159654.1	25005349	Hv	OMA04513	11	C.1
bf.5	Bf_BL27875.1	18518720	Bf	OMA04513	11	C.1
nv.1	Nv_NVE11071	19504662	Nv	OMA04549	7	C.1
ep.119	Ep_XP_020909631.2	223	Ep	OMA04549	7	C.1
am.24	Am_amil.1.2.3151.m1	873289	Am	OMA04549	7	C.1
xs.13	Xs_Xe_013198-T1	3621220	Xs	OMA04549	7	C.1
hv.6	Hv_XP_047127861.1	21578444	Hv	OMA04549	7	C.1
em.1	Em_Em0001g2869a	25956215	Em	OMA04588	19	C.1
aq.18	Aq_Aqu2.1.40413_001	382217	Aq	OMA04588	19	C.1
ta.6	Ta_Tadh_P37809	1006467	Ta	OMA04588	19	C.1
nv.1	Nv_NVE13163	10910635	Nv	OMA04588	19	C.1
ep.345	Ep_XP_020904722.1	112803	Ep	OMA04588	19	C.1
xs.7	Xs_Xe_004108-T1	6868191	Xs	OMA04588	19	C.1
aa.310	Aa_scaffold313.g5.t1	39795	Aa	OMA04588	19	C.1
re.17	Re_Res_013748-T1	7792521	Re	OMA04588	19	C.1
hv.13	Hv_XP_004209451.2	18533804	Hv	OMA04588	19	C.1
cr.13	Cr_SINCROG022032	20088854	Cr	OMA04588	19	C.1
py.7	Py_PY_T11842	36404382	Py	OMA04588	19	C.1
bf.5	Bf_BL10976.1	24174638	Bf	OMA04588	19	C.1
lo.1	Lo_ENSLOCP00000019160.1	11829750	Lo	OMA04588	19	C.1
ep.90	Ep_XP_020915824.1	285877	Ep	OMA04605	4	C.1
xs.12	Xs_Xe_009326-T1	1702664	Xs	OMA04605	4	C.1
hv.3	Hv_XP_012555832.2	32253670	Hv	OMA04605	4	C.1
xs.11	Xs_Xe_001256-T1	8947099	Xs	OMA04611	8	C.1
hv.15	Hv_XP_047123746.1	37677950	Hv	OMA04611	8	C.1
cr.2	Cr_SINCROG005528	167192781	Cr	OMA04611	8	C.1
lo.2	Lo_ENSLOCP00000009325.1	22813955	Lo	OMA04611	8	C.1
nv.1	Nv_NVE17337	13049200	Nv	OMA04617	4	C.1
ep.374	Ep_XP_020906220.1	8941	Ep	OMA04617	4	C.1
am.53	Am_amil.1.2.5539.m1	646238	Am	OMA04617	4	C.1
em.1	Em_Em0001g1075a	9717040	Em	OMA04620	18	C.1
aq.7	Aq_Aqu2.1.42571_001	150870	Aq	OMA04620	18	C.1
ta.5	Ta_Tadh_P23795	2795165	Ta	OMA04620	18	C.1
ep.215	Ep_XP_020897940.1	166799	Ep	OMA04620	18	C.1
am.127	Am_amil.1.2.9361.m1	300696	Am	OMA04620	18	C.1
re.17	Re_Res_013636-T1	6318335	Re	OMA04620	18	C.1
hv.7	Hv_XP_012553835.2	32320374	Hv	OMA04620	18	C.1
tc.3	Tc_Tco_018732-T1	561637	Tc	OMA04620	18	C.1
cr.12	Cr_SINCROG021227	37069974	Cr	OMA04620	18	C.1
py.1	Py_PY_T03089	176183066	Py	OMA04620	18	C.1
lo.8	Lo_ENSLOCP00000019366.1	14973605	Lo	OMA04620	18	C.1
aq.7	Aq_Aqu2.1.42686_001	535404	Aq	OMA04638	7	C.1
ep.215	Ep_XP_028514189.1	245124	Ep	OMA04638	7	C.1
re.17	Re_Res_013729-T1	7514834	Re	OMA04638	7	C.1
ch.12	Ch_TCONS_00066125-protein	169212	Ch	OMA04638	7	C.1
hv.13	Hv_XP_012557532.2	23663020	Hv	OMA04638	7	C.1
nv.1	Nv_NVE475	15339913	Nv	OMA04645	5	C.1
ep.350	Ep_XP_020905069.1	65326	Ep	OMA04645	5	C.1
am.307	Am_amil.1.2.15222.m1	103565	Am	OMA04645	5	C.1
xs.7	Xs_Xe_003795-T1	3842580	Xs	OMA04645	5	C.1
ta.5	Ta_Tadh_P55496	3078491	Ta	OMA04668	14	C.1
nv.1	Nv_NVE21079	14925326	Nv	OMA04668	14	C.1
ep.2	Ep_XP_028517475.1	1542011	Ep	OMA04668	14	C.1
am.162	Am_amil.1.2.10692.m1	501925	Am	OMA04668	14	C.1
xs.7	Xs_Xe_004105-T1	6847847	Xs	OMA04668	14	C.1
re.17	Re_Res_013616-T1	5760853	Re	OMA04668	14	C.1
hv.13	Hv_XP_002168602.2	21916748	Hv	OMA04668	14	C.1
tc.8	Tc_Tco_005059-T1	4163725	Tc	OMA04668	14	C.1
cr.14	Cr_SINCROG023561	52557945	Cr	OMA04668	14	C.1
py.7	Py_PY_T10923	3393509	Py	OMA04668	14	C.1
lo.8	Lo_ENSLOCP00000020647.1	42208237	Lo	OMA04668	14	C.1
nv.5	Nv_NVE10197	2117675	Nv	OMA04670	8	C.1
xs.10	Xs_Xe_023650-T1	9539963	Xs	OMA04670	8	C.1
re.9	Re_Res_007422-T1	4464175	Re	OMA04670	8	C.1
bf.2	Bf_BL07727.1	25568394	Bf	OMA04670	8	C.1
lo.1	Lo_ENSLOCP00000020139.1	29038413	Lo	OMA04670	8	C.1
aa.142	Aa_scaffold138.g28.t1	364789	Aa	OMA04752	8	C.1
re.17	Re_Res_013547-T1	4812552	Re	OMA04752	8	C.1
hv.13	Hv_XP_002162775.2	18645964	Hv	OMA04752	8	C.1
py.3	Py_PY_T06039	34940939	Py	OMA04752	8	C.1
aq.172	Aq_Aqu2.1.28468_001	7239	Aq	OMA04770	15	C.1
ep.388	Ep_XP_020906942.1	4328	Ep	OMA04770	15	C.1
am.78	Am_amil.1.2.7025.m1	534200	Am	OMA04770	15	C.1
aa.17	Aa_scaffold40.g146.t1	1758954	Aa	OMA04770	15	C.1
re.20	Re_Res_017016-T1	2011306	Re	OMA04770	15	C.1
hv.11	Hv_XP_012565450.1	34321841	Hv	OMA04770	15	C.1
tc.1	Tc_Tco_000749-T1	13640485	Tc	OMA04770	15	C.1
cr.12	Cr_SINCROG021199	35978819	Cr	OMA04770	15	C.1
py.14	Py_PY_T18606	28202592	Py	OMA04770	15	C.1
bf.3	Bf_BL22047.1	10685379	Bf	OMA04770	15	C.1
lo.8	Lo_ENSLOCP00000018721.1	3114605	Lo	OMA04770	15	C.1
nv.1	Nv_NVE25263	8958042	Nv	OMA04800	10	C.1
ep.114	Ep_XP_020896389.1	56616	Ep	OMA04800	10	C.1
am.210	Am_amil.1.2.12565.m1	307314	Am	OMA04800	10	C.1
aa.39	Aa_scaffold34.g26.t1	275126	Aa	OMA04800	10	C.1
re.8	Re_Res_016041-T1	742598	Re	OMA04800	10	C.1
hv.15	Hv_XP_002168414.2	14127073	Hv	OMA04800	10	C.1
py.19	Py_PY_T23431	4891998	Py	OMA04800	10	C.1
lo.4	Lo_ENSLOCP00000012162.1	35601362	Lo	OMA04800	10	C.1
ep.2	Ep_XP_020903383.2	1796476	Ep	OMA04878	8	C.1
hv.13	Hv_XP_047122434.1	22726024	Hv	OMA04878	8	C.1
tc.1	Tc_Tco_002458-T1	41531418	Tc	OMA04878	8	C.1
cr.5	Cr_SINCROG010343	12254600	Cr	OMA04878	8	C.1
py.7	Py_PY_T11985	41152043	Py	OMA04878	8	C.1
lo.3	Lo_ENSLOCP00000006617.1	8009246	Lo	OMA04878	8	C.1
ep.274	Ep_XP_028514983.1	117445	Ep	OMA04900	6	C.1
am.25	Am_amil.1.2.3331.m1	967677	Am	OMA04900	6	C.1
xs.7	Xs_Xe_003918-T1	5024875	Xs	OMA04900	6	C.1
aa.77	Aa_scaffold79.g69.t2	778069	Aa	OMA04900	6	C.1
re.17	Re_Res_013658-T1	6633012	Re	OMA04900	6	C.1
ta.3	Ta_Tadh_P22168	3706911	Ta	OMA04972	16	C.1
nv.1	Nv_NVE6063	18938758	Nv	OMA04972	16	C.1
ep.274	Ep_XP_020900850.1	132429	Ep	OMA04972	16	C.1
am.59	Am_amil.1.2.5915.m1	93815	Am	OMA04972	16	C.1
xs.7	Xs_Xe_003392-T1	998733	Xs	OMA04972	16	C.1
re.18	Re_Res_003633-T2	568344	Re	OMA04972	16	C.1
ch.100	Ch_TCONS_00007613-protein	407353	Ch	OMA04972	16	C.1
hv.4	Hv_XP_047132401.1	19392607	Hv	OMA04972	16	C.1
cr.10	Cr_SINCROG019026	86014789	Cr	OMA04972	16	C.1
py.1	Py_PY_T03329	185124211	Py	OMA04972	16	C.1
bf.18	Bf_BL02140.1	10922838	Bf	OMA04972	16	C.1
lo.15	Lo_ENSLOCP00000015999.1	6566234	Lo	OMA04972	16	C.1
aa.134	Aa_scaffold134.g16.t1	193458	Aa	OMA05019	5	C.1
re.17	Re_Res_013355-T1	1377392	Re	OMA05019	5	C.1
hv.13	Hv_XP_047122527.1	32015244	Hv	OMA05019	5	C.1
nv.1	Nv_NVE1085	4967513	Nv	OMA05040	4	C.1
am.159	Am_amil.1.2.10525.m1	46226	Am	OMA05040	4	C.1
hv.5	Hv_XP_012555499.2	51460293	Hv	OMA05040	4	C.1
nv.1	Nv_NVE9911	20686123	Nv	OMA05060	9	C.1
ep.215	Ep_XP_020897978.1	46894	Ep	OMA05060	9	C.1
xs.14	Xs_Xe_021740-T1	4154299	Xs	OMA05060	9	C.1
aa.77	Aa_scaffold79.g59.t1	620101	Aa	OMA05060	9	C.1
re.17	Re_Res_013712-T1	7273885	Re	OMA05060	9	C.1
ch.74	Ch_TCONS_00005329-protein	274343	Ch	OMA05060	9	C.1
hv.13	Hv_XP_047146332.1	26222658	Hv	OMA05060	9	C.1
ch.154	Ch_TCONS_00011349-protein	269278	Ch	OMA05062	3	C.1
hv.5	Hv_XP_047135184.1	47725529	Hv	OMA05062	3	C.1
aa.140	Aa_scaffold140.g53.t4	654842	Aa	OMA05095	5	C.1
re.8	Re_Res_016571-T1	8691695	Re	OMA05095	5	C.1
hv.13	Hv_XP_047145974.1	8780695	Hv	OMA05095	5	C.1
ta.7	Ta_Tadh_P27679	2320181	Ta	OMA05103	14	C.1
nv.1	Nv_NVE6141	6756563	Nv	OMA05103	14	C.1
am.192	Am_amil.1.2.21354.m1	320993	Am	OMA05103	14	C.1
xs.25	Xs_Xe_025202-T1	359736	Xs	OMA05103	14	C.1
re.8	Re_Res_016515-T1	7805710	Re	OMA05103	14	C.1
hv.15	Hv_XP_047122786.1	31875909	Hv	OMA05103	14	C.1
tc.7	Tc_Tco_011745-T1	24309229	Tc	OMA05103	14	C.1
cr.6	Cr_SINCROG011598	2192693	Cr	OMA05103	14	C.1
py.5	Py_PY_T08037	3008350	Py	OMA05103	14	C.1
bf.15	Bf_BL05916.1	5199420	Bf	OMA05103	14	C.1
lo.2	Lo_ENSLOCP00000009498.1	23764215	Lo	OMA05103	14	C.1
em.8	Em_Em0008g1010a	9177223	Em	OMA05108	9	C.1
ta.6	Ta_Tadh_P57691	5205252	Ta	OMA05108	9	C.1
nv.1	Nv_NVE13922	3880779	Nv	OMA05108	9	C.1
ep.215	Ep_XP_028514190.1	370757	Ep	OMA05108	9	C.1
xs.14	Xs_Xe_022318-T1	8164458	Xs	OMA05108	9	C.1
re.7	Re_Res_009470-T1	9928074	Re	OMA05108	9	C.1
hv.7	Hv_XP_047136814.1	34293262	Hv	OMA05108	9	C.1
aa.15	Aa_scaffold11.g156.t2	2140122	Aa	OMA05112	4	C.1
re.8	Re_Res_016209-T1	3275899	Re	OMA05112	4	C.1
hv.15	Hv_XP_047123881.1	31291088	Hv	OMA05112	4	C.1
em.1	Em_Em0001g3564a	32464573	Em	OMA05179	15	C.1
aq.110	Aq_Aqu2.1.31954_001	229729	Aq	OMA05179	15	C.1
nv.1	Nv_NVE25212	9564209	Nv	OMA05179	15	C.1
ep.118	Ep_XP_028516572.1	283216	Ep	OMA05179	15	C.1
am.189	Am_amil.1.2.21206.m1	422828	Am	OMA05179	15	C.1
xs.7	Xs_Xe_003280-T1	442554	Xs	OMA05179	15	C.1
aa.29	Aa_scaffold27.g2.t1	11546	Aa	OMA05179	15	C.1
re.17	Re_Res_013406-T1	2413994	Re	OMA05179	15	C.1
hv.13	Hv_XP_012566994.2	28586367	Hv	OMA05179	15	C.1
py.7	Py_PY_T11312	18455898	Py	OMA05179	15	C.1
bf.4	Bf_BL15426.1	17823039	Bf	OMA05179	15	C.1
lo.8	Lo_ENSLOCP00000019685.1	20721962	Lo	OMA05179	15	C.1
ta.2	Ta_Tadh_P53208	2951007	Ta	OMA05180	16	C.1
nv.5	Nv_NVE1420	1195181	Nv	OMA05180	16	C.1
ep.124	Ep_XP_020911706.1	250606	Ep	OMA05180	16	C.1
am.78	Am_amil.1.2.6999.m1	43897	Am	OMA05180	16	C.1
aa.30	Aa_scaffold28.g9.t1	91756	Aa	OMA05180	16	C.1
re.20	Re_Res_017135-T1	3632760	Re	OMA05180	16	C.1
hv.5	Hv_XP_012557806.1	41585423	Hv	OMA05180	16	C.1
tc.9	Tc_Tco_004177-T1	8539582	Tc	OMA05180	16	C.1
cr.2	Cr_SINCROG004494	88026684	Cr	OMA05180	16	C.1
py.10	Py_PY_T14831	7822370	Py	OMA05180	16	C.1
bf.4	Bf_BL15431.1	17753790	Bf	OMA05180	16	C.1
lo.5	Lo_ENSLOCP00000017436.1	48333286	Lo	OMA05180	16	C.1
em.11	Em_Em0011g673a	5396129	Em	OMA05182	18	C.1
ta.7	Ta_Tadh_P27850	205830	Ta	OMA05182	18	C.1
nv.1	Nv_NVE25310	8286606	Nv	OMA05182	18	C.1
ep.370	Ep_XP_020903052.1	138928	Ep	OMA05182	18	C.1
xs.11	Xs_Xe_000603-T1	4038110	Xs	OMA05182	18	C.1
re.8	Re_Res_016744-T1	11390977	Re	OMA05182	18	C.1
hv.2	Hv_XP_047131104.1	47261749	Hv	OMA05182	18	C.1
tc.3	Tc_Tco_019037-T1	5066651	Tc	OMA05182	18	C.1
cr.10	Cr_SINCROG018109	30069822	Cr	OMA05182	18	C.1
py.1	Py_PY_T00973	53393174	Py	OMA05182	18	C.1
bf.15	Bf_BL06380.1	13645166	Bf	OMA05182	18	C.1
lo.10	Lo_ENSLOCP00000011742.1	23205032	Lo	OMA05182	18	C.1
aq.12	Aq_Aqu2.1.41661_001	529893	Aq	OMA05190	19	C.1
ta.1	Ta_Tadh_P20368	9938672	Ta	OMA05190	19	C.1
nv.1	Nv_NVE8974	2705422	Nv	OMA05190	19	C.1
am.25	Am_amil.1.2.3276.m1	260530	Am	OMA05190	19	C.1
re.17	Re_Res_013445-T1	2901721	Re	OMA05190	19	C.1
hv.13	Hv_XP_047146367.1	33964568	Hv	OMA05190	19	C.1
tc.1	Tc_Tco_002104-T2	35935079	Tc	OMA05190	19	C.1
cr.8	Cr_SINCROG013900	47619684	Cr	OMA05190	19	C.1
py.7	Py_PY_T11949	39898995	Py	OMA05190	19	C.1
bf.5	Bf_BL27948.1	19957717	Bf	OMA05190	19	C.1
nv.1	Nv_NVE8554	5183120	Nv	OMA05242	3	C.1
ep.90	Ep_XP_020915818.1	458635	Ep	OMA05242	3	C.1
am.145	Am_amil.1.2.10247.m1	523703	Am	OMA05242	3	C.1
nv.5	Nv_NVE16356	5374102	Nv	OMA05250	3	C.1
ep.54	Ep_XP_020894797.1	415920	Ep	OMA05250	3	C.1
ta.10	Ta_Tadh_P59327	1500360	Ta	OMA05258	11	C.1
nv.1	Nv_NVE13143	11091640	Nv	OMA05258	11	C.1
re.8	Re_Res_016544-T1	8233288	Re	OMA05258	11	C.1
ch.17	Ch_TCONS_00052305-protein	1212172	Ch	OMA05258	11	C.1
py.5	Py_PY_T08075	4566486	Py	OMA05258	11	C.1
bf.15	Bf_BL06133.1	9602704	Bf	OMA05258	11	C.1
lo.10	Lo_ENSLOCP00000010230.1	15232003	Lo	OMA05258	11	C.1
em.11	Em_Em0011g247a	1520486	Em	OMA05329	5	C.1
re.8	Re_Res_017812-T1	6906551	Re	OMA05329	5	C.1
ch.90	Ch_TCONS_00006848-protein	34148	Ch	OMA05329	5	C.1
hv.15	Hv_XP_047122780.1	12482546	Hv	OMA05329	5	C.1
ta.5	Ta_Tadh_P55398	2363823	Ta	OMA05347	8	C.1
nv.1	Nv_NVE25284	8726126	Nv	OMA05347	8	C.1
ep.69	Ep_XP_020898768.1	371242	Ep	OMA05347	8	C.1
xs.7	Xs_Xe_003254-T1	303366	Xs	OMA05347	8	C.1
re.17	Re_Res_013783-T1	8274214	Re	OMA05347	8	C.1
ep.274	Ep_XP_020900871.1	110367	Ep	OMA05368	11	C.1
aa.154	Aa_scaffold154.g38.t1	612987	Aa	OMA05368	11	C.1
re.17	Re_Res_013765-T1	8099078	Re	OMA05368	11	C.1
ch.49	Ch_TCONS_00055262-protein	238545	Ch	OMA05368	11	C.1
hv.6	Hv_XP_002156593.2	45657658	Hv	OMA05368	11	C.1
tc.1	Tc_Tco_002246-T1	37644911	Tc	OMA05368	11	C.1
bf.5	Bf_BL28152.1	23087077	Bf	OMA05368	11	C.1
lo.3	Lo_ENSLOCP00000014544.1	33975806	Lo	OMA05368	11	C.1
ta.2	Ta_Tadh_P63601	428941	Ta	OMA05383	7	C.1
nv.5	Nv_NVE16461	6420804	Nv	OMA05383	7	C.1
ep.198	Ep_XP_020896427.1	64936	Ep	OMA05383	7	C.1
aa.198	Aa_scaffold198.g26.t2	347066	Aa	OMA05383	7	C.1
re.20	Re_Res_017156-T1	4015959	Re	OMA05383	7	C.1
ch.7	Ch_TCONS_00071038-protein	1151401	Ch	OMA05383	7	C.1
re.17	Re_Res_013519-T2	4122186	Re	OMA05392	3	C.1
hv.8	Hv_XP_012563320.2	44764511	Hv	OMA05392	3	C.1
nv.1	Nv_NVE9890	20394091	Nv	OMA05393	15	C.1
ep.157	Ep_XP_020893714.1	194465	Ep	OMA05393	15	C.1
aa.15	Aa_scaffold11.g140.t2	1903720	Aa	OMA05393	15	C.1
re.8	Re_Res_016196-T1	3048062	Re	OMA05393	15	C.1
hv.15	Hv_XP_047123747.1	37693115	Hv	OMA05393	15	C.1
cr.13	Cr_SINCROG022270	29339002	Cr	OMA05393	15	C.1
py.5	Py_PY_T08902	32564320	Py	OMA05393	15	C.1
bf.15	Bf_BL06119.1	9090538	Bf	OMA05393	15	C.1
lo.10	Lo_ENSLOCP00000008378.1	10427983	Lo	OMA05393	15	C.1
nv.1	Nv_NVE13896	3678274	Nv	OMA05396	7	C.1
ep.2	Ep_XP_020892866.1	791179	Ep	OMA05396	7	C.1
aa.29	Aa_scaffold27.g21.t1	315809	Aa	OMA05396	7	C.1
re.17	Re_Res_013502-T1	3724466	Re	OMA05396	7	C.1
ch.144	Ch_TCONS_00062727-protein	214567	Ch	OMA05396	7	C.1
hv.13	Hv_XP_002154618.3	27280431	Hv	OMA05396	7	C.1
nv.1	Nv_NVE6313	16345195	Nv	OMA05397	8	C.1
ep.69	Ep_XP_028514504.1	428799	Ep	OMA05397	8	C.1
re.17	Re_Res_013719-T1	7386311	Re	OMA05397	8	C.1
hv.13	Hv_XP_047146535.1	30161818	Hv	OMA05397	8	C.1
cr.1	Cr_SINCROG001083	61702879	Cr	OMA05397	8	C.1
py.7	Py_PY_T12006	42026183	Py	OMA05397	8	C.1
bf.5	Bf_BL27643.1	15121089	Bf	OMA05397	8	C.1
nv.1	Nv_NVE17365	12792705	Nv	OMA05429	16	C.1
ep.173	Ep_XP_020894782.1	284360	Ep	OMA05429	16	C.1
am.90	Am_amil.1.2.7646.m1	689747	Am	OMA05429	16	C.1
xs.11	Xs_Xe_001146-T1	8126112	Xs	OMA05429	16	C.1
aa.15	Aa_scaffold11.g58.t1	741528	Aa	OMA05429	16	C.1
re.8	Re_Res_016653-T1	10119582	Re	OMA05429	16	C.1
hv.15	Hv_XP_047123315.1	30816153	Hv	OMA05429	16	C.1
tc.7	Tc_Tco_011105-T1	14070474	Tc	OMA05429	16	C.1
py.5	Py_PY_T09131	41606466	Py	OMA05429	16	C.1
lo.2	Lo_ENSLOCP00000012971.1	42706859	Lo	OMA05429	16	C.1
xs.11	Xs_Xe_028817-T1	8754086	Xs	OMA05446	14	C.1
aa.105	Aa_scaffold103.g51.t1	691915	Aa	OMA05446	14	C.1
re.8	Re_Res_017817-T1	9000354	Re	OMA05446	14	C.1
hv.15	Hv_XP_002157473.2	13531870	Hv	OMA05446	14	C.1
tc.7	Tc_Tco_021426-T1	22898852	Tc	OMA05446	14	C.1
cr.3	Cr_SINCROG007834	147000210	Cr	OMA05446	14	C.1
py.5	Py_PY_T26112	19662182	Py	OMA05446	14	C.1
bf.15	Bf_BL24377.1	16735894	Bf	OMA05446	14	C.1
aa.51	Aa_scaffold50.g72.t3	1192691	Aa	OMA05451	3	C.1
hv.15	Hv_XP_047122848.1	21471364	Hv	OMA05451	3	C.1
cr.2	Cr_SINCROG005124	138381287	Cr	OMA05451	3	C.1
aq.211	Aq_Aqu2.1.27084_001	111870	Aq	OMA05452	18	C.1
ta.1	Ta_Tadh_P51757	4551029	Ta	OMA05452	18	C.1
ep.163	Ep_XP_028513304.1	123054	Ep	OMA05452	18	C.1
xs.13	Xs_Xe_013532-T1	6185084	Xs	OMA05452	18	C.1
aa.153	Aa_scaffold153.g39.t1	644160	Aa	OMA05452	18	C.1
re.20	Re_Res_017165-T1	4225105	Re	OMA05452	18	C.1
hv.5	Hv_XP_047134203.1	12037792	Hv	OMA05452	18	C.1
tc.1	Tc_Tco_003416-T1	60731083	Tc	OMA05452	18	C.1
cr.11	Cr_SINCROG020153	60894909	Cr	OMA05452	18	C.1
py.14	Py_PY_T18602	28080784	Py	OMA05452	18	C.1
bf.12	Bf_BL13915.1	21482627	Bf	OMA05452	18	C.1
lo.27	Lo_ENSLOCP00000001995.1	4211861	Lo	OMA05452	18	C.1
nv.1	Nv_NVE13178	10776357	Nv	OMA05459	6	C.1
ep.119	Ep_XP_020909189.1	183148	Ep	OMA05459	6	C.1
am.141	Am_amil.1.2.21085.m1	574352	Am	OMA05459	6	C.1
bf.5	Bf_BL27491.1	12826059	Bf	OMA05459	6	C.1
lo.8	Lo_ENSLOCP00000018479.1	181452	Lo	OMA05459	6	C.1
nv.1	Nv_NVE25349	7678481	Nv	OMA05465	3	C.1
xs.7	Xs_Xe_003340-T1	758793	Xs	OMA05465	3	C.1
ta.9	Ta_Tadh_P58865	860497	Ta	OMA05483	12	C.1
nv.1	Nv_NVE6441	9833386	Nv	OMA05483	12	C.1
ep.165	Ep_XP_020893461.1	116595	Ep	OMA05483	12	C.1
am.19	Am_amil.1.2.2647.m1	84109	Am	OMA05483	12	C.1
hv.4	Hv_XP_047133281.1	43360813	Hv	OMA05483	12	C.1
cr.12	Cr_SINCROG021235	37646833	Cr	OMA05483	12	C.1
bf.2	Bf_BL07699.1	25157980	Bf	OMA05483	12	C.1
lo.11	Lo_ENSLOCP00000011127.1	30288726	Lo	OMA05483	12	C.1
nv.1	Nv_NVE13052	12096522	Nv	OMA05534	4	C.1
ep.114	Ep_XP_028513713.1	220698	Ep	OMA05534	4	C.1
hv.5	Hv_XP_047135035.1	41967237	Hv	OMA05534	4	C.1
em.20	Em_Em0020g592a	4172765	Em	OMA05539	16	C.1
ta.37	Ta_Tadh_P33766	150375	Ta	OMA05539	16	C.1
nv.1	Nv_NVE16146	1546341	Nv	OMA05539	16	C.1
ep.2	Ep_XP_020897999.1	542928	Ep	OMA05539	16	C.1
am.258	Am_amil.1.2.12884.m1	292822	Am	OMA05539	16	C.1
xs.7	Xs_Xe_003790-T1	3794118	Xs	OMA05539	16	C.1
re.17	Re_Res_013431-T1	2707960	Re	OMA05539	16	C.1
ch.74	Ch_TCONS_00005276-protein	216690	Ch	OMA05539	16	C.1
hv.6	Hv_XP_002166727.1	6338869	Hv	OMA05539	16	C.1
py.7	Py_PY_T10855	856517	Py	OMA05539	16	C.1
bf.5	Bf_BL27277.1	28266220	Bf	OMA05539	16	C.1
lo.8	Lo_ENSLOCP00000019818.1	23781427	Lo	OMA05539	16	C.1
em.1	Em_Em0001g1151a	10638849	Em	OMA05544	17	C.1
nv.1	Nv_NVE13137	11126834	Nv	OMA05544	17	C.1
ep.439	Ep_XP_020907139.1	58064	Ep	OMA05544	17	C.1
am.189	Am_amil.1.2.21210.m1	487338	Am	OMA05544	17	C.1
xs.7	Xs_Xe_003374-T1	914055	Xs	OMA05544	17	C.1
aa.178	Aa_scaffold178.g9.t1	83836	Aa	OMA05544	17	C.1
re.17	Re_Res_013295-T1	460387	Re	OMA05544	17	C.1
hv.15	Hv_XP_002157132.3	8559609	Hv	OMA05544	17	C.1
tc.1	Tc_Tco_002483-T1	42092581	Tc	OMA05544	17	C.1
cr.1	Cr_SINCROG003037	180387352	Cr	OMA05544	17	C.1
py.7	Py_PY_T11148	11741403	Py	OMA05544	17	C.1
bf.5	Bf_BL17517.1	23873	Bf	OMA05544	17	C.1
lo.8	Lo_ENSLOCP00000020522.1	39469729	Lo	OMA05544	17	C.1
am.144	Am_amil.1.2.9804.m1	125013	Am	OMA05564	4	C.1
hv.13	Hv_XP_012559537.2	21709081	Hv	OMA05564	4	C.1
cr.7	Cr_SINCROG016148	90854679	Cr	OMA05564	4	C.1
xs.11	Xs_Xe_001375-T1	9981340	Xs	OMA05618	11	C.1
aa.24	Aa_scaffold21.g5.t1	27616	Aa	OMA05618	11	C.1
re.8	Re_Res_016730-T1	11260486	Re	OMA05618	11	C.1
ch.8	Ch_TCONS_00061556-protein	198462	Ch	OMA05618	11	C.1
hv.15	Hv_XP_012566829.1	14290678	Hv	OMA05618	11	C.1
py.5	Py_PY_T08526	19856531	Py	OMA05618	11	C.1
lo.6	Lo_ENSLOCP00000007359.1	12695442	Lo	OMA05618	11	C.1
aa.58	Aa_scaffold56.g79.t1	1137283	Aa	OMA05626	6	C.1
re.17	Re_Res_013585-T1	5330015	Re	OMA05626	6	C.1
hv.15	Hv_XP_047123299.1	8414109	Hv	OMA05626	6	C.1
em.11	Em_Em0011g26a	137816	Em	OMA05628	16	C.1
ta.9	Ta_Tadh_P58856	785404	Ta	OMA05628	16	C.1
nv.1	Nv_NVE8751	14673433	Nv	OMA05628	16	C.1
ep.114	Ep_XP_020895821.1	268847	Ep	OMA05628	16	C.1
xs.11	Xs_Xe_000990-T1	6856769	Xs	OMA05628	16	C.1
re.8	Re_Res_016255-T1	3912542	Re	OMA05628	16	C.1
ch.48	Ch_TCONS_00061402-protein	604645	Ch	OMA05628	16	C.1
hv.13	Hv_XP_047146058.1	15771081	Hv	OMA05628	16	C.1
tc.3	Tc_Tco_018884-T1	2985718	Tc	OMA05628	16	C.1
cr.10	Cr_SINCROG017939	18617839	Cr	OMA05628	16	C.1
bf.3	Bf_BL22124.1	9488589	Bf	OMA05628	16	C.1
lo.19	Lo_ENSLOCP00000004503.1	5295134	Lo	OMA05628	16	C.1
aq.7	Aq_Aqu2.1.42675_001	492492	Aq	OMA05632	16	C.1
ta.3	Ta_Tadh_P22772	1069557	Ta	OMA05632	16	C.1
nv.1	Nv_NVE6114	7012800	Nv	OMA05632	16	C.1
ep.215	Ep_XP_020897943.1	54158	Ep	OMA05632	16	C.1
aa.19	Aa_scaffold15.g101.t1	1169201	Aa	OMA05632	16	C.1
re.17	Re_Res_013705-T1	7189435	Re	OMA05632	16	C.1
[truncated: 88,531 more rows]

## Sheet: 10_bilaterian_algs
chrom	Geneid	position	species	group	group_size	alg
ep.51	Ep_XP_028518255.1	298450	Ep	OMA00017	12	B.1
am.129	Am_amil.1.2.9635.m1	568652	Am	OMA00017	12	B.1
xs.8	Xs_Xe_007510-T1	1652952	Xs	OMA00017	12	B.1
re.13	Re_Res_008558-T1	8197597	Re	OMA00017	12	B.1
hv.3	Hv_XP_047129281.1	50495580	Hv	OMA00017	12	B.1
tc.1	Tc_Tco_001486-T1	25198808	Tc	OMA00017	12	B.1
py.4	Py_PY_T07064	18325503	Py	OMA00017	12	B.1
hv.6	Hv_XP_047126647.1	16444357	Hv	OMA00042	4	B.1
bf.12	Bf_BL21127.1	15092306	Bf	OMA00042	4	B.1
lo.10	Lo_ENSLOCP00000016012.1	37554705	Lo	OMA00042	4	B.1
aq.67	Aq_Aqu2.1.35081_001	288752	Aq	OMA00058	15	B.1
ta.4	Ta_Tadh_P25541	2368110	Ta	OMA00058	15	B.1
ep.59	Ep_XP_028517931.1	365498	Ep	OMA00058	15	B.1
xs.4	Xs_Xe_015135-T1	8923071	Xs	OMA00058	15	B.1
aa.136	Aa_scaffold135.g30.t1	426627	Aa	OMA00058	15	B.1
re.3	Re_Res_000172-T1	2912057	Re	OMA00058	15	B.1
ch.56	Ch_TCONS_00004013-protein	124234	Ch	OMA00058	15	B.1
hv.1	Hv_XP_047146490.1	16846902	Hv	OMA00058	15	B.1
py.7	Py_PY_T11496	24650335	Py	OMA00058	15	B.1
bf.5	Bf_BL28093.1	22113165	Bf	OMA00058	15	B.1
lo.5	Lo_ENSLOCP00000016383.1	41387584	Lo	OMA00058	15	B.1
em.1	Em_Em0001g2389a	21918612	Em	OMA00073	15	B.1
aq.7	Aq_Aqu2.1.42695_001	569174	Aq	OMA00073	15	B.1
ta.5	Ta_Tadh_P37508	1831217	Ta	OMA00073	15	B.1
aa.29	Aa_scaffold27.g17.t1	196854	Aa	OMA00073	15	B.1
re.17	Re_Res_013504-T1	3780853	Re	OMA00073	15	B.1
ch.33	Ch_TCONS_00002864-protein	275948	Ch	OMA00073	15	B.1
hv.15	Hv_XP_047122832.1	5646901	Hv	OMA00073	15	B.1
tc.1	Tc_Tco_002484-T1	42120518	Tc	OMA00073	15	B.1
py.5	Py_PY_T08463	17294884	Py	OMA00073	15	B.1
bf.5	Bf_BL15991.1	27493847	Bf	OMA00073	15	B.1
lo.1	Lo_ENSLOCP00000018265.1	3369073	Lo	OMA00073	15	B.1
nv.14	Nv_NVE23439	684114	Nv	OMA00124	11	B.1
am.31	Am_amil.1.2.4080.m1	1088253	Am	OMA00124	11	B.1
xs.5	Xs_Xe_011701-T1	12122733	Xs	OMA00124	11	B.1
re.13	Re_Res_008533-T1	7734240	Re	OMA00124	11	B.1
ch.24	Ch_TCONS_00001425-protein	243650	Ch	OMA00124	11	B.1
hv.14	Hv_XP_047124909.1	38894600	Hv	OMA00124	11	B.1
bf.9	Bf_BL00037.1	24649828	Bf	OMA00124	11	B.1
lo.17	Lo_ENSLOCP00000012554.1	28192965	Lo	OMA00124	11	B.1
em.23	Em_Em0023g473a	2552536	Em	OMA00133	10	B.1
ta.4	Ta_Tadh_P56463	3495102	Ta	OMA00133	10	B.1
ep.75	Ep_XP_020914262.1	77893	Ep	OMA00133	10	B.1
am.1	Am_amil.1.2.145.m1	1973585	Am	OMA00133	10	B.1
xs.5	Xs_Xe_011375-T1	10046921	Xs	OMA00133	10	B.1
re.13	Re_Res_008298-T1	3950789	Re	OMA00133	10	B.1
py.4	Py_PY_T07441	31789623	Py	OMA00133	10	B.1
bf.9	Bf_BL06614.1	18168514	Bf	OMA00133	10	B.1
lo.1	Lo_ENSLOCP00000021078.1	57576734	Lo	OMA00133	10	B.1
ta.4	Ta_Tadh_P56444	2950693	Ta	OMA00149	13	B.1
am.31	Am_amil.1.2.4034.m1	465057	Am	OMA00149	13	B.1
xs.5	Xs_Xe_010878-T1	5890970	Xs	OMA00149	13	B.1
aa.8	Aa_scaffold7.g8.t1	138976	Aa	OMA00149	13	B.1
re.13	Re_Res_008156-T1	1759789	Re	OMA00149	13	B.1
hv.3	Hv_XP_047128802.1	34371030	Hv	OMA00149	13	B.1
py.4	Py_PY_T07856	47590860	Py	OMA00149	13	B.1
bf.9	Bf_BL06711.1	14410800	Bf	OMA00149	13	B.1
am.1	Am_amil.1.2.56.m1	802436	Am	OMA00154	8	B.1
xs.4	Xs_Xe_015944-T1	15505594	Xs	OMA00154	8	B.1
re.11	Re_Res_004793-T1	10097684	Re	OMA00154	8	B.1
hv.1	Hv_XP_047126010.1	40205216	Hv	OMA00154	8	B.1
bf.9	Bf_BL13592.1	20649314	Bf	OMA00154	8	B.1
lo.3	Lo_ENSLOCP00000001563.1	667134	Lo	OMA00154	8	B.1
em.20	Em_Em0020g159a	888939	Em	OMA00169	16	B.1
aq.4	Aq_Aqu2.1.43394_001	468058	Aq	OMA00169	16	B.1
ta.2	Ta_Tadh_P52933	779119	Ta	OMA00169	16	B.1
nv.13	Nv_NVE335	1630861	Nv	OMA00169	16	B.1
ep.28	Ep_XP_028515136.1	360729	Ep	OMA00169	16	B.1
am.90	Am_amil.1.2.7638.m1	584129	Am	OMA00169	16	B.1
xs.2	Xs_Xe_018575-T1	19080391	Xs	OMA00169	16	B.1
re.10	Re_Res_013962-T2	1681274	Re	OMA00169	16	B.1
hv.10	Hv_XP_047143287.1	14758747	Hv	OMA00169	16	B.1
py.1	Py_PY_T03205	180072062	Py	OMA00169	16	B.1
bf.9	Bf_BL13590.1	20728085	Bf	OMA00169	16	B.1
lo.22	Lo_ENSLOCP00000003129.1	2751351	Lo	OMA00169	16	B.1
ta.4	Ta_Tadh_P56504	3856924	Ta	OMA00177	5	B.1
xs.5	Xs_Xe_010531-T1	3163764	Xs	OMA00177	5	B.1
py.4	Py_PY_T07317	26748373	Py	OMA00177	5	B.1
bf.12	Bf_BL26206.1	4163935	Bf	OMA00177	5	B.1
lo.9	Lo_ENSLOCP00000015674.1	43915127	Lo	OMA00177	5	B.1
nv.1	Nv_NVE6160	6555823	Nv	OMA00194	15	B.1
ep.2	Ep_XP_020896073.1	1729395	Ep	OMA00194	15	B.1
am.144	Am_amil.1.2.9842.m1	530093	Am	OMA00194	15	B.1
aa.142	Aa_scaffold138.g29.t3	379297	Aa	OMA00194	15	B.1
re.17	Re_Res_013546-T4	4755064	Re	OMA00194	15	B.1
ch.20	Ch_TCONS_00051529-protein	800792	Ch	OMA00194	15	B.1
tc.8	Tc_Tco_005119-T1	5129714	Tc	OMA00194	15	B.1
cr.2	Cr_SINCROG004367	79191982	Cr	OMA00194	15	B.1
py.7	Py_PY_T11601	28379793	Py	OMA00194	15	B.1
bf.5	Bf_BL00335.1	3014168	Bf	OMA00194	15	B.1
lo.8	Lo_ENSLOCP00000019437.1	15659745	Lo	OMA00194	15	B.1
ep.13	Ep_XP_020899646.1	171365	Ep	OMA00240	14	B.1
am.183	Am_amil.1.2.11671.m1	270232	Am	OMA00240	14	B.1
aa.28	Aa_scaffold24.g48.t1	503883	Aa	OMA00240	14	B.1
re.5	Re_Res_001891-T1	11823086	Re	OMA00240	14	B.1
hv.4	Hv_XP_047133521.1	51966003	Hv	OMA00240	14	B.1
tc.8	Tc_Tco_005394-T1	9779006	Tc	OMA00240	14	B.1
cr.4	Cr_SINCROG008266	20357069	Cr	OMA00240	14	B.1
py.7	Py_PY_T10841	333972	Py	OMA00240	14	B.1
bf.3	Bf_BL08097.1	32349052	Bf	OMA00240	14	B.1
lo.2	Lo_ENSLOCP00000007837.1	16758016	Lo	OMA00240	14	B.1
aq.8	Aq_Aqu2.1.42503_001	797087	Aq	OMA00254	15	B.1
ta.4	Ta_Tadh_P56365	2342837	Ta	OMA00254	15	B.1
nv.10	Nv_NVE3215	1617596	Nv	OMA00254	15	B.1
ep.196	Ep_XP_020895891.1	176140	Ep	OMA00254	15	B.1
am.110	Am_amil.1.2.8787.m1	619932	Am	OMA00254	15	B.1
xs.4	Xs_Xe_015902-T1	15186875	Xs	OMA00254	15	B.1
aa.113	Aa_scaffold141.g33.t1	435875	Aa	OMA00254	15	B.1
re.3	Re_Res_000703-T1	10775995	Re	OMA00254	15	B.1
hv.1	Hv_XP_047126136.1	45359623	Hv	OMA00254	15	B.1
tc.8	Tc_Tco_005093-T1	4723768	Tc	OMA00254	15	B.1
bf.5	Bf_BL28009.1	20746848	Bf	OMA00254	15	B.1
lo.5	Lo_ENSLOCP00000013541.1	27687468	Lo	OMA00254	15	B.1
hv.3	Hv_XP_047128379.1	19377151	Hv	OMA00268	8	B.1
tc.1	Tc_Tco_001273-T1	21434412	Tc	OMA00268	8	B.1
cr.14	Cr_SINCROG023131	21246936	Cr	OMA00268	8	B.1
py.3	Py_PY_T06185	40254097	Py	OMA00268	8	B.1
bf.9	Bf_BL23378.1	10191158	Bf	OMA00268	8	B.1
nv.14	Nv_NVE5835	4510404	Nv	OMA00271	16	B.1
ep.51	Ep_XP_020912202.1	241415	Ep	OMA00271	16	B.1
aa.19	Aa_scaffold15.g23.t2	208951	Aa	OMA00271	16	B.1
re.13	Re_Res_008230-T1	2847998	Re	OMA00271	16	B.1
hv.3	Hv_XP_012558059.2	34988297	Hv	OMA00271	16	B.1
tc.1	Tc_Tco_001181-T1	20158435	Tc	OMA00271	16	B.1
cr.3	Cr_SINCROG006940	88554265	Cr	OMA00271	16	B.1
py.4	Py_PY_T07806	45937489	Py	OMA00271	16	B.1
bf.9	Bf_BL06709.1	14457519	Bf	OMA00271	16	B.1
lo.16	Lo_ENSLOCP00000018977.1	590022	Lo	OMA00271	16	B.1
xs.11	Xs_Xe_000361-T1	2269339	Xs	OMA00333	9	B.1
hv.13	Hv_XP_047122572.1	22075007	Hv	OMA00333	9	B.1
tc.1	Tc_Tco_002251-T1	37838512	Tc	OMA00333	9	B.1
cr.7	Cr_SINCROG015894	75471429	Cr	OMA00333	9	B.1
py.7	Py_PY_T11209	14006186	Py	OMA00333	9	B.1
lo.13	Lo_ENSLOCP00000001044.1	261180	Lo	OMA00333	9	B.1
nv.1	Nv_NVE456	15600294	Nv	OMA00390	18	B.1
ep.118	Ep_XP_028516585.1	435350	Ep	OMA00390	18	B.1
xs.7	Xs_Xe_003284-T1	458622	Xs	OMA00390	18	B.1
aa.134	Aa_scaffold134.g24.t2	323176	Aa	OMA00390	18	B.1
re.17	Re_Res_013359-T1	1488281	Re	OMA00390	18	B.1
ch.108	Ch_TCONS_00049799-protein	21135	Ch	OMA00390	18	B.1
hv.13	Hv_XP_002168125.3	28740942	Hv	OMA00390	18	B.1
tc.1	Tc_Tco_001932-T1	33792412	Tc	OMA00390	18	B.1
cr.10	Cr_SINCROG019087	89721731	Cr	OMA00390	18	B.1
py.7	Py_PY_T11976	40923783	Py	OMA00390	18	B.1
bf.5	Bf_BL27830.1	17777113	Bf	OMA00390	18	B.1
lo.8	Lo_ENSLOCP00000019586.1	18476812	Lo	OMA00390	18	B.1
ta.1	Ta_Tadh_P52404	9631327	Ta	OMA00401	10	B.1
nv.1	Nv_NVE6106	7086736	Nv	OMA00401	10	B.1
ep.2	Ep_XP_028514231.1	1355006	Ep	OMA00401	10	B.1
xs.7	Xs_Xe_003604-T1	2250346	Xs	OMA00401	10	B.1
re.17	Re_Res_013512-T1	4000989	Re	OMA00401	10	B.1
hv.13	Hv_XP_047146715.1	40633417	Hv	OMA00401	10	B.1
py.7	Py_PY_T11450	22534150	Py	OMA00401	10	B.1
bf.5	Bf_BL09374.1	7624125	Bf	OMA00401	10	B.1
em.11	Em_Em0011g495a	3769434	Em	OMA00440	6	B.1
aq.77	Aq_Aqu2.1.34267_001	77583	Aq	OMA00440	6	B.1
cr.8	Cr_SINCROG014621	91923842	Cr	OMA00440	6	B.1
lo.1	Lo_ENSLOCP00000019087.1	11163968	Lo	OMA00440	6	B.1
nv.14	Nv_NVE1568	7924884	Nv	OMA00485	17	B.1
ep.75	Ep_XP_020914171.1	25128	Ep	OMA00485	17	B.1
am.1	Am_amil.1.2.116.m1	1573647	Am	OMA00485	17	B.1
xs.5	Xs_Xe_011463-T1	10714303	Xs	OMA00485	17	B.1
re.13	Re_Res_008707-T1	10369570	Re	OMA00485	17	B.1
hv.3	Hv_XP_012553446.2	49733765	Hv	OMA00485	17	B.1
tc.1	Tc_Tco_001200-T1	20584766	Tc	OMA00485	17	B.1
cr.1	Cr_SINCROG001940	115695298	Cr	OMA00485	17	B.1
py.4	Py_PY_T07262	25058281	Py	OMA00485	17	B.1
bf.5	Bf_BL13458.1	29148734	Bf	OMA00485	17	B.1
lo.1	Lo_ENSLOCP00000020037.1	27748495	Lo	OMA00485	17	B.1
bf.5	Bf_BL27525.1	13388923	Bf	OMA00490	3	B.1
lo.8	Lo_ENSLOCP00000019046.1	8209219	Lo	OMA00490	3	B.1
aq.7	Aq_Aqu2.1.42557_001	106529	Aq	OMA00492	18	B.1
ta.1	Ta_Tadh_P19890	9986333	Ta	OMA00492	18	B.1
nv.1	Nv_NVE16029	14046324	Nv	OMA00492	18	B.1
ep.345	Ep_XP_028516057.1	13668	Ep	OMA00492	18	B.1
am.144	Am_amil.1.2.9816.m1	178914	Am	OMA00492	18	B.1
xs.7	Xs_Xe_004353-T1	8782123	Xs	OMA00492	18	B.1
re.17	Re_Res_013540-T1	4665497	Re	OMA00492	18	B.1
hv.15	Hv_XP_012560562.2	4799926	Hv	OMA00492	18	B.1
tc.1	Tc_Tco_002521-T1	42442221	Tc	OMA00492	18	B.1
cr.1	Cr_SINCROG003158	186901836	Cr	OMA00492	18	B.1
bf.5	Bf_BL27262.1	27827744	Bf	OMA00492	18	B.1
lo.8	Lo_ENSLOCP00000020999.1	47598315	Lo	OMA00492	18	B.1
aq.201	Aq_Aqu2.1.27303_001	124328	Aq	OMA00494	17	B.1
ta.1	Ta_Tadh_P51481	2121044	Ta	OMA00494	17	B.1
ep.327	Ep_XP_020904304.2	165616	Ep	OMA00494	17	B.1
xs.15	Xs_Xe_024296-T1	2613660	Xs	OMA00494	17	B.1
re.20	Re_Res_016928-T1	500523	Re	OMA00494	17	B.1
hv.5	Hv_XP_047135249.1	48539929	Hv	OMA00494	17	B.1
tc.1	Tc_Tco_000339-T1	7374773	Tc	OMA00494	17	B.1
cr.1	Cr_SINCROG002996	177998999	Cr	OMA00494	17	B.1
py.14	Py_PY_T18829	35975334	Py	OMA00494	17	B.1
bf.3	Bf_BL23958.1	567084	Bf	OMA00494	17	B.1
lo.8	Lo_ENSLOCP00000020783.1	43970225	Lo	OMA00494	17	B.1
aq.50	Aq_Aqu2.1.36420_001	140601	Aq	OMA00502	17	B.1
ta.1	Ta_Tadh_P51833	5240803	Ta	OMA00502	17	B.1
nv.5	Nv_NVE19212	14627901	Nv	OMA00502	17	B.1
am.12	Am_amil.1.2.1855.m1	755381	Am	OMA00502	17	B.1
re.20	Re_Res_016912-T1	241913	Re	OMA00502	17	B.1
ch.66	Ch_TCONS_00004772-protein	63905	Ch	OMA00502	17	B.1
hv.5	Hv_XP_047135598.1	50723191	Hv	OMA00502	17	B.1
tc.14	Tc_Tco_016383-T1	6028660	Tc	OMA00502	17	B.1
cr.11	Cr_SINCROG019698	30663813	Cr	OMA00502	17	B.1
py.14	Py_PY_T18095	10084425	Py	OMA00502	17	B.1
bf.3	Bf_BL22063.1	10365830	Bf	OMA00502	17	B.1
ta.1	Ta_Tadh_P52451	9910196	Ta	OMA00512	12	B.1
nv.1	Nv_NVE23914	7137499	Nv	OMA00512	12	B.1
ep.2	Ep_XP_028513969.1	859020	Ep	OMA00512	12	B.1
am.258	Am_amil.1.2.12862.m1	108156	Am	OMA00512	12	B.1
xs.5	Xs_Xe_012326-T1	15687637	Xs	OMA00512	12	B.1
re.17	Re_Res_013640-T1	6373230	Re	OMA00512	12	B.1
py.7	Py_PY_T11809	35515023	Py	OMA00512	12	B.1
bf.1	Bf_BL01108.1	16252487	Bf	OMA00512	12	B.1
lo.8	Lo_ENSLOCP00000018904.1	5580788	Lo	OMA00512	12	B.1
ta.4	Ta_Tadh_P56694	5925567	Ta	OMA00521	13	B.1
nv.14	Nv_NVE20568	11823772	Nv	OMA00521	13	B.1
xs.5	Xs_Xe_010569-T1	3556123	Xs	OMA00521	13	B.1
aa.70	Aa_scaffold68.g25.t1	454893	Aa	OMA00521	13	B.1
re.13	Re_Res_008671-T1	9773462	Re	OMA00521	13	B.1
hv.3	Hv_XP_047128609.1	26690001	Hv	OMA00521	13	B.1
bf.9	Bf_BL08829.1	2504409	Bf	OMA00521	13	B.1
lo.17	Lo_ENSLOCP00000013545.1	30757684	Lo	OMA00521	13	B.1
em.23	Em_Em0023g722a	4226823	Em	OMA00534	19	B.1
aq.89	Aq_Aqu2.1.33365_001	161240	Aq	OMA00534	19	B.1
ta.4	Ta_Tadh_P25989	4174104	Ta	OMA00534	19	B.1
nv.14	Nv_NVE7502	1530221	Nv	OMA00534	19	B.1
am.1	Am_amil.1.2.114.m1	1493294	Am	OMA00534	19	B.1
xs.5	Xs_Xe_011622-T1	11650392	Xs	OMA00534	19	B.1
re.13	Re_Res_008560-T1	8279940	Re	OMA00534	19	B.1
ch.124	Ch_TCONS_00069920-protein	412313	Ch	OMA00534	19	B.1
hv.12	Hv_XP_047145724.1	11384777	Hv	OMA00534	19	B.1
tc.1	Tc_Tco_001512-T1	25722420	Tc	OMA00534	19	B.1
py.4	Py_PY_T07278	25397756	Py	OMA00534	19	B.1
bf.7	Bf_BL03123.1	11625394	Bf	OMA00534	19	B.1
lo.1	Lo_ENSLOCP00000020451.1	39646808	Lo	OMA00534	19	B.1
em.1	Em_Em0001g235a	1693616	Em	OMA00578	16	B.1
ta.5	Ta_Tadh_P23466	2997315	Ta	OMA00578	16	B.1
am.307	Am_amil.1.2.15220.m1	131775	Am	OMA00578	16	B.1
re.17	Re_Res_017718-T1	3969769	Re	OMA00578	16	B.1
ch.144	Ch_TCONS_00062747-protein	361305	Ch	OMA00578	16	B.1
hv.15	Hv_XP_047123479.1	5342283	Hv	OMA00578	16	B.1
cr.1	Cr_SINCROG001035	58613741	Cr	OMA00578	16	B.1
py.7	Py_PY_T11171	12310301	Py	OMA00578	16	B.1
lo.8	Lo_ENSLOCP00000021020.1	47791025	Lo	OMA00578	16	B.1
re.17	Re_Res_013343-T1	1171327	Re	OMA00619	13	B.1
ch.37	Ch_TCONS_00002990-protein	177010	Ch	OMA00619	13	B.1
hv.13	Hv_XP_047146529.1	37726250	Hv	OMA00619	13	B.1
tc.1	Tc_Tco_002482-T1	42057762	Tc	OMA00619	13	B.1
cr.11	Cr_SINCROG019582	22602961	Cr	OMA00619	13	B.1
py.7	Py_PY_T11474	23755761	Py	OMA00619	13	B.1
bf.5	Bf_BL28052.1	21619450	Bf	OMA00619	13	B.1
lo.3	Lo_ENSLOCP00000015493.1	36911764	Lo	OMA00619	13	B.1
xs.4	Xs_Xe_014288-T1	1917241	Xs	OMA00636	6	B.1
hv.4	Hv_XP_047133709.1	59141757	Hv	OMA00636	6	B.1
cr.10	Cr_SINCROG018872	74299847	Cr	OMA00636	6	B.1
bf.5	Bf_BL00287.1	3919933	Bf	OMA00636	6	B.1
nv.1	Nv_NVE1096	4847591	Nv	OMA00638	13	B.1
ep.69	Ep_XP_028514465.1	534890	Ep	OMA00638	13	B.1
xs.7	Xs_Xe_003268-T1	366959	Xs	OMA00638	13	B.1
re.10	Re_Res_014053-T1	2960344	Re	OMA00638	13	B.1
hv.13	Hv_XP_047122546.1	34113565	Hv	OMA00638	13	B.1
cr.12	Cr_SINCROG020894	16395234	Cr	OMA00638	13	B.1
bf.5	Bf_BL27599.1	14343410	Bf	OMA00638	13	B.1
lo.8	Lo_ENSLOCP00000019026.1	7948237	Lo	OMA00638	13	B.1
aq.115	Aq_Aqu2.1.31639_001	108251	Aq	OMA00641	7	B.1
hv.14	Hv_XP_012556474.2	40766287	Hv	OMA00641	7	B.1
cr.10	Cr_SINCROG018216	36282237	Cr	OMA00641	7	B.1
lo.8	Lo_ENSLOCP00000019830.1	23964295	Lo	OMA00641	7	B.1
nv.14	Nv_NVE2397	8573901	Nv	OMA00643	15	B.1
ep.282	Ep_XP_020902272.1	138622	Ep	OMA00643	15	B.1
am.101	Am_amil.1.2.7807.m1	82732	Am	OMA00643	15	B.1
aa.60	Aa_scaffold59.g94.t1	1090390	Aa	OMA00643	15	B.1
re.13	Re_Res_008660-T1	9609823	Re	OMA00643	15	B.1
ch.108	Ch_TCONS_00049798-protein	652735	Ch	OMA00643	15	B.1
hv.3	Hv_XP_047129174.1	45913887	Hv	OMA00643	15	B.1
tc.1	Tc_Tco_001050-T1	18364868	Tc	OMA00643	15	B.1
cr.1	Cr_SINCROG002056	122952143	Cr	OMA00643	15	B.1
py.4	Py_PY_T07119	20190735	Py	OMA00643	15	B.1
bf.9	Bf_BL23359.1	9651162	Bf	OMA00643	15	B.1
lo.1	Lo_ENSLOCP00000021096.1	58208793	Lo	OMA00643	15	B.1
em.1	Em_Em0001g1087a	9910265	Em	OMA00656	10	B.1
aq.42	Aq_Aqu2.1.37514_001	403931	Aq	OMA00656	10	B.1
re.13	Re_Res_008604-T1	8959764	Re	OMA00656	10	B.1
ch.6	Ch_TCONS_00071384-protein	1030794	Ch	OMA00656	10	B.1
hv.3	Hv_XP_047128980.1	40289987	Hv	OMA00656	10	B.1
py.4	Py_PY_T06748	7289010	Py	OMA00656	10	B.1
lo.1	Lo_ENSLOCP00000021204.1	60278853	Lo	OMA00656	10	B.1
em.1	Em_Em0001g1240a	11326693	Em	OMA00657	13	B.1
aq.7	Aq_Aqu2.1.42586_001	185351	Aq	OMA00657	13	B.1
ta.1	Ta_Tadh_P18642	9765186	Ta	OMA00657	13	B.1
xs.7	Xs_Xe_003369-T1	876817	Xs	OMA00657	13	B.1
re.17	Re_Res_013649-T1	6517085	Re	OMA00657	13	B.1
hv.15	Hv_XP_047123701.1	7294823	Hv	OMA00657	13	B.1
bf.5	Bf_BL17513.1	140416	Bf	OMA00657	13	B.1
lo.5	Lo_ENSLOCP00000017433.1	48219040	Lo	OMA00657	13	B.1
am.120	Am_amil.1.2.20816.m1	61816	Am	OMA00658	13	B.1
xs.4	Xs_Xe_014718-T1	5130507	Xs	OMA00658	13	B.1
re.3	Re_Res_000365-T1	5995966	Re	OMA00658	13	B.1
hv.1	Hv_XP_047127014.1	73295603	Hv	OMA00658	13	B.1
tc.8	Tc_Tco_005086-T2	4573760	Tc	OMA00658	13	B.1
cr.4	Cr_SINCROG009371	93023120	Cr	OMA00658	13	B.1
bf.5	Bf_BL27616.1	14540467	Bf	OMA00658	13	B.1
lo.5	Lo_ENSLOCP00000016593.1	43174165	Lo	OMA00658	13	B.1
aq.3	Aq_Aqu2.1.43839_001	1027272	Aq	OMA00666	7	B.1
hv.1	Hv_XP_047127015.1	73295603	Hv	OMA00666	7	B.1
tc.8	Tc_Tco_005086-T1	4573760	Tc	OMA00666	7	B.1
py.7	Py_PY_T11804	35040173	Py	OMA00666	7	B.1
lo.8	Lo_ENSLOCP00000019607.1	19076556	Lo	OMA00666	7	B.1
em.23	Em_Em0023g413a	2250533	Em	OMA00733	10	B.1
aq.89	Aq_Aqu2.1.33360_001	145602	Aq	OMA00733	10	B.1
am.37	Am_amil.1.2.4106.m1	208468	Am	OMA00733	10	B.1
hv.3	Hv_XP_047128792.1	33815993	Hv	OMA00733	10	B.1
tc.1	Tc_Tco_001007-T1	17793146	Tc	OMA00733	10	B.1
cr.8	Cr_SINCROG014303	74427700	Cr	OMA00733	10	B.1
py.1	Py_PY_T00226	11716825	Py	OMA00733	10	B.1
bf.9	Bf_BL20985.1	7556320	Bf	OMA00733	10	B.1
nv.5	Nv_NVE16348	5278335	Nv	OMA00770	14	B.1
ep.124	Ep_XP_028518194.1	151846	Ep	OMA00770	14	B.1
am.226	Am_amil.1.2.13224.m1	446010	Am	OMA00770	14	B.1
xs.10	Xs_Xe_022702-T1	296252	Xs	OMA00770	14	B.1
re.20	Re_Res_016975-T1	1286382	Re	OMA00770	14	B.1
ch.154	Ch_TCONS_00011376-protein	73539	Ch	OMA00770	14	B.1
hv.5	Hv_XP_047135168.1	47068451	Hv	OMA00770	14	B.1
py.14	Py_PY_T18156	12368988	Py	OMA00770	14	B.1
lo.8	Lo_ENSLOCP00000020379.1	36510497	Lo	OMA00770	14	B.1
cr.15	Cr_SINCROG024430	50805420	Cr	OMA00777	4	B.1
lo.8	Lo_ENSLOCP00000020536.1	39658880	Lo	OMA00777	4	B.1
xs.7	Xs_Xe_004757-T1	11606021	Xs	OMA00795	7	B.1
aa.162	Aa_scaffold162.g42.t1	547040	Aa	OMA00795	7	B.1
hv.7	Hv_XP_047136979.1	40755521	Hv	OMA00795	7	B.1
cr.3	Cr_SINCROG006957	89738771	Cr	OMA00795	7	B.1
py.7	Py_PY_T11470	23603312	Py	OMA00795	7	B.1
em.14	Em_Em0014g263a	1853255	Em	OMA00801	9	B.1
hv.1	Hv_XP_047126642.1	61497925	Hv	OMA00801	9	B.1
cr.2	Cr_SINCROG005050	130563751	Cr	OMA00801	9	B.1
bf.5	Bf_BL28033.1	21229874	Bf	OMA00801	9	B.1
lo.5	Lo_ENSLOCP00000016994.1	45294947	Lo	OMA00801	9	B.1
cr.9	Cr_SINCROG017101	64192486	Cr	OMA00821	7	B.1
py.14	Py_PY_T18129	11059403	Py	OMA00821	7	B.1
bf.3	Bf_BL22003.1	11370922	Bf	OMA00821	7	B.1
re.13	Re_Res_008437-T1	6055774	Re	OMA00840	9	B.1
ch.24	Ch_TCONS_00001348-protein	532504	Ch	OMA00840	9	B.1
hv.3	Hv_XP_047128885.1	37494258	Hv	OMA00840	9	B.1
tc.1	Tc_Tco_001507-T1	25595814	Tc	OMA00840	9	B.1
bf.9	Bf_BL21014.1	8095700	Bf	OMA00840	9	B.1
lo.3	Lo_ENSLOCP00000004195.1	4403929	Lo	OMA00840	9	B.1
em.1	Em_Em0001g2001a	18549691	Em	OMA00847	8	B.1
aq.3	Aq_Aqu2.1.43810_001	913624	Aq	OMA00847	8	B.1
hv.1	Hv_XP_047126643.1	61497925	Hv	OMA00847	8	B.1
cr.14	Cr_SINCROG023363	37470935	Cr	OMA00847	8	B.1
lo.8	Lo_ENSLOCP00000019253.1	11964174	Lo	OMA00847	8	B.1
aq.3	Aq_Aqu2.1.43809_001	900825	Aq	OMA00961	7	B.1
hv.1	Hv_XP_047126645.1	61497925	Hv	OMA00961	7	B.1
cr.1	Cr_SINCROG000750	38103002	Cr	OMA00961	7	B.1
lo.1	Lo_ENSLOCP00000018006.1	1898955	Lo	OMA00961	7	B.1
em.16	Em_Em0016g398a	2431827	Em	OMA01027	17	B.1
aq.145	Aq_Aqu2.1.30031_001	154065	Aq	OMA01027	17	B.1
nv.10	Nv_NVE7998	8282148	Nv	OMA01027	17	B.1
ep.81	Ep_XP_020915105.1	556203	Ep	OMA01027	17	B.1
aa.34	Aa_scaffold33.g78.t1	1058328	Aa	OMA01027	17	B.1
re.3	Re_Res_000359-T1	5928613	Re	OMA01027	17	B.1
ch.40	Ch_TCONS_00063932-protein	333488	Ch	OMA01027	17	B.1
hv.1	Hv_XP_047126281.1	49934812	Hv	OMA01027	17	B.1
tc.8	Tc_Tco_004965-T1	2814533	Tc	OMA01027	17	B.1
cr.8	Cr_SINCROG014626	92293667	Cr	OMA01027	17	B.1
py.7	Py_PY_T11498	24726182	Py	OMA01027	17	B.1
em.23	Em_Em0023g324a	1764027	Em	OMA01029	14	B.1
xs.5	Xs_Xe_011322-T1	9648279	Xs	OMA01029	14	B.1
aa.8	Aa_scaffold7.g43.t1	732730	Aa	OMA01029	14	B.1
re.13	Re_Res_008486-T1	6965990	Re	OMA01029	14	B.1
ch.22	Ch_TCONS_00061094-protein	656457	Ch	OMA01029	14	B.1
hv.3	Hv_XP_047127935.1	875040	Hv	OMA01029	14	B.1
tc.1	Tc_Tco_000977-T1	17262080	Tc	OMA01029	14	B.1
py.4	Py_PY_T06651	3088230	Py	OMA01029	14	B.1
bf.9	Bf_BL23313.1	8792819	Bf	OMA01029	14	B.1
lo.17	Lo_ENSLOCP00000008102.1	17039857	Lo	OMA01029	14	B.1
bf.5	Bf_BL27767.1	16986718	Bf	OMA01043	3	B.1
lo.12	Lo_ENSLOCP00000012290.1	25244336	Lo	OMA01043	3	B.1
ep.12	Ep_XP_020909724.1	663277	Ep	OMA01074	10	B.1
xs.4	Xs_Xe_015898-T1	15158871	Xs	OMA01074	10	B.1
re.3	Re_Res_000694-T1	10612331	Re	OMA01074	10	B.1
hv.1	Hv_XP_012557073.1	49253611	Hv	OMA01074	10	B.1
py.7	Py_PY_T10934	3894035	Py	OMA01074	10	B.1
lo.1	Lo_ENSLOCP00000018156.1	2725708	Lo	OMA01074	10	B.1
aq.68	Aq_Aqu2.1.35202_001	325261	Aq	OMA01093	19	B.1
ta.1	Ta_Tadh_P51625	3193342	Ta	OMA01093	19	B.1
nv.5	Nv_NVE16459	6384236	Nv	OMA01093	19	B.1
ep.198	Ep_XP_020896439.1	26116	Ep	OMA01093	19	B.1
am.196	Am_amil.1.2.11808.m1	165006	Am	OMA01093	19	B.1
xs.10	Xs_Xe_023245-T1	5687647	Xs	OMA01093	19	B.1
aa.268	Aa_scaffold270.g20.t2	350646	Aa	OMA01093	19	B.1
re.20	Re_Res_017010-T1	1854840	Re	OMA01093	19	B.1
ch.212	Ch_TCONS_00013373-protein	174397	Ch	OMA01093	19	B.1
hv.5	Hv_XP_047134779.1	32466876	Hv	OMA01093	19	B.1
cr.9	Cr_SINCROG017289	76118546	Cr	OMA01093	19	B.1
py.14	Py_PY_T17958	4135372	Py	OMA01093	19	B.1
bf.3	Bf_BL22251.1	7769074	Bf	OMA01093	19	B.1
lo.8	Lo_ENSLOCP00000020144.1	30869693	Lo	OMA01093	19	B.1
nv.1	Nv_NVE13950	4079156	Nv	OMA01112	9	B.1
am.59	Am_amil.1.2.5920.m1	234701	Am	OMA01112	9	B.1
hv.8	Hv_XP_012556830.2	2430767	Hv	OMA01112	9	B.1
tc.1	Tc_Tco_002293-T2	38516620	Tc	OMA01112	9	B.1
cr.11	Cr_SINCROG019684	29870454	Cr	OMA01112	9	B.1
py.7	Py_PY_T11963	40509106	Py	OMA01112	9	B.1
bf.9	Bf_BL06546.1	16950208	Bf	OMA01142	3	B.1
lo.1	Lo_ENSLOCP00000019391.1	14311071	Lo	OMA01142	3	B.1
aq.110	Aq_Aqu2.1.31923_001	135077	Aq	OMA01147	19	B.1
ta.5	Ta_Tadh_P23934	1696721	Ta	OMA01147	19	B.1
nv.1	Nv_NVE13166	10879774	Nv	OMA01147	19	B.1
ep.345	Ep_XP_020904746.2	122322	Ep	OMA01147	19	B.1
am.144	Am_amil.1.2.9843.m1	558654	Am	OMA01147	19	B.1
xs.7	Xs_Xe_003486-T1	1564713	Xs	OMA01147	19	B.1
aa.223	Aa_scaffold223.g20.t3	225956	Aa	OMA01147	19	B.1
re.17	Re_Res_013392-T1	2105039	Re	OMA01147	19	B.1
ch.144	Ch_TCONS_00062703-protein	477784	Ch	OMA01147	19	B.1
hv.13	Hv_XP_047122675.1	21419272	Hv	OMA01147	19	B.1
tc.1	Tc_Tco_002238-T1	37520470	Tc	OMA01147	19	B.1
cr.11	Cr_SINCROG019611	24298572	Cr	OMA01147	19	B.1
py.7	Py_PY_T11200	13339380	Py	OMA01147	19	B.1
bf.5	Bf_BL16042.1	26110959	Bf	OMA01147	19	B.1
lo.5	Lo_ENSLOCP00000012757.1	24295311	Lo	OMA01147	19	B.1
tc.1	Tc_Tco_001328-T1	22534697	Tc	OMA01149	5	B.1
bf.9	Bf_BL23464.1	11818762	Bf	OMA01149	5	B.1
lo.6	Lo_ENSLOCP00000004543.1	7025732	Lo	OMA01149	5	B.1
nv.1	Nv_NVE13965	4261854	Nv	OMA01224	16	B.1
am.24	Am_amil.1.2.3133.m1	653350	Am	OMA01224	16	B.1
xs.4	Xs_Xe_015925-T1	15376763	Xs	OMA01224	16	B.1
re.17	Re_Res_013677-T1	6875460	Re	OMA01224	16	B.1
ch.95	Ch_TCONS_00051415-protein	423727	Ch	OMA01224	16	B.1
hv.14	Hv_XP_047124036.1	29672959	Hv	OMA01224	16	B.1
tc.1	Tc_Tco_002082-T1	35567871	Tc	OMA01224	16	B.1
cr.8	Cr_SINCROG014084	60577117	Cr	OMA01224	16	B.1
py.7	Py_PY_T11282	16748185	Py	OMA01224	16	B.1
bf.5	Bf_BL27462.1	12457249	Bf	OMA01224	16	B.1
lo.5	Lo_ENSLOCP00000016618.1	43474281	Lo	OMA01224	16	B.1
aq.18	Aq_Aqu2.1.40394_001	298051	Aq	OMA01244	14	B.1
am.189	Am_amil.1.2.21212.m1	467618	Am	OMA01244	14	B.1
xs.7	Xs_Xe_003567-T1	1971325	Xs	OMA01244	14	B.1
aa.134	Aa_scaffold134.g25.t3	366796	Aa	OMA01244	14	B.1
re.17	Re_Res_013360-T1	1527857	Re	OMA01244	14	B.1
hv.15	Hv_XP_002163425.2	1213542	Hv	OMA01244	14	B.1
tc.8	Tc_Tco_005047-T2	3975635	Tc	OMA01244	14	B.1
py.7	Py_PY_T11627	29255069	Py	OMA01244	14	B.1
bf.5	Bf_BL27510.1	13060204	Bf	OMA01244	14	B.1
lo.5	Lo_ENSLOCP00000012560.1	23504874	Lo	OMA01244	14	B.1
cr.12	Cr_SINCROG021022	25963327	Cr	OMA01273	5	B.1
lo.27	Lo_ENSLOCP00000004449.1	7772198	Lo	OMA01273	5	B.1
ep.75	Ep_XP_020914140.1	168049	Ep	OMA01275	11	B.1
am.96	Am_amil.1.2.7907.m1	571590	Am	OMA01275	11	B.1
re.13	Re_Res_008238-T1	3065295	Re	OMA01275	11	B.1
ch.198	Ch_TCONS_00013507-protein	305265	Ch	OMA01275	11	B.1
hv.3	Hv_XP_047128736.1	31827985	Hv	OMA01275	11	B.1
tc.1	Tc_Tco_001494-T1	25313583	Tc	OMA01275	11	B.1
py.11	Py_PY_T16363	23062636	Py	OMA01275	11	B.1
lo.1	Lo_ENSLOCP00000021138.1	59295422	Lo	OMA01275	11	B.1
aq.59	Aq_Aqu2.1.35988_001	220698	Aq	OMA01288	14	B.1
ta.1	Ta_Tadh_P51611	3112640	Ta	OMA01288	14	B.1
nv.6	Nv_NVE24946	15890229	Nv	OMA01288	14	B.1
ep.37	Ep_XP_020905596.1	408085	Ep	OMA01288	14	B.1
am.23	Am_amil.1.2.3248.m1	1257926	Am	OMA01288	14	B.1
xs.5	Xs_Xe_012269-T1	15318470	Xs	OMA01288	14	B.1
re.5	Re_Res_001648-T1	8319480	Re	OMA01288	14	B.1
ch.3	Ch_TCONS_00054184-protein	95616	Ch	OMA01288	14	B.1
hv.4	Hv_XP_002164845.3	10530965	Hv	OMA01288	14	B.1
py.14	Py_PY_T18161	12653713	Py	OMA01288	14	B.1
bf.7	Bf_BL24564.1	14325145	Bf	OMA01288	14	B.1
lo.8	Lo_ENSLOCP00000018683.1	2577624	Lo	OMA01288	14	B.1
ta.1	Ta_Tadh_P19424	3702540	Ta	OMA01298	5	B.1
cr.9	Cr_SINCROG017295	76312904	Cr	OMA01298	5	B.1
lo.27	Lo_ENSLOCP00000003061.1	5538126	Lo	OMA01298	5	B.1
am.177	Am_amil.1.2.11288.m1	379780	Am	OMA01381	10	B.1
aa.3	Aa_scaffold3.g50.t1	674075	Aa	OMA01381	10	B.1
re.12	Re_Res_012631-T1	6819865	Re	OMA01381	10	B.1
hv.12	Hv_XP_012558818.2	37218632	Hv	OMA01381	10	B.1
tc.1	Tc_Tco_002474-T1	41915854	Tc	OMA01381	10	B.1
bf.5	Bf_BL27380.1	11233973	Bf	OMA01381	10	B.1
lo.8	Lo_ENSLOCP00000020552.1	40112251	Lo	OMA01381	10	B.1
em.19	Em_Em0019g280a	1529965	Em	OMA01384	17	B.1
aq.107	Aq_Aqu2.1.32270_001	210429	Aq	OMA01384	17	B.1
ta.5	Ta_Tadh_P55926	6429428	Ta	OMA01384	17	B.1
ep.42	Ep_XP_020906337.1	596101	Ep	OMA01384	17	B.1
re.14	Re_Res_003584-T1	10970392	Re	OMA01384	17	B.1
hv.13	Hv_XP_047146076.1	20818199	Hv	OMA01384	17	B.1
tc.1	Tc_Tco_002252-T1	37848286	Tc	OMA01384	17	B.1
cr.10	Cr_SINCROG019046	87198156	Cr	OMA01384	17	B.1
py.7	Py_PY_T10936	3940795	Py	OMA01384	17	B.1
bf.5	Bf_BL00292.1	3803767	Bf	OMA01384	17	B.1
lo.5	Lo_ENSLOCP00000013131.1	26607962	Lo	OMA01384	17	B.1
nv.10	Nv_NVE1779	11786170	Nv	OMA01388	12	B.1
re.3	Re_Res_000104-T1	2091896	Re	OMA01388	12	B.1
hv.1	Hv_XP_012561330.2	6678978	Hv	OMA01388	12	B.1
py.7	Py_PY_T11278	16569298	Py	OMA01388	12	B.1
bf.5	Bf_BL27531.1	13481551	Bf	OMA01388	12	B.1
lo.8	Lo_ENSLOCP00000020569.1	40510498	Lo	OMA01388	12	B.1
ep.75	Ep_XP_028518838.1	189226	Ep	OMA01415	10	B.1
am.31	Am_amil.1.2.4000.m1	73399	Am	OMA01415	10	B.1
xs.5	Xs_Xe_011678-T1	12012239	Xs	OMA01415	10	B.1
re.13	Re_Res_008557-T1	8147584	Re	OMA01415	10	B.1
tc.1	Tc_Tco_021167-T1	24103974	Tc	OMA01415	10	B.1
cr.14	Cr_SINCROG023200	26378411	Cr	OMA01415	10	B.1
bf.9	Bf_BL20826.1	4579619	Bf	OMA01415	10	B.1
em.1	Em_Em0001g623a	5212843	Em	OMA01456	21	B.1
ta.5	Ta_Tadh_P63833	2009355	Ta	OMA01456	21	B.1
nv.1	Nv_NVE1108	4641010	Nv	OMA01456	21	B.1
ep.215	Ep_XP_020897996.1	353619	Ep	OMA01456	21	B.1
am.144	Am_amil.1.2.9818.m1	246926	Am	OMA01456	21	B.1
aa.158	Aa_scaffold159.g54.t1	592795	Aa	OMA01456	21	B.1
re.17	Re_Res_013808-T2	8526097	Re	OMA01456	21	B.1
hv.13	Hv_XP_047146873.1	25769530	Hv	OMA01456	21	B.1
tc.1	Tc_Tco_002299-T1	38630581	Tc	OMA01456	21	B.1
cr.9	Cr_SINCROG017093	63708003	Cr	OMA01456	21	B.1
py.7	Py_PY_T11655	30085546	Py	OMA01456	21	B.1
bf.5	Bf_BL27964.1	20185268	Bf	OMA01456	21	B.1
lo.5	Lo_ENSLOCP00000016073.1	40458366	Lo	OMA01456	21	B.1
nv.5	Nv_NVE2087	9613285	Nv	OMA01484	17	B.1
ep.192	Ep_XP_020896613.1	243816	Ep	OMA01484	17	B.1
am.196	Am_amil.1.2.11828.m1	404386	Am	OMA01484	17	B.1
xs.10	Xs_Xe_022814-T1	1098650	Xs	OMA01484	17	B.1
aa.242	Aa_scaffold243.g27.t1	300036	Aa	OMA01484	17	B.1
re.20	Re_Res_017085-T1	3133740	Re	OMA01484	17	B.1
hv.5	Hv_XP_012557587.1	16712811	Hv	OMA01484	17	B.1
tc.14	Tc_Tco_016586-T1	11236917	Tc	OMA01484	17	B.1
cr.8	Cr_SINCROG013938	49138425	Cr	OMA01484	17	B.1
py.14	Py_PY_T18387	20823586	Py	OMA01484	17	B.1
bf.3	Bf_BL23954.1	490699	Bf	OMA01484	17	B.1
lo.3	Lo_ENSLOCP00000012853.1	28692468	Lo	OMA01484	17	B.1
re.17	Re_Res_013281-T1	224355	Re	OMA01493	8	B.1
hv.13	Hv_XP_047146092.1	30276806	Hv	OMA01493	8	B.1
tc.1	Tc_Tco_002287-T2	38431987	Tc	OMA01493	8	B.1
cr.9	Cr_SINCROG017167	68254115	Cr	OMA01493	8	B.1
lo.5	Lo_ENSLOCP00000012599.1	23790243	Lo	OMA01493	8	B.1
nv.14	Nv_NVE10722	6122871	Nv	OMA01510	9	B.1
am.129	Am_amil.1.2.9613.m1	205576	Am	OMA01510	9	B.1
xs.5	Xs_Xe_011646-T1	11827711	Xs	OMA01510	9	B.1
re.13	Re_Res_008472-T1	6758574	Re	OMA01510	9	B.1
hv.3	Hv_XP_047128955.1	39515987	Hv	OMA01510	9	B.1
py.1	Py_PY_T01973	103384980	Py	OMA01510	9	B.1
bf.9	Bf_BL23555.1	13336828	Bf	OMA01510	9	B.1
nv.1	Nv_NVE25348	7707433	Nv	OMA01539	10	B.1
hv.13	Hv_XP_002159074.3	30408038	Hv	OMA01539	10	B.1
py.7	Py_PY_T12055	43555478	Py	OMA01539	10	B.1
lo.5	Lo_ENSLOCP00000012127.1	21538758	Lo	OMA01539	10	B.1
am.1	Am_amil.1.2.178.m1	2468225	Am	OMA01546	4	B.1
bf.9	Bf_BL06634.1	18420320	Bf	OMA01546	4	B.1
lo.1	Lo_ENSLOCP00000021001.1	55708407	Lo	OMA01546	4	B.1
em.6	Em_Em0006g620a	5817891	Em	OMA01554	16	B.1
aq.125	Aq_Aqu2.1.31243_001	159335	Aq	OMA01554	16	B.1
ta.11	Ta_Tadh_P59462	547770	Ta	OMA01554	16	B.1
ep.159	Ep_XP_020894448.1	63	Ep	OMA01554	16	B.1
am.114	Am_amil.1.2.20665.m1	229810	Am	OMA01554	16	B.1
re.3	Re_Res_000030-T1	609708	Re	OMA01554	16	B.1
hv.1	Hv_XP_047141151.1	2272999	Hv	OMA01554	16	B.1
tc.1	Tc_Tco_021158-T1	20788192	Tc	OMA01554	16	B.1
py.1	Py_PY_T02050	106951512	Py	OMA01554	16	B.1
bf.12	Bf_BL22791.1	13613468	Bf	OMA01554	16	B.1
lo.8	Lo_ENSLOCP00000018771.1	3673148	Lo	OMA01554	16	B.1
aq.17	Aq_Aqu2.1.40972_001	64170	Aq	OMA01578	21	B.1
ta.4	Ta_Tadh_P25320	2523305	Ta	OMA01578	21	B.1
nv.10	Nv_NVE22028	7155063	Nv	OMA01578	21	B.1
ep.35	Ep_XP_020905276.1	58184	Ep	OMA01578	21	B.1
xs.4	Xs_Xe_015789-T1	14304344	Xs	OMA01578	21	B.1
aa.123	Aa_scaffold121.g4.t1	59076	Aa	OMA01578	21	B.1
re.3	Re_Res_000382-T1	6168159	Re	OMA01578	21	B.1
hv.1	Hv_XP_002163645.2	7086730	Hv	OMA01578	21	B.1
tc.8	Tc_Tco_004874-T1	1196317	Tc	OMA01578	21	B.1
cr.14	Cr_SINCROG023343	36442103	Cr	OMA01578	21	B.1
py.7	Py_PY_T10947	4329399	Py	OMA01578	21	B.1
bf.5	Bf_BL11937.1	4894785	Bf	OMA01578	21	B.1
lo.8	Lo_ENSLOCP00000020232.1	33495347	Lo	OMA01578	21	B.1
ta.1	Ta_Tadh_P18952	6750464	Ta	OMA01591	16	B.1
nv.5	Nv_NVE16360	5431866	Nv	OMA01591	16	B.1
ep.72	Ep_XP_028518587.1	547542	Ep	OMA01591	16	B.1
am.12	Am_amil.1.2.1806.m1	12036	Am	OMA01591	16	B.1
xs.10	Xs_Xe_023103-T1	3934915	Xs	OMA01591	16	B.1
re.20	Re_Res_017033-T1	2285995	Re	OMA01591	16	B.1
hv.5	Hv_XP_012566342.1	10077567	Hv	OMA01591	16	B.1
tc.1	Tc_Tco_003608-T1	64663571	Tc	OMA01591	16	B.1
cr.8	Cr_SINCROG013912	48282343	Cr	OMA01591	16	B.1
py.14	Py_PY_T17920	2773141	Py	OMA01591	16	B.1
lo.27	Lo_ENSLOCP00000004276.1	7674854	Lo	OMA01591	16	B.1
hv.13	Hv_XP_047146093.1	30276806	Hv	OMA01592	7	B.1
tc.1	Tc_Tco_002287-T1	38431987	Tc	OMA01592	7	B.1
cr.10	Cr_SINCROG019098	90535383	Cr	OMA01592	7	B.1
lo.5	Lo_ENSLOCP00000012591.1	23790243	Lo	OMA01592	7	B.1
aq.7	Aq_Aqu2.1.42624_001	312117	Aq	OMA01597	9	B.1
nv.1	Nv_NVE438	15763855	Nv	OMA01597	9	B.1
ep.69	Ep_XP_028514501.1	293334	Ep	OMA01597	9	B.1
am.141	Am_amil.1.2.21086.m1	588018	Am	OMA01597	9	B.1
xs.7	Xs_Xe_004669-T1	11050058	Xs	OMA01597	9	B.1
re.20	Re_Res_016903-T1	116933	Re	OMA01597	9	B.1
py.7	Py_PY_T11264	16189140	Py	OMA01597	9	B.1
bf.5	Bf_BL21212.1	29289204	Bf	OMA01597	9	B.1
lo.1	Lo_ENSLOCP00000021208.1	60365694	Lo	OMA01597	9	B.1
nv.1	Nv_NVE13152	11013460	Nv	OMA01648	14	B.1
ep.345	Ep_XP_020904725.1	69498	Ep	OMA01648	14	B.1
am.144	Am_amil.1.2.9840.m1	640325	Am	OMA01648	14	B.1
xs.7	Xs_Xe_004283-T1	8096726	Xs	OMA01648	14	B.1
aa.58	Aa_scaffold56.g82.t1	1164353	Aa	OMA01648	14	B.1
re.17	Re_Res_013587-T1	5342412	Re	OMA01648	14	B.1
hv.13	Hv_XP_012557389.2	28451699	Hv	OMA01648	14	B.1
tc.1	Tc_Tco_002068-T1	35389812	Tc	OMA01648	14	B.1
cr.1	Cr_SINCROG001757	105474591	Cr	OMA01648	14	B.1
bf.5	Bf_BL27884.1	18613159	Bf	OMA01648	14	B.1
lo.5	Lo_ENSLOCP00000017340.1	47858091	Lo	OMA01648	14	B.1
ta.1	Ta_Tadh_P18979	3262763	Ta	OMA01658	17	B.1
nv.5	Nv_NVE16423	6045685	Nv	OMA01658	17	B.1
ep.23	Ep_XP_020899590.1	248815	Ep	OMA01658	17	B.1
am.78	Am_amil.1.2.7033.m1	614315	Am	OMA01658	17	B.1
xs.15	Xs_Xe_024414-T1	3725649	Xs	OMA01658	17	B.1
aa.15	Aa_scaffold11.g168.t1	2321652	Aa	OMA01658	17	B.1
re.8	Re_Res_016221-T1	3433376	Re	OMA01658	17	B.1
hv.13	Hv_XP_047145987.1	6226633	Hv	OMA01658	17	B.1
tc.1	Tc_Tco_000584-T1	10613933	Tc	OMA01658	17	B.1
py.14	Py_PY_T18438	22556000	Py	OMA01658	17	B.1
bf.3	Bf_BL21604.1	17969481	Bf	OMA01658	17	B.1
aa.43	Aa_scaffold44.g87.t2	1156557	Aa	OMA01673	4	B.1
re.7	Re_Res_009015-T1	2092697	Re	OMA01673	4	B.1
tc.1	Tc_Tco_002193-T1	36973610	Tc	OMA01673	4	B.1
cr.2	Cr_SINCROG004358	78833450	Cr	OMA01673	4	B.1
aq.93	Aq_Aqu2.1.33111_001	252498	Aq	OMA01675	18	B.1
ta.4	Ta_Tadh_P25995	3632950	Ta	OMA01675	18	B.1
ep.265	Ep_XP_020900789.1	111538	Ep	OMA01675	18	B.1
am.1	Am_amil.1.2.171.m1	2348870	Am	OMA01675	18	B.1
xs.5	Xs_Xe_011648-T1	11841015	Xs	OMA01675	18	B.1
aa.5	Aa_scaffold5.g72.t1	964082	Aa	OMA01675	18	B.1
re.13	Re_Res_008071-T1	466626	Re	OMA01675	18	B.1
hv.3	Hv_XP_047128330.1	17643018	Hv	OMA01675	18	B.1
tc.1	Tc_Tco_001056-T2	18422204	Tc	OMA01675	18	B.1
py.4	Py_PY_T07937	50447795	Py	OMA01675	18	B.1
bf.9	Bf_BL21012.1	8060212	Bf	OMA01675	18	B.1
lo.1	Lo_ENSLOCP00000020907.1	52028253	Lo	OMA01675	18	B.1
hv.4	Hv_XP_047132930.1	30697534	Hv	OMA01685	5	B.1
tc.1	Tc_Tco_002546-T2	42720006	Tc	OMA01685	5	B.1
lo.16	Lo_ENSLOCP00000019410.1	4374713	Lo	OMA01685	5	B.1
cr.4	Cr_SINCROG009062	71718267	Cr	OMA01687	4	B.1
lo.8	Lo_ENSLOCP00000020141.1	30869693	Lo	OMA01687	4	B.1
aq.7	Aq_Aqu2.1.42542_001	72672	Aq	OMA01735	17	B.1
ta.5	Ta_Tadh_P24207	1854846	Ta	OMA01735	17	B.1
nv.1	Nv_NVE6226	5891700	Nv	OMA01735	17	B.1
ep.215	Ep_XP_020897980.1	229129	Ep	OMA01735	17	B.1
xs.7	Xs_Xe_003593-T1	2162682	Xs	OMA01735	17	B.1
re.17	Re_Res_013367-T1	1643662	Re	OMA01735	17	B.1
ch.95	Ch_TCONS_00051419-protein	468941	Ch	OMA01735	17	B.1
hv.13	Hv_XP_047122629.1	23294599	Hv	OMA01735	17	B.1
tc.8	Tc_Tco_005335-T1	8926115	Tc	OMA01735	17	B.1
cr.1	Cr_SINCROG001063	60070663	Cr	OMA01735	17	B.1
py.7	Py_PY_T11739	32731564	Py	OMA01735	17	B.1
bf.5	Bf_BL27453.1	12360800	Bf	OMA01735	17	B.1
lo.8	Lo_ENSLOCP00000019326.1	14505857	Lo	OMA01735	17	B.1
cr.8	Cr_SINCROG014327	76592330	Cr	OMA01750	3	B.1
lo.1	Lo_ENSLOCP00000020061.1	28105770	Lo	OMA01750	3	B.1
em.9	Em_Em0009g110a	819736	Em	OMA01753	15	B.1
nv.2	Nv_NVE14888	7840976	Nv	OMA01753	15	B.1
am.412	Am_amil.1.2.22429.m1	39986	Am	OMA01753	15	B.1
xs.12	Xs_Xe_009735-T1	5636059	Xs	OMA01753	15	B.1
re.2	Re_Res_005667-T1	11314271	Re	OMA01753	15	B.1
ch.5	Ch_TCONS_00000581-protein	1126344	Ch	OMA01753	15	B.1
hv.7	Hv_XP_047136442.1	21406531	Hv	OMA01753	15	B.1
tc.1	Tc_Tco_000552-T1	10151284	Tc	OMA01753	15	B.1
bf.3	Bf_BL21384.1	21473630	Bf	OMA01753	15	B.1
lo.2	Lo_ENSLOCP00000014897.1	50568690	Lo	OMA01753	15	B.1
ta.1	Ta_Tadh_P51823	5165939	Ta	OMA01759	18	B.1
nv.5	Nv_NVE16361	5453605	Nv	OMA01759	18	B.1
ep.163	Ep_XP_028513301.1	225309	Ep	OMA01759	18	B.1
am.22	Am_amil.1.2.2901.m1	539665	Am	OMA01759	18	B.1
xs.10	Xs_Xe_023520-T1	8261555	Xs	OMA01759	18	B.1
aa.268	Aa_scaffold270.g16.t1	235256	Aa	OMA01759	18	B.1
re.20	Re_Res_017007-T1	1790573	Re	OMA01759	18	B.1
ch.340	Ch_TCONS_00018418-protein	154988	Ch	OMA01759	18	B.1
hv.5	Hv_XP_047135070.1	43360118	Hv	OMA01759	18	B.1
tc.14	Tc_Tco_016533-T1	10021749	Tc	OMA01759	18	B.1
cr.8	Cr_SINCROG013982	51546530	Cr	OMA01759	18	B.1
py.14	Py_PY_T17866	115513	Py	OMA01759	18	B.1
bf.3	Bf_BL16603.1	3824078	Bf	OMA01759	18	B.1
lo.27	Lo_ENSLOCP00000007648.1	12902957	Lo	OMA01759	18	B.1
nv.10	Nv_NVE15879	13857944	Nv	OMA01828	14	B.1
ep.12	Ep_XP_020909746.1	947439	Ep	OMA01828	14	B.1
am.94	Am_amil.1.2.7993.m1	323085	Am	OMA01828	14	B.1
aa.8	Aa_scaffold7.g166.t1	2605625	Aa	OMA01828	14	B.1
re.3	Re_Res_000641-T1	9844111	Re	OMA01828	14	B.1
ch.54	Ch_TCONS_00052603-protein	629279	Ch	OMA01828	14	B.1
hv.1	Hv_XP_012555593.2	4489042	Hv	OMA01828	14	B.1
tc.5	Tc_Tco_016697-T1	1268209	Tc	OMA01828	14	B.1
cr.4	Cr_SINCROG009436	96416268	Cr	OMA01828	14	B.1
py.7	Py_PY_T11176	12420884	Py	OMA01828	14	B.1
lo.3	Lo_ENSLOCP00000015633.1	37176722	Lo	OMA01828	14	B.1
em.9	Em_Em0009g43a	318986	Em	OMA01898	16	B.1
nv.10	Nv_NVE8168	10078297	Nv	OMA01898	16	B.1
ep.35	Ep_XP_020905181.1	606586	Ep	OMA01898	16	B.1
am.177	Am_amil.1.2.11293.m1	419459	Am	OMA01898	16	B.1
xs.4	Xs_Xe_015671-T1	13495238	Xs	OMA01898	16	B.1
aa.47	Aa_scaffold48.g73.t1	981453	Aa	OMA01898	16	B.1
re.3	Re_Res_000232-T1	3813789	Re	OMA01898	16	B.1
hv.1	Hv_XP_012554421.2	45509884	Hv	OMA01898	16	B.1
py.7	Py_PY_T12090	44698123	Py	OMA01898	16	B.1
bf.5	Bf_BL09365.1	7889285	Bf	OMA01898	16	B.1
lo.8	Lo_ENSLOCP00000019693.1	20802569	Lo	OMA01898	16	B.1
py.14	Py_PY_T18378	20427255	Py	OMA01913	3	B.1
lo.8	Lo_ENSLOCP00000020917.1	46026899	Lo	OMA01913	3	B.1
am.1	Am_amil.1.2.22.m1	281873	Am	OMA01950	7	B.1
hv.3	Hv_XP_047128711.1	30918519	Hv	OMA01950	7	B.1
py.4	Py_PY_T07291	25936381	Py	OMA01950	7	B.1
lo.16	Lo_ENSLOCP00000020016.1	10905800	Lo	OMA01950	7	B.1
em.3	Em_Em0003g1002a	8531216	Em	OMA02012	20	B.1
aq.68	Aq_Aqu2.1.35181_001	277472	Aq	OMA02012	20	B.1
ta.1	Ta_Tadh_P19990	2041867	Ta	OMA02012	20	B.1
nv.5	Nv_NVE10088	1609850	Nv	OMA02012	20	B.1
ep.99	Ep_XP_020914962.1	313663	Ep	OMA02012	20	B.1
xs.4	Xs_Xe_014017-T1	89533	Xs	OMA02012	20	B.1
re.20	Re_Res_016981-T1	1364474	Re	OMA02012	20	B.1
hv.5	Hv_XP_047134606.1	25836730	Hv	OMA02012	20	B.1
tc.1	Tc_Tco_000312-T1	6956275	Tc	OMA02012	20	B.1
cr.1	Cr_SINCROG001588	93083194	Cr	OMA02012	20	B.1
py.14	Py_PY_T18097	10174514	Py	OMA02012	20	B.1
bf.3	Bf_BL22062.1	10393238	Bf	OMA02012	20	B.1
lo.27	Lo_ENSLOCP00000004649.1	8021015	Lo	OMA02012	20	B.1
nv.1	Nv_NVE6122	6964418	Nv	OMA02024	12	B.1
xs.7	Xs_Xe_003626-T1	2393115	Xs	OMA02024	12	B.1
re.17	Re_Res_013349-T1	1284170	Re	OMA02024	12	B.1
hv.13	Hv_XP_047122671.1	39008947	Hv	OMA02024	12	B.1
tc.1	Tc_Tco_002447-T1	41369490	Tc	OMA02024	12	B.1
cr.12	Cr_SINCROG021071	30047973	Cr	OMA02024	12	B.1
py.7	Py_PY_T11807	35389763	Py	OMA02024	12	B.1
bf.5	Bf_BL27607.1	14424834	Bf	OMA02024	12	B.1
lo.5	Lo_ENSLOCP00000011967.1	20221531	Lo	OMA02024	12	B.1
em.23	Em_Em0023g321a	1745878	Em	OMA02025	9	B.1
nv.14	Nv_NVE7484	1273557	Nv	OMA02025	9	B.1
aa.5	Aa_scaffold5.g86.t2	1300766	Aa	OMA02025	9	B.1
re.13	Re_Res_008062-T1	199334	Re	OMA02025	9	B.1
cr.1	Cr_SINCROG002290	136394315	Cr	OMA02025	9	B.1
py.4	Py_PY_T06886	12069035	Py	OMA02025	9	B.1
lo.1	Lo_ENSLOCP00000019354.1	13789131	Lo	OMA02025	9	B.1
cr.9	Cr_SINCROG016999	58716389	Cr	OMA02037	4	B.1
lo.27	Lo_ENSLOCP00000006273.1	11086826	Lo	OMA02037	4	B.1
aq.7	Aq_Aqu2.1.42766_001	840559	Aq	OMA02130	15	B.1
ta.5	Ta_Tadh_P24341	2385173	Ta	OMA02130	15	B.1
nv.1	Nv_NVE16135	1426865	Nv	OMA02130	15	B.1
am.258	Am_amil.1.2.12893.m1	386827	Am	OMA02130	15	B.1
aa.58	Aa_scaffold56.g84.t1	1184982	Aa	OMA02130	15	B.1
re.17	Re_Res_013589-T1	5365705	Re	OMA02130	15	B.1
hv.13	Hv_XP_047146684.1	20999989	Hv	OMA02130	15	B.1
tc.8	Tc_Tco_004943-T1	2629702	Tc	OMA02130	15	B.1
cr.14	Cr_SINCROG023372	38121721	Cr	OMA02130	15	B.1
py.7	Py_PY_T11626	29222521	Py	OMA02130	15	B.1
lo.8	Lo_ENSLOCP00000020399.1	36964932	Lo	OMA02130	15	B.1
tc.1	Tc_Tco_002205-T1	37047318	Tc	OMA02132	4	B.1
cr.12	Cr_SINCROG021635	72514079	Cr	OMA02132	4	B.1
lo.11	Lo_ENSLOCP00000004693.1	9459518	Lo	OMA02132	4	B.1
em.3	Em_Em0003g1565a	13677875	Em	OMA02135	20	B.1
aq.67	Aq_Aqu2.1.35049_001	127345	Aq	OMA02135	20	B.1
ta.4	Ta_Tadh_P25814	7808586	Ta	OMA02135	20	B.1
nv.10	Nv_NVE1774	11861193	Nv	OMA02135	20	B.1
ep.326	Ep_XP_028515913.1	49441	Ep	OMA02135	20	B.1
xs.4	Xs_Xe_014132-T1	788537	Xs	OMA02135	20	B.1
aa.34	Aa_scaffold33.g28.t1	340384	Aa	OMA02135	20	B.1
re.3	Re_Res_000572-T1	8763614	Re	OMA02135	20	B.1
hv.1	Hv_XP_047126109.1	44144829	Hv	OMA02135	20	B.1
tc.8	Tc_Tco_004889-T1	1690613	Tc	OMA02135	20	B.1
cr.4	Cr_SINCROG009400	94446370	Cr	OMA02135	20	B.1
py.7	Py_PY_T11373	19955094	Py	OMA02135	20	B.1
lo.5	Lo_ENSLOCP00000017120.1	46247787	Lo	OMA02135	20	B.1
ta.1	Ta_Tadh_P51628	3228113	Ta	OMA02147	15	B.1
nv.5	Nv_NVE2076	9546203	Nv	OMA02147	15	B.1
ep.80	Ep_XP_020913472.1	528668	Ep	OMA02147	15	B.1
xs.9	Xs_Xe_002595-T1	7772865	Xs	OMA02147	15	B.1
re.9	Re_Res_007455-T1	4821530	Re	OMA02147	15	B.1
hv.2	Hv_XP_047130968.1	42545590	Hv	OMA02147	15	B.1
cr.12	Cr_SINCROG021018	25665846	Cr	OMA02147	15	B.1
py.14	Py_PY_T17996	5514417	Py	OMA02147	15	B.1
lo.8	Lo_ENSLOCP00000020900.1	45629925	Lo	OMA02147	15	B.1
em.1	Em_Em0001g2644a	23979733	Em	OMA02187	19	B.1
aq.42	Aq_Aqu2.1.37420_001	39155	Aq	OMA02187	19	B.1
ta.5	Ta_Tadh_P55337	1867480	Ta	OMA02187	19	B.1
nv.1	Nv_NVE24493	18547844	Nv	OMA02187	19	B.1
ep.118	Ep_XP_028516548.1	165976	Ep	OMA02187	19	B.1
aa.19	Aa_scaffold15.g87.t1	1048294	Aa	OMA02187	19	B.1
re.17	Re_Res_013691-T1	7068447	Re	OMA02187	19	B.1
ch.74	Ch_TCONS_00005354-protein	537835	Ch	OMA02187	19	B.1
hv.13	Hv_XP_002154548.2	29478028	Hv	OMA02187	19	B.1
tc.1	Tc_Tco_002560-T1	42925650	Tc	OMA02187	19	B.1
py.7	Py_PY_T11816	35705422	Py	OMA02187	19	B.1
bf.5	Bf_BL09393.1	7274188	Bf	OMA02187	19	B.1
lo.8	Lo_ENSLOCP00000019223.1	11299307	Lo	OMA02187	19	B.1
ep.265	Ep_XP_020900792.1	146099	Ep	OMA02194	13	B.1
am.1	Am_amil.1.2.109.m1	1371221	Am	OMA02194	13	B.1
re.13	Re_Res_008538-T1	7909832	Re	OMA02194	13	B.1
hv.3	Hv_XP_047127933.1	785851	Hv	OMA02194	13	B.1
tc.1	Tc_Tco_001020-T1	17926221	Tc	OMA02194	13	B.1
py.4	Py_PY_T07351	28431285	Py	OMA02194	13	B.1
bf.9	Bf_BL23336.1	9151944	Bf	OMA02194	13	B.1
lo.1	Lo_ENSLOCP00000019882.1	24575397	Lo	OMA02194	13	B.1
aq.42	Aq_Aqu2.1.37441_001	123678	Aq	OMA02227	17	B.1
ta.5	Ta_Tadh_P24562	1336823	Ta	OMA02227	17	B.1
nv.1	Nv_NVE17374	12638893	Nv	OMA02227	17	B.1
ep.278	Ep_XP_020901689.1	262942	Ep	OMA02227	17	B.1
xs.7	Xs_Xe_003359-T1	830614	Xs	OMA02227	17	B.1
re.17	Re_Res_013350-T1	1315278	Re	OMA02227	17	B.1
ch.20	Ch_TCONS_00051483-protein	134614	Ch	OMA02227	17	B.1
hv.13	Hv_XP_047146704.1	22357610	Hv	OMA02227	17	B.1
tc.1	Tc_Tco_000986-T1	17516018	Tc	OMA02227	17	B.1
cr.2	Cr_SINCROG004869	116644362	Cr	OMA02227	17	B.1
py.7	Py_PY_T11984	41113117	Py	OMA02227	17	B.1
bf.5	Bf_BL09404.1	7130576	Bf	OMA02227	17	B.1
lo.8	Lo_ENSLOCP00000018532.1	457356	Lo	OMA02227	17	B.1
hv.14	Hv_XP_047124875.1	26982799	Hv	OMA02312	7	B.1
py.14	Py_PY_T18384	20637188	Py	OMA02312	7	B.1
lo.8	Lo_ENSLOCP00000020361.1	36237581	Lo	OMA02312	7	B.1
tc.1	Tc_Tco_001346-T1	23134932	Tc	OMA02363	3	B.1
cr.2	Cr_SINCROG003711	39553096	Cr	OMA02363	3	B.1
cr.1	Cr_SINCROG001952	116347441	Cr	OMA02459	6	B.1
lo.1	Lo_ENSLOCP00000019885.1	24575397	Lo	OMA02459	6	B.1
cr.4	Cr_SINCROG009264	85455008	Cr	OMA02470	4	B.1
py.7	Py_PY_T12114	45872147	Py	OMA02470	4	B.1
ta.1	Ta_Tadh_P18324	6168725	Ta	OMA02506	19	B.1
nv.5	Nv_NVE20097	2556158	Nv	OMA02506	19	B.1
am.226	Am_amil.1.2.13230.m1	371873	Am	OMA02506	19	B.1
xs.4	Xs_Xe_015805-T1	14420651	Xs	OMA02506	19	B.1
re.20	Re_Res_017277-T1	5796659	Re	OMA02506	19	B.1
hv.5	Hv_XP_047135064.1	42863954	Hv	OMA02506	19	B.1
tc.14	Tc_Tco_016589-T2	11295960	Tc	OMA02506	19	B.1
cr.11	Cr_SINCROG019543	20819418	Cr	OMA02506	19	B.1
py.14	Py_PY_T18047	8296154	Py	OMA02506	19	B.1
bf.3	Bf_BL22271.1	7479771	Bf	OMA02506	19	B.1
nv.4	Nv_NVE23007	15076577	Nv	OMA02510	11	B.1
ep.7	Ep_XP_020909610.1	1127671	Ep	OMA02510	11	B.1
am.73	Am_amil.1.2.6664.m1	274895	Am	OMA02510	11	B.1
hv.12	Hv_XP_012553451.2	31557133	Hv	OMA02510	11	B.1
cr.13	Cr_SINCROG021957	16025795	Cr	OMA02510	11	B.1
py.7	Py_PY_T10925	3454355	Py	OMA02510	11	B.1
em.3	Em_Em0003g317a	2508946	Em	OMA02518	19	B.1
aq.172	Aq_Aqu2.1.28503_001	95443	Aq	OMA02518	19	B.1
ta.1	Ta_Tadh_P20052	7558522	Ta	OMA02518	19	B.1
nv.5	Nv_NVE16352	5328664	Nv	OMA02518	19	B.1
ep.324	Ep_XP_020903831.1	60570	Ep	OMA02518	19	B.1
am.12	Am_amil.1.2.1847.m1	565058	Am	OMA02518	19	B.1
aa.140	Aa_scaffold140.g47.t2	589746	Aa	OMA02518	19	B.1
re.8	Re_Res_016566-T1	8631455	Re	OMA02518	19	B.1
ch.17	Ch_TCONS_00052312-protein	1250427	Ch	OMA02518	19	B.1
hv.15	Hv_XP_047123457.1	12637122	Hv	OMA02518	19	B.1
cr.11	Cr_SINCROG019616	24688270	Cr	OMA02518	19	B.1
py.14	Py_PY_T18744	33363467	Py	OMA02518	19	B.1
bf.3	Bf_BL21577.1	18339529	Bf	OMA02518	19	B.1
lo.27	Lo_ENSLOCP00000003423.1	6199847	Lo	OMA02518	19	B.1
aa.2	Aa_scaffold2.g199.t1	2398878	Aa	OMA02521	11	B.1
re.12	Re_Res_012590-T1	6185896	Re	OMA02521	11	B.1
hv.2	Hv_XP_047130366.1	21581719	Hv	OMA02521	11	B.1
cr.1	Cr_SINCROG000212	14808111	Cr	OMA02521	11	B.1
lo.6	Lo_ENSLOCP00000000651.1	59125	Lo	OMA02521	11	B.1
aq.169	Aq_Aqu2.1.28737_001	10193	Aq	OMA02530	11	B.1
xs.8	Xs_Xe_008064-T1	5364580	Xs	OMA02530	11	B.1
re.1	Re_Res_015269-T1	6914149	Re	OMA02530	11	B.1
hv.5	Hv_XP_047134035.1	5911098	Hv	OMA02530	11	B.1
tc.3	Tc_Tco_018657-T1	59966	Tc	OMA02530	11	B.1
py.4	Py_PY_T07475	32993922	Py	OMA02530	11	B.1
bf.11	Bf_BL09201.1	1594631	Bf	OMA02530	11	B.1
lo.1	Lo_ENSLOCP00000020427.1	38425244	Lo	OMA02530	11	B.1
aq.77	Aq_Aqu2.1.34300_001	222103	Aq	OMA02532	6	B.1
ta.4	Ta_Tadh_P11098	3654678	Ta	OMA02532	6	B.1
ep.6	Ep_XP_020911624.1	11880	Ep	OMA02532	6	B.1
bf.9	Bf_BL23437.1	11285941	Bf	OMA02532	6	B.1
lo.3	Lo_ENSLOCP00000008673.1	10952538	Lo	OMA02532	6	B.1
aq.7	Aq_Aqu2.1.42673_001	483857	Aq	OMA02546	6	B.1
cr.9	Cr_SINCROG016998	58611299	Cr	OMA02546	6	B.1
lo.5	Lo_ENSLOCP00000016204.1	40813159	Lo	OMA02546	6	B.1
ta.1	Ta_Tadh_P19420	5220622	Ta	OMA02567	19	B.1
nv.5	Nv_NVE16402	5887942	Nv	OMA02567	19	B.1
am.12	Am_amil.1.2.1886.m1	1261175	Am	OMA02567	19	B.1
xs.15	Xs_Xe_024621-T1	5511950	Xs	OMA02567	19	B.1
re.20	Re_Res_017095-T1	3279785	Re	OMA02567	19	B.1
hv.5	Hv_XP_047134397.1	18624815	Hv	OMA02567	19	B.1
tc.1	Tc_Tco_003554-T1	63251470	Tc	OMA02567	19	B.1
cr.4	Cr_SINCROG009079	73398258	Cr	OMA02567	19	B.1
py.14	Py_PY_T18209	13956197	Py	OMA02567	19	B.1
bf.3	Bf_BL16468.1	6115653	Bf	OMA02567	19	B.1
lo.27	Lo_ENSLOCP00000008427.1	15096411	Lo	OMA02567	19	B.1
em.1	Em_Em0001g263a	1914404	Em	OMA02578	22	B.1
aq.7	Aq_Aqu2.1.42605_001	233884	Aq	OMA02578	22	B.1
ta.29	Ta_Tadh_P64388	304712	Ta	OMA02578	22	B.1
nv.1	Nv_NVE13177	10784643	Nv	OMA02578	22	B.1
ep.41	Ep_XP_020907283.1	561644	Ep	OMA02578	22	B.1
am.307	Am_amil.1.2.15211.m1	16983	Am	OMA02578	22	B.1
xs.7	Xs_Xe_004316-T1	8446860	Xs	OMA02578	22	B.1
aa.157	Aa_scaffold155.g22.t1	304166	Aa	OMA02578	22	B.1
re.17	Re_Res_013273-T1	119251	Re	OMA02578	22	B.1
ch.89	Ch_TCONS_00006607-protein	19758	Ch	OMA02578	22	B.1
hv.15	Hv_XP_002157524.1	9542056	Hv	OMA02578	22	B.1
tc.1	Tc_Tco_002489-T1	42171163	Tc	OMA02578	22	B.1
cr.9	Cr_SINCROG017241	72945005	Cr	OMA02578	22	B.1
py.7	Py_PY_T11030	7332981	Py	OMA02578	22	B.1
bf.5	Bf_BL27648.1	15181950	Bf	OMA02578	22	B.1
lo.8	Lo_ENSLOCP00000018492.1	196611	Lo	OMA02578	22	B.1
cr.1	Cr_SINCROG000306	18117286	Cr	OMA02579	3	B.1
lo.1	Lo_ENSLOCP00000021255.1	62488875	Lo	OMA02579	3	B.1
ep.118	Ep_XP_028516546.1	146688	Ep	OMA02608	12	B.1
am.24	Am_amil.1.2.3156.m1	1018888	Am	OMA02608	12	B.1
re.17	Re_Res_013337-T1	1086290	Re	OMA02608	12	B.1
hv.13	Hv_XP_047146446.1	26040807	Hv	OMA02608	12	B.1
tc.1	Tc_Tco_002572-T1	43083546	Tc	OMA02608	12	B.1
cr.11	Cr_SINCROG019623	25000673	Cr	OMA02608	12	B.1
py.7	Py_PY_T12050	43361674	Py	OMA02608	12	B.1
lo.5	Lo_ENSLOCP00000016486.1	41751958	Lo	OMA02608	12	B.1
tc.8	Tc_Tco_004889-T2	1690613	Tc	OMA02618	6	B.1
bf.5	Bf_BL11938.1	4830811	Bf	OMA02618	6	B.1
lo.5	Lo_ENSLOCP00000017124.1	46247282	Lo	OMA02618	6	B.1
py.4	Py_PY_T06700	5559194	Py	OMA02643	4	B.1
lo.1	Lo_ENSLOCP00000021036.1	56226133	Lo	OMA02643	4	B.1
aq.3	Aq_Aqu2.1.43638_001	276098	Aq	OMA02659	19	B.1
ta.4	Ta_Tadh_P56375	2447435	Ta	OMA02659	19	B.1
nv.10	Nv_NVE24604	256652	Nv	OMA02659	19	B.1
am.239	Am_amil.1.2.21552.m1	248546	Am	OMA02659	19	B.1
xs.4	Xs_Xe_014926-T1	6920396	Xs	OMA02659	19	B.1
aa.85	Aa_scaffold84.g20.t3	320632	Aa	OMA02659	19	B.1
re.3	Re_Res_000950-T1	14503039	Re	OMA02659	19	B.1
ch.56	Ch_TCONS_00004133-protein	511016	Ch	OMA02659	19	B.1
hv.1	Hv_XP_047141336.1	3154060	Hv	OMA02659	19	B.1
tc.8	Tc_Tco_005124-T1	5263644	Tc	OMA02659	19	B.1
cr.2	Cr_SINCROG004643	98723924	Cr	OMA02659	19	B.1
py.7	Py_PY_T11746	32858319	Py	OMA02659	19	B.1
bf.5	Bf_BL09289.1	9225009	Bf	OMA02659	19	B.1
lo.3	Lo_ENSLOCP00000012379.1	26504593	Lo	OMA02659	19	B.1
nv.12	Nv_NVE15382	5068369	Nv	OMA02660	11	B.1
ep.6	Ep_XP_028518098.1	11880	Ep	OMA02660	11	B.1
hv.2	Hv_XP_012555835.1	4115391	Hv	OMA02660	11	B.1
cr.8	Cr_SINCROG014133	63023022	Cr	OMA02660	11	B.1
bf.5	Bf_BL27632.1	14931784	Bf	OMA02660	11	B.1
lo.5	Lo_ENSLOCP00000013102.1	26376737	Lo	OMA02660	11	B.1
aq.7	Aq_Aqu2.1.42585_001	181536	Aq	OMA02662	18	B.1
ta.1	Ta_Tadh_P37025	9612756	Ta	OMA02662	18	B.1
nv.1	Nv_NVE25615	20124995	Nv	OMA02662	18	B.1
am.127	Am_amil.1.2.9353.m1	77759	Am	OMA02662	18	B.1
xs.7	Xs_Xe_004697-T1	11239087	Xs	OMA02662	18	B.1
aa.58	Aa_scaffold56.g71.t1	1025742	Aa	OMA02662	18	B.1
re.17	Re_Res_013575-T1	5180850	Re	OMA02662	18	B.1
hv.13	Hv_XP_002159154.3	30440676	Hv	OMA02662	18	B.1
tc.1	Tc_Tco_002401-T1	40430092	Tc	OMA02662	18	B.1
py.7	Py_PY_T11787	34552688	Py	OMA02662	18	B.1
bf.5	Bf_BL27471.1	12541662	Bf	OMA02662	18	B.1
lo.5	Lo_ENSLOCP00000017862.1	50923864	Lo	OMA02662	18	B.1
em.5	Em_Em0005g1198a	9972737	Em	OMA02669	13	B.1
aq.107	Aq_Aqu2.1.32253_001	155241	Aq	OMA02669	13	B.1
nv.14	Nv_NVE1518	8479796	Nv	OMA02669	13	B.1
ep.62	Ep_XP_028517972.1	76372	Ep	OMA02669	13	B.1
xs.5	Xs_Xe_010660-T1	4347557	Xs	OMA02669	13	B.1
hv.3	Hv_XP_047128392.1	20031594	Hv	OMA02669	13	B.1
tc.5	Tc_Tco_017790-T1	23543314	Tc	OMA02669	13	B.1
py.4	Py_PY_T07594	37925094	Py	OMA02669	13	B.1
bf.9	Bf_BL06583.1	17591285	Bf	OMA02669	13	B.1
lo.7	Lo_ENSLOCP00000018722.1	47027558	Lo	OMA02669	13	B.1
nv.11	Nv_NVE10797	6517477	Nv	OMA02682	14	B.1
ep.160	Ep_XP_020894399.1	174966	Ep	OMA02682	14	B.1
am.40	Am_amil.1.2.4663.m1	328616	Am	OMA02682	14	B.1
xs.6	Xs_Xe_006336-T1	7466151	Xs	OMA02682	14	B.1
aa.206	Aa_scaffold207.g25.t1	329206	Aa	OMA02682	14	B.1
re.6	Re_Res_011100-T1	8183376	Re	OMA02682	14	B.1
hv.6	Hv_XP_047135003.1	51534270	Hv	OMA02682	14	B.1
tc.14	Tc_Tco_016496-T1	9094985	Tc	OMA02682	14	B.1
cr.15	Cr_SINCROG023645	1305637	Cr	OMA02682	14	B.1
py.14	Py_PY_T18613	28690006	Py	OMA02682	14	B.1
bf.3	Bf_BL22273.1	7447168	Bf	OMA02682	14	B.1
lo.27	Lo_ENSLOCP00000003495.1	6250341	Lo	OMA02682	14	B.1
em.24	Em_Em0024g79a	895236	Em	OMA02747	10	B.1
hv.12	Hv_XP_012559030.2	33359128	Hv	OMA02747	10	B.1
tc.5	Tc_Tco_016786-T1	4428980	Tc	OMA02747	10	B.1
cr.8	Cr_SINCROG014134	63095011	Cr	OMA02747	10	B.1
py.7	Py_PY_T11289	17251405	Py	OMA02747	10	B.1
bf.5	Bf_BL27629.1	14783043	Bf	OMA02747	10	B.1
lo.8	Lo_ENSLOCP00000019514.1	16999214	Lo	OMA02747	10	B.1
ta.2	Ta_Tadh_P53804	7968947	Ta	OMA02790	7	B.1
xs.12	Xs_Xe_010135-T1	9061925	Xs	OMA02790	7	B.1
hv.7	Hv_XP_047136614.1	26538764	Hv	OMA02790	7	B.1
cr.14	Cr_SINCROG023290	33829269	Cr	OMA02790	7	B.1
bf.9	Bf_BL13584.1	20823688	Bf	OMA02790	7	B.1
lo.1	Lo_ENSLOCP00000019905.1	25164649	Lo	OMA02790	7	B.1
am.125	Am_amil.1.2.9071.m1	653212	Am	OMA02826	4	B.1
tc.1	Tc_Tco_001060-T1	18465876	Tc	OMA02826	4	B.1
lo.1	Lo_ENSLOCP00000019907.1	25164649	Lo	OMA02826	4	B.1
bf.5	Bf_BL28038.1	21430167	Bf	OMA02829	3	B.1
lo.5	Lo_ENSLOCP00000016816.1	44352200	Lo	OMA02829	3	B.1
ta.5	Ta_Tadh_P11340	1784727	Ta	OMA02862	11	B.1
ep.105	Ep_XP_020892365.1	75184	Ep	OMA02862	11	B.1
am.334	Am_amil.1.2.15585.m1	342110	Am	OMA02862	11	B.1
xs.7	Xs_Xe_003300-T1	561464	Xs	OMA02862	11	B.1
re.10	Re_Res_014216-T1	5354221	Re	OMA02862	11	B.1
hv.13	Hv_XP_002165689.2	23928351	Hv	OMA02862	11	B.1
py.7	Py_PY_T11399	20835052	Py	OMA02862	11	B.1
bf.5	Bf_BL28171.1	23410636	Bf	OMA02862	11	B.1
em.23	Em_Em0023g752a	4444961	Em	OMA02873	16	B.1
ta.4	Ta_Tadh_P56536	4118092	Ta	OMA02873	16	B.1
ep.51	Ep_XP_020912207.1	807731	Ep	OMA02873	16	B.1
am.101	Am_amil.1.2.7828.m1	456693	Am	OMA02873	16	B.1
xs.5	Xs_Xe_011461-T1	10693600	Xs	OMA02873	16	B.1
re.13	Re_Res_008171-T1	1988085	Re	OMA02873	16	B.1
ch.107	Ch_TCONS_00008426-protein	551133	Ch	OMA02873	16	B.1
hv.3	Hv_XP_047129272.1	50172534	Hv	OMA02873	16	B.1
tc.1	Tc_Tco_001141-T1	19592470	Tc	OMA02873	16	B.1
py.4	Py_PY_T07390	29883203	Py	OMA02873	16	B.1
lo.17	Lo_ENSLOCP00000013381.1	30428824	Lo	OMA02873	16	B.1
em.9	Em_Em0009g1114a	9561793	Em	OMA02882	13	B.1
aq.89	Aq_Aqu2.1.33373_001	184949	Aq	OMA02882	13	B.1
ta.6	Ta_Tadh_P27111	841798	Ta	OMA02882	13	B.1
ep.180	Ep_XP_020894956.1	138736	Ep	OMA02882	13	B.1
re.14	Re_Res_003111-T1	3843485	Re	OMA02882	13	B.1
tc.6	Tc_Tco_012924-T1	12563302	Tc	OMA02882	13	B.1
bf.9	Bf_BL23501.1	12430316	Bf	OMA02882	13	B.1
lo.1	Lo_ENSLOCP00000019457.1	15089903	Lo	OMA02882	13	B.1
cr.8	Cr_SINCROG014083	60377371	Cr	OMA02886	3	B.1
lo.8	Lo_ENSLOCP00000020987.1	47055713	Lo	OMA02886	3	B.1
cr.14	Cr_SINCROG023204	26485653	Cr	OMA02888	5	B.1
bf.9	Bf_BL16326.1	3574006	Bf	OMA02888	5	B.1
lo.1	Lo_ENSLOCP00000020438.1	39332778	Lo	OMA02888	5	B.1
em.13	Em_Em0013g15a	75207	Em	OMA02908	14	B.1
ep.132	Ep_XP_020915351.1	110365	Ep	OMA02908	14	B.1
xs.8	Xs_Xe_007962-T1	4890509	Xs	OMA02908	14	B.1
aa.109	Aa_scaffold109.g19.t1	185926	Aa	OMA02908	14	B.1
re.1	Re_Res_015695-T1	13994258	Re	OMA02908	14	B.1
hv.5	Hv_XP_047134467.1	21130885	Hv	OMA02908	14	B.1
tc.1	Tc_Tco_000439-T2	9333314	Tc	OMA02908	14	B.1
lo.6	Lo_ENSLOCP00000012743.1	27579882	Lo	OMA02908	14	B.1
aq.37	Aq_Aqu2.1.37906_001	293294	Aq	OMA02933	7	B.1
am.182	Am_amil.1.2.10881.m1	495629	Am	OMA02933	7	B.1
hv.5	Hv_XP_047134051.1	6548169	Hv	OMA02933	7	B.1
cr.2	Cr_SINCROG004229	69030009	Cr	OMA02933	7	B.1
py.14	Py_PY_T18429	22377547	Py	OMA02933	7	B.1
bf.3	Bf_BL16598.1	3932446	Bf	OMA02933	7	B.1
bf.5	Bf_BL15998.1	27126049	Bf	OMA03017	3	B.1
lo.5	Lo_ENSLOCP00000017292.1	47175066	Lo	OMA03017	3	B.1
cr.4	Cr_SINCROG009489	97543517	Cr	OMA03045	3	B.1
lo.8	Lo_ENSLOCP00000020002.1	27312759	Lo	OMA03045	3	B.1
em.1	Em_Em0001g3276a	30104186	Em	OMA03051	12	B.1
aq.18	Aq_Aqu2.1.40396_001	305269	Aq	OMA03051	12	B.1
nv.1	Nv_NVE13245	19909694	Nv	OMA03051	12	B.1
ep.2	Ep_XP_028515030.1	756605	Ep	OMA03051	12	B.1
am.334	Am_amil.1.2.15580.m1	64092	Am	OMA03051	12	B.1
aa.40	Aa_scaffold39.g30.t1	437995	Aa	OMA03051	12	B.1
re.17	Re_Res_013775-T1	8191532	Re	OMA03051	12	B.1
py.7	Py_PY_T11530	26253013	Py	OMA03051	12	B.1
bf.5	Bf_BL28023.1	21081302	Bf	OMA03051	12	B.1
lo.5	Lo_ENSLOCP00000017279.1	47136481	Lo	OMA03051	12	B.1
em.23	Em_Em0023g712a	4147198	Em	OMA03062	19	B.1
ta.4	Ta_Tadh_P37778	8172088	Ta	OMA03062	19	B.1
nv.14	Nv_NVE2385	8781098	Nv	OMA03062	19	B.1
ep.51	Ep_XP_020912268.1	677708	Ep	OMA03062	19	B.1
am.129	Am_amil.1.2.9605.m1	150183	Am	OMA03062	19	B.1
xs.5	Xs_Xe_011272-T1	9312832	Xs	OMA03062	19	B.1
re.13	Re_Res_008466-T1	6683189	Re	OMA03062	19	B.1
ch.17	Ch_TCONS_00052338-protein	273257	Ch	OMA03062	19	B.1
hv.3	Hv_XP_047128533.1	24836813	Hv	OMA03062	19	B.1
tc.1	Tc_Tco_001041-T1	18295902	Tc	OMA03062	19	B.1
cr.2	Cr_SINCROG004291	73392884	Cr	OMA03062	19	B.1
lo.1	Lo_ENSLOCP00000019466.1	15241318	Lo	OMA03062	19	B.1
nv.3	Nv_NVE8397	14445439	Nv	OMA03092	4	B.1
cr.3	Cr_SINCROG006387	49490625	Cr	OMA03092	4	B.1
lo.3	Lo_ENSLOCP00000011081.1	18101088	Lo	OMA03092	4	B.1
em.23	Em_Em0023g502a	2719352	Em	OMA03130	14	B.1
aq.22	Aq_Aqu2.1.39920_001	67176	Aq	OMA03130	14	B.1
ta.4	Ta_Tadh_P24784	4102941	Ta	OMA03130	14	B.1
nv.14	Nv_NVE1670	9576493	Nv	OMA03130	14	B.1
am.295	Am_amil.1.2.21955.m1	327250	Am	OMA03130	14	B.1
xs.5	Xs_Xe_011688-T1	12063342	Xs	OMA03130	14	B.1
tc.1	Tc_Tco_000973-T1	17245538	Tc	OMA03130	14	B.1
cr.14	Cr_SINCROG023286	33685401	Cr	OMA03130	14	B.1
py.4	Py_PY_T07757	44153137	Py	OMA03130	14	B.1
bf.9	Bf_BL06564.1	17241195	Bf	OMA03130	14	B.1
lo.3	Lo_ENSLOCP00000008134.1	10114640	Lo	OMA03130	14	B.1
nv.3	Nv_NVE8314	13647969	Nv	OMA03191	4	B.1
cr.14	Cr_SINCROG023240	28994332	Cr	OMA03191	4	B.1
lo.1	Lo_ENSLOCP00000020435.1	39332929	Lo	OMA03191	4	B.1
em.1	Em_Em0001g998a	8847801	Em	OMA03201	18	B.1
aq.65	Aq_Aqu2.1.35256_001	168643	Aq	OMA03201	18	B.1
ta.1	Ta_Tadh_P37030	9748678	Ta	OMA03201	18	B.1
ep.41	Ep_XP_020907186.1	574185	Ep	OMA03201	18	B.1
am.24	Am_amil.1.2.3093.m1	261946	Am	OMA03201	18	B.1
xs.7	Xs_Xe_003278-T1	432134	Xs	OMA03201	18	B.1
aa.29	Aa_scaffold27.g20.t2	289872	Aa	OMA03201	18	B.1
re.17	Re_Res_013503-T1	3739931	Re	OMA03201	18	B.1
hv.1	Hv_XP_012567064.2	59365634	Hv	OMA03201	18	B.1
tc.5	Tc_Tco_016894-T1	7445646	Tc	OMA03201	18	B.1
py.7	Py_PY_T11382	20180341	Py	OMA03201	18	B.1
bf.5	Bf_BL09320.1	8747839	Bf	OMA03201	18	B.1
lo.8	Lo_ENSLOCP00000019256.1	12494332	Lo	OMA03201	18	B.1
ep.184	Ep_XP_020895677.1	128925	Ep	OMA03215	14	B.1
am.31	Am_amil.1.2.3989.m1	5779	Am	OMA03215	14	B.1
xs.12	Xs_Xe_009822-T1	6462967	Xs	OMA03215	14	B.1
re.13	Re_Res_008405-T1	5548081	Re	OMA03215	14	B.1
hv.3	Hv_XP_047128041.1	6235709	Hv	OMA03215	14	B.1
tc.6	Tc_Tco_012752-T1	9607710	Tc	OMA03215	14	B.1
cr.1	Cr_SINCROG002062	123333441	Cr	OMA03215	14	B.1
py.4	Py_PY_T06833	10650102	Py	OMA03215	14	B.1
bf.9	Bf_BL06579.1	17497489	Bf	OMA03215	14	B.1
lo.1	Lo_ENSLOCP00000021201.1	60188638	Lo	OMA03215	14	B.1
em.1	Em_Em0001g1567a	14773000	Em	OMA03228	21	B.1
aq.7	Aq_Aqu2.1.42527_001	31187	Aq	OMA03228	21	B.1
ta.5	Ta_Tadh_P63837	2736147	Ta	OMA03228	21	B.1
nv.1	Nv_NVE8552	5238882	Nv	OMA03228	21	B.1
ep.105	Ep_XP_020892330.1	16630	Ep	OMA03228	21	B.1
am.127	Am_amil.1.2.9352.m1	167188	Am	OMA03228	21	B.1
xs.7	Xs_Xe_003444-T1	1309864	Xs	OMA03228	21	B.1
aa.142	Aa_scaffold138.g50.t1	773106	Aa	OMA03228	21	B.1
re.17	Re_Res_013530-T1	4417521	Re	OMA03228	21	B.1
ch.33	Ch_TCONS_00002801-protein	329499	Ch	OMA03228	21	B.1
hv.15	Hv_XP_047122833.1	5790446	Hv	OMA03228	21	B.1
tc.1	Tc_Tco_001986-T1	34288995	Tc	OMA03228	21	B.1
cr.5	Cr_SINCROG010340	12001513	Cr	OMA03228	21	B.1
py.7	Py_PY_T11853	36723793	Py	OMA03228	21	B.1
bf.5	Bf_BL10959.1	24347441	Bf	OMA03228	21	B.1
lo.5	Lo_ENSLOCP00000016756.1	44194413	Lo	OMA03228	21	B.1
em.16	Em_Em0016g1033a	7809304	Em	OMA03241	17	B.1
ta.26	Ta_Tadh_P32796	69276	Ta	OMA03241	17	B.1
nv.5	Nv_NVE20912	12253735	Nv	OMA03241	17	B.1
ep.23	Ep_XP_020899478.1	423703	Ep	OMA03241	17	B.1
am.196	Am_amil.1.2.11805.m1	95802	Am	OMA03241	17	B.1
re.20	Re_Res_017847-T1	6786988	Re	OMA03241	17	B.1
ch.81	Ch_TCONS_00058900-protein	594905	Ch	OMA03241	17	B.1
hv.5	Hv_XP_002154954.2	34864319	Hv	OMA03241	17	B.1
cr.11	Cr_SINCROG020104	57907860	Cr	OMA03241	17	B.1
py.14	Py_PY_T18632	29449087	Py	OMA03241	17	B.1
bf.3	Bf_BL16520.1	5281851	Bf	OMA03241	17	B.1
lo.8	Lo_ENSLOCP00000019855.1	24645405	Lo	OMA03241	17	B.1
tc.1	Tc_Tco_001991-T1	34360169	Tc	OMA03247	6	B.1
cr.12	Cr_SINCROG020944	20527537	Cr	OMA03247	6	B.1
py.7	Py_PY_T11326	18796813	Py	OMA03247	6	B.1
lo.8	Lo_ENSLOCP00000019924.1	26017484	Lo	OMA03247	6	B.1
aq.42	Aq_Aqu2.1.37428_001	70955	Aq	OMA03260	5	B.1
tc.1	Tc_Tco_002251-T2	37838512	Tc	OMA03260	5	B.1
bf.5	Bf_BL27962.1	20151505	Bf	OMA03260	5	B.1
lo.13	Lo_ENSLOCP00000001018.1	261180	Lo	OMA03260	5	B.1
tc.1	Tc_Tco_001112-T1	19354217	Tc	OMA03278	3	B.1
cr.2	Cr_SINCROG003684	37684659	Cr	OMA03278	3	B.1
ta.4	Ta_Tadh_P56765	6438578	Ta	OMA03280	15	B.1
nv.7	Nv_NVE23663	5972416	Nv	OMA03280	15	B.1
ep.14	Ep_XP_020917437.1	729063	Ep	OMA03280	15	B.1
am.57	Am_amil.1.2.20295.m1	210654	Am	OMA03280	15	B.1
re.13	Re_Res_008254-T1	3437517	Re	OMA03280	15	B.1
hv.3	Hv_XP_047128147.1	10880187	Hv	OMA03280	15	B.1
tc.1	Tc_Tco_000935-T2	16795922	Tc	OMA03280	15	B.1
cr.14	Cr_SINCROG023308	34903460	Cr	OMA03280	15	B.1
py.4	Py_PY_T06788	8696404	Py	OMA03280	15	B.1
bf.9	Bf_BL23324.1	8929695	Bf	OMA03280	15	B.1
lo.1	Lo_ENSLOCP00000020931.1	52844854	Lo	OMA03280	15	B.1
aq.39	Aq_Aqu2.1.37743_001	162357	Aq	OMA03345	8	B.1
ep.24	Ep_XP_020900060.1	623044	Ep	OMA03345	8	B.1
xs.13	Xs_Xe_013914-T2	9166429	Xs	OMA03345	8	B.1
hv.6	Hv_XP_012558982.2	51749452	Hv	OMA03345	8	B.1
py.11	Py_PY_T16819	39564705	Py	OMA03345	8	B.1
bf.9	Bf_BL08834.1	2423887	Bf	OMA03345	8	B.1
em.14	Em_Em0014g12a	60096	Em	OMA03346	20	B.1
aq.67	Aq_Aqu2.1.35045_001	107976	Aq	OMA03346	20	B.1
ta.4	Ta_Tadh_P25768	6885993	Ta	OMA03346	20	B.1
nv.10	Nv_NVE11857	12046349	Nv	OMA03346	20	B.1
ep.65	Ep_XP_020911721.1	11503	Ep	OMA03346	20	B.1
am.324	Am_amil.1.2.14992.m1	350855	Am	OMA03346	20	B.1
xs.4	Xs_Xe_016196-T1	16937146	Xs	OMA03346	20	B.1
re.3	Re_Res_000842-T1	13080360	Re	OMA03346	20	B.1
hv.1	Hv_XP_047125803.1	34406847	Hv	OMA03346	20	B.1
tc.8	Tc_Tco_005336-T1	8938035	Tc	OMA03346	20	B.1
cr.1	Cr_SINCROG001089	62101075	Cr	OMA03346	20	B.1
py.7	Py_PY_T11349	19467637	Py	OMA03346	20	B.1
bf.5	Bf_BL11936.1	4928360	Bf	OMA03346	20	B.1
lo.1	Lo_ENSLOCP00000017652.1	248639	Lo	OMA03346	20	B.1
ta.1	Ta_Tadh_P36926	3955203	Ta	OMA03375	16	B.1
nv.1	Nv_NVE2487	2351705	Nv	OMA03375	16	B.1
am.92	Am_amil.1.2.7499.m1	284984	Am	OMA03375	16	B.1
re.17	Re_Res_013463-T1	3164315	Re	OMA03375	16	B.1
hv.13	Hv_XP_047122530.1	38242985	Hv	OMA03375	16	B.1
tc.1	Tc_Tco_002236-T1	37505761	Tc	OMA03375	16	B.1
cr.2	Cr_SINCROG004137	64244247	Cr	OMA03375	16	B.1
py.7	Py_PY_T12068	44012552	Py	OMA03375	16	B.1
lo.8	Lo_ENSLOCP00000019569.1	18313132	Lo	OMA03375	16	B.1
ta.26	Ta_Tadh_P32809	287124	Ta	OMA03438	16	B.1
nv.5	Nv_NVE6671	3511621	Nv	OMA03438	16	B.1
am.196	Am_amil.1.2.11829.m1	366633	Am	OMA03438	16	B.1
xs.10	Xs_Xe_023639-T1	9468748	Xs	OMA03438	16	B.1
re.20	Re_Res_017142-T2	3746473	Re	OMA03438	16	B.1
hv.5	Hv_XP_047135738.1	57556086	Hv	OMA03438	16	B.1
py.14	Py_PY_T18135	11434141	Py	OMA03438	16	B.1
bf.3	Bf_BL24021.1	1651880	Bf	OMA03438	16	B.1
lo.8	Lo_ENSLOCP00000020076.1	29114631	Lo	OMA03438	16	B.1
tc.8	Tc_Tco_005047-T1	3975635	Tc	OMA03457	3	B.1
lo.8	Lo_ENSLOCP00000019725.1	21167205	Lo	OMA03457	3	B.1
em.14	Em_Em0014g487a	4023952	Em	OMA03473	14	B.1
aq.3	Aq_Aqu2.1.43571_001	16449	Aq	OMA03473	14	B.1
nv.10	Nv_NVE15872	13795368	Nv	OMA03473	14	B.1
ep.35	Ep_XP_020905292.2	445762	Ep	OMA03473	14	B.1
xs.4	Xs_Xe_015303-T1	10689751	Xs	OMA03473	14	B.1
aa.23	Aa_scaffold20.g110.t1	1165031	Aa	OMA03473	14	B.1
re.3	Re_Res_000464-T1	7213581	Re	OMA03473	14	B.1
hv.1	Hv_XP_047127039.1	74079250	Hv	OMA03473	14	B.1
tc.5	Tc_Tco_016885-T1	7281288	Tc	OMA03473	14	B.1
cr.2	Cr_SINCROG004368	79342002	Cr	OMA03473	14	B.1
py.7	Py_PY_T11142	11403974	Py	OMA03473	14	B.1
lo.8	Lo_ENSLOCP00000021007.1	47672984	Lo	OMA03473	14	B.1
ep.44	Ep_XP_020910210.1	60889	Ep	OMA03489	5	B.1
tc.1	Tc_Tco_000608-T2	11067584	Tc	OMA03489	5	B.1
lo.17	Lo_ENSLOCP00000010178.1	21527546	Lo	OMA03489	5	B.1
ta.5	Ta_Tadh_P24080	2728779	Ta	OMA03538	18	B.1
nv.1	Nv_NVE24485	18595504	Nv	OMA03538	18	B.1
ep.439	Ep_XP_020907130.1	20028	Ep	OMA03538	18	B.1
re.15	Re_Res_010465-T1	9680192	Re	OMA03538	18	B.1
hv.12	Hv_XP_002166996.3	28859705	Hv	OMA03538	18	B.1
tc.5	Tc_Tco_016863-T1	6511390	Tc	OMA03538	18	B.1
cr.2	Cr_SINCROG004638	98469328	Cr	OMA03538	18	B.1
py.7	Py_PY_T11713	31969397	Py	OMA03538	18	B.1
bf.7	Bf_BL11795.1	1483771	Bf	OMA03538	18	B.1
lo.5	Lo_ENSLOCP00000017506.1	49002606	Lo	OMA03538	18	B.1
cr.2	Cr_SINCROG004658	99619280	Cr	OMA03561	4	B.1
lo.8	Lo_ENSLOCP00000019516.1	16999214	Lo	OMA03561	4	B.1
aq.89	Aq_Aqu2.1.33339_001	102992	Aq	OMA03564	20	B.1
ta.4	Ta_Tadh_P25797	4206325	Ta	OMA03564	20	B.1
nv.14	Nv_NVE21545	5389098	Nv	OMA03564	20	B.1
ep.282	Ep_XP_020902269.1	110754	Ep	OMA03564	20	B.1
am.129	Am_amil.1.2.9641.m1	632142	Am	OMA03564	20	B.1
xs.12	Xs_Xe_010043-T1	8282881	Xs	OMA03564	20	B.1
re.13	Re_Res_008589-T1	8749105	Re	OMA03564	20	B.1
hv.3	Hv_XP_047128949.1	39306382	Hv	OMA03564	20	B.1
tc.1	Tc_Tco_000982-T1	17385846	Tc	OMA03564	20	B.1
cr.1	Cr_SINCROG002045	122298191	Cr	OMA03564	20	B.1
py.4	Py_PY_T06837	10782577	Py	OMA03564	20	B.1
bf.2	Bf_BL07050.1	14769523	Bf	OMA03564	20	B.1
lo.1	Lo_ENSLOCP00000020967.1	54632446	Lo	OMA03564	20	B.1
em.23	Em_Em0023g711a	4142598	Em	OMA03572	15	B.1
ta.25	Ta_Tadh_P61593	529201	Ta	OMA03572	15	B.1
nv.14	Nv_NVE1641	9226932	Nv	OMA03572	15	B.1
am.1	Am_amil.1.2.126.m1	1768019	Am	OMA03572	15	B.1
xs.5	Xs_Xe_011413-T1	10363099	Xs	OMA03572	15	B.1
re.13	Re_Res_008148-T1	1651930	Re	OMA03572	15	B.1
ch.124	Ch_TCONS_00069949-protein	67997	Ch	OMA03572	15	B.1
hv.3	Hv_XP_002165934.3	9483297	Hv	OMA03572	15	B.1
py.4	Py_PY_T07462	32633146	Py	OMA03572	15	B.1
lo.17	Lo_ENSLOCP00000011737.1	26777956	Lo	OMA03572	15	B.1
tc.1	Tc_Tco_001037-T1	18242997	Tc	OMA03589	6	B.1
py.4	Py_PY_T06742	7133130	Py	OMA03589	6	B.1
bf.9	Bf_BL08369.1	22172462	Bf	OMA03589	6	B.1
lo.17	Lo_ENSLOCP00000004456.1	4387325	Lo	OMA03589	6	B.1
em.11	Em_Em0011g579a	4626847	Em	OMA03596	12	B.1
nv.14	Nv_NVE7513	1675809	Nv	OMA03596	12	B.1
ep.75	Ep_XP_020914244.1	388156	Ep	OMA03596	12	B.1
am.101	Am_amil.1.2.7812.m1	208211	Am	OMA03596	12	B.1
aa.8	Aa_scaffold7.g23.t1	414221	Aa	OMA03596	12	B.1
hv.3	Hv_XP_047128607.1	26568101	Hv	OMA03596	12	B.1
tc.1	Tc_Tco_000991-T1	17529184	Tc	OMA03596	12	B.1
cr.3	Cr_SINCROG006365	47847581	Cr	OMA03596	12	B.1
lo.3	Lo_ENSLOCP00000010980.1	17956153	Lo	OMA03596	12	B.1
em.1	Em_Em0001g609a	5051983	Em	OMA03604	11	B.1
xs.6	Xs_Xe_006303-T1	7156977	Xs	OMA03604	11	B.1
aa.244	Aa_scaffold239.g8.t1	107797	Aa	OMA03604	11	B.1
re.8	Re_Res_016288-T1	4393622	Re	OMA03604	11	B.1
ch.5	Ch_TCONS_00000475-protein	1267601	Ch	OMA03604	11	B.1
hv.7	Hv_XP_002164125.3	19764628	Hv	OMA03604	11	B.1
py.7	Py_PY_T11936	39538838	Py	OMA03604	11	B.1
bf.19	Bf_BL18604.1	423172	Bf	OMA03604	11	B.1
ta.1	Ta_Tadh_P63472	2545161	Ta	OMA03659	12	B.1
nv.5	Nv_NVE15607	4244684	Nv	OMA03659	12	B.1
am.22	Am_amil.1.2.2919.m1	776309	Am	OMA03659	12	B.1
re.20	Re_Res_017084-T1	3117287	Re	OMA03659	12	B.1
hv.5	Hv_XP_047135388.1	27424125	Hv	OMA03659	12	B.1
cr.2	Cr_SINCROG004230	69094743	Cr	OMA03659	12	B.1
py.14	Py_PY_T18028	7145336	Py	OMA03659	12	B.1
bf.3	Bf_BL16504.1	5488713	Bf	OMA03659	12	B.1
lo.27	Lo_ENSLOCP00000004673.1	8045036	Lo	OMA03659	12	B.1
xs.4	Xs_Xe_014669-T1	4763399	Xs	OMA03676	9	B.1
aa.35	Aa_scaffold36.g79.t1	1225875	Aa	OMA03676	9	B.1
re.3	Re_Res_000509-T1	7835445	Re	OMA03676	9	B.1
ch.14	Ch_TCONS_00001117-protein	424678	Ch	OMA03676	9	B.1
hv.1	Hv_XP_047142080.1	6063873	Hv	OMA03676	9	B.1
py.7	Py_PY_T11184	12825243	Py	OMA03676	9	B.1
lo.5	Lo_ENSLOCP00000016515.1	42771164	Lo	OMA03676	9	B.1
nv.5	Nv_NVE16431	6119806	Nv	OMA03691	8	B.1
ep.23	Ep_XP_028514648.1	610496	Ep	OMA03691	8	B.1
am.12	Am_amil.1.2.1836.m1	458704	Am	OMA03691	8	B.1
ch.66	Ch_TCONS_00004785-protein	282627	Ch	OMA03691	8	B.1
bf.3	Bf_BL16472.1	6017119	Bf	OMA03691	8	B.1
lo.27	Lo_ENSLOCP00000002970.1	5473758	Lo	OMA03691	8	B.1
em.22	Em_Em0022g555a	3611519	Em	OMA03713	10	B.1
xs.4	Xs_Xe_015101-T1	8666073	Xs	OMA03713	10	B.1
hv.1	Hv_XP_047126288.1	50240007	Hv	OMA03713	10	B.1
tc.1	Tc_Tco_000130-T1	2077180	Tc	OMA03713	10	B.1
cr.1	Cr_SINCROG000678	34201357	Cr	OMA03713	10	B.1
cr.1	Cr_SINCROG001953	116427087	Cr	OMA03728	4	B.1
py.4	Py_PY_T07338	27579091	Py	OMA03728	4	B.1
lo.6	Lo_ENSLOCP00000003798.1	5090046	Lo	OMA03728	4	B.1
py.17	Py_PY_T22001	6298788	Py	OMA03766	4	B.1
bf.5	Bf_BL17498.1	496139	Bf	OMA03766	4	B.1
lo.2	Lo_ENSLOCP00000011666.1	33765990	Lo	OMA03766	4	B.1
em.21	Em_Em0021g289a	1857066	Em	OMA03802	12	B.1
aq.12	Aq_Aqu2.1.41541_001	72954	Aq	OMA03802	12	B.1
ep.345	Ep_XP_028516059.1	78917	Ep	OMA03802	12	B.1
am.98	Am_amil.1.2.8082.m1	644013	Am	OMA03802	12	B.1
xs.7	Xs_Xe_004281-T1	8077727	Xs	OMA03802	12	B.1
aa.20	Aa_scaffold16.g84.t2	1758990	Aa	OMA03802	12	B.1
re.17	Re_Res_013285-T1	338100	Re	OMA03802	12	B.1
hv.13	Hv_XP_047122358.1	18330293	Hv	OMA03802	12	B.1
tc.1	Tc_Tco_002421-T1	40921927	Tc	OMA03802	12	B.1
py.7	Py_PY_T11029	7277601	Py	OMA03802	12	B.1
bf.5	Bf_BL27885.1	18640261	Bf	OMA03802	12	B.1
tc.1	Tc_Tco_000176-T2	2834077	Tc	OMA03825	4	B.1
lo.17	Lo_ENSLOCP00000013988.1	32428479	Lo	OMA03825	4	B.1
nv.1	Nv_NVE1097	4805306	Nv	OMA03893	12	B.1
ep.119	Ep_XP_028517249.1	116555	Ep	OMA03893	12	B.1
aa.37	Aa_scaffold37.g53.t1	773248	Aa	OMA03893	12	B.1
hv.15	Hv_XP_047123729.1	9265263	Hv	OMA03893	12	B.1
bf.5	Bf_BL28082.1	21971002	Bf	OMA03893	12	B.1
lo.3	Lo_ENSLOCP00000015152.1	36097809	Lo	OMA03893	12	B.1
em.22	Em_Em0022g12a	87741	Em	OMA03965	16	B.1
aq.23	Aq_Aqu2.1.39789_001	228672	Aq	OMA03965	16	B.1
nv.14	Nv_NVE23413	1032608	Nv	OMA03965	16	B.1
am.1	Am_amil.1.2.192.m1	2655147	Am	OMA03965	16	B.1
xs.5	Xs_Xe_011035-T1	7408767	Xs	OMA03965	16	B.1
aa.57	Aa_scaffold57.g72.t1	1050791	Aa	OMA03965	16	B.1
re.13	Re_Res_008626-T1	9299716	Re	OMA03965	16	B.1
ch.6	Ch_TCONS_00071333-protein	169275	Ch	OMA03965	16	B.1
hv.3	Hv_XP_047128779.1	33414396	Hv	OMA03965	16	B.1
py.4	Py_PY_T07578	37232011	Py	OMA03965	16	B.1
bf.9	Bf_BL23341.1	9258165	Bf	OMA03965	16	B.1
lo.6	Lo_ENSLOCP00000005363.1	8193413	Lo	OMA03965	16	B.1
em.11	Em_Em0011g591a	4804708	Em	OMA03966	8	B.1
xs.6	Xs_Xe_006309-T1	7216992	Xs	OMA03966	8	B.1
hv.13	Hv_XP_047122543.1	3672928	Hv	OMA03966	8	B.1
py.7	Py_PY_T11040	7829157	Py	OMA03966	8	B.1
bf.19	Bf_BL18595.1	357519	Bf	OMA03966	8	B.1
aq.41	Aq_Aqu2.1.37604_001	330830	Aq	OMA03977	14	B.1
nv.5	Nv_NVE19349	7542429	Nv	OMA03977	14	B.1
ep.23	Ep_XP_020899501.1	598441	Ep	OMA03977	14	B.1
xs.4	Xs_Xe_014462-T1	3192855	Xs	OMA03977	14	B.1
aa.51	Aa_scaffold50.g36.t1	627321	Aa	OMA03977	14	B.1
re.20	Re_Res_017321-T1	6253876	Re	OMA03977	14	B.1
hv.5	Hv_XP_047134366.1	17815858	Hv	OMA03977	14	B.1
tc.1	Tc_Tco_000748-T1	13581214	Tc	OMA03977	14	B.1
cr.2	Cr_SINCROG004332	76496683	Cr	OMA03977	14	B.1
bf.3	Bf_BL23974.1	808228	Bf	OMA03977	14	B.1
lo.8	Lo_ENSLOCP00000018644.1	1627904	Lo	OMA03977	14	B.1
em.22	Em_Em0022g232a	1499490	Em	OMA03982	18	B.1
ta.4	Ta_Tadh_P25417	4465336	Ta	OMA03982	18	B.1
ep.86	Ep_XP_028519139.1	9569	Ep	OMA03982	18	B.1
xs.4	Xs_Xe_015493-T1	12267649	Xs	OMA03982	18	B.1
re.3	Re_Res_000859-T1	13306158	Re	OMA03982	18	B.1
hv.1	Hv_XP_047124945.1	23409574	Hv	OMA03982	18	B.1
tc.7	Tc_Tco_011649-T1	23128950	Tc	OMA03982	18	B.1
cr.15	Cr_SINCROG024262	40971936	Cr	OMA03982	18	B.1
py.13	Py_PY_T19303	15317422	Py	OMA03982	18	B.1
bf.7	Bf_BL02547.1	1747386	Bf	OMA03982	18	B.1
lo.8	Lo_ENSLOCP00000020865.1	45414149	Lo	OMA03982	18	B.1
ta.25	Ta_Tadh_P32725	165781	Ta	OMA04009	6	B.1
hv.1	Hv_XP_012558238.1	40625035	Hv	OMA04009	6	B.1
tc.1	Tc_Tco_000157-T1	2371610	Tc	OMA04009	6	B.1
lo.17	Lo_ENSLOCP00000010205.1	21631554	Lo	OMA04009	6	B.1
aq.7	Aq_Aqu2.1.42679_001	513865	Aq	OMA04025	16	B.1
ta.6	Ta_Tadh_P36098	1190663	Ta	OMA04025	16	B.1
nv.1	Nv_NVE6111	7027428	Nv	OMA04025	16	B.1
ep.439	Ep_XP_020907123.1	41391	Ep	OMA04025	16	B.1
am.46	Am_amil.1.2.4910.m1	444894	Am	OMA04025	16	B.1
xs.7	Xs_Xe_003355-T1	816438	Xs	OMA04025	16	B.1
re.17	Re_Res_013704-T1	7174174	Re	OMA04025	16	B.1
hv.13	Hv_XP_047146443.1	26945746	Hv	OMA04025	16	B.1
tc.8	Tc_Tco_005065-T1	4245383	Tc	OMA04025	16	B.1
cr.4	Cr_SINCROG009435	96348555	Cr	OMA04025	16	B.1
py.7	Py_PY_T11572	27517261	Py	OMA04025	16	B.1
bf.5	Bf_BL27757.1	16852726	Bf	OMA04025	16	B.1
tc.1	Tc_Tco_001930-T1	33761023	Tc	OMA04151	8	B.1
cr.12	Cr_SINCROG021186	35633223	Cr	OMA04151	8	B.1
py.1	Py_PY_T03142	178086944	Py	OMA04151	8	B.1
bf.5	Bf_BL28118.1	22584318	Bf	OMA04151	8	B.1
em.1	Em_Em0001g2661a	24102392	Em	OMA04162	17	B.1
aq.42	Aq_Aqu2.1.37426_001	55384	Aq	OMA04162	17	B.1
nv.1	Nv_NVE2498	2197864	Nv	OMA04162	17	B.1
am.24	Am_amil.1.2.3068.m1	17036	Am	OMA04162	17	B.1
xs.7	Xs_Xe_003624-T1	2373812	Xs	OMA04162	17	B.1
re.17	Re_Res_013520-T1	4178707	Re	OMA04162	17	B.1
hv.15	Hv_XP_002154390.2	7649496	Hv	OMA04162	17	B.1
tc.5	Tc_Tco_017400-T1	17184580	Tc	OMA04162	17	B.1
cr.4	Cr_SINCROG009438	96491330	Cr	OMA04162	17	B.1
py.7	Py_PY_T11132	11122504	Py	OMA04162	17	B.1
bf.5	Bf_BL09482.1	5548525	Bf	OMA04162	17	B.1
lo.5	Lo_ENSLOCP00000016948.1	45013067	Lo	OMA04162	17	B.1
em.23	Em_Em0023g763a	4539183	Em	OMA04170	19	B.1
aq.93	Aq_Aqu2.1.33067_001	108406	Aq	OMA04170	19	B.1
ta.4	Ta_Tadh_P56527	4066053	Ta	OMA04170	19	B.1
nv.14	Nv_NVE11485	4617792	Nv	OMA04170	19	B.1
ep.75	Ep_XP_020914207.1	316654	Ep	OMA04170	19	B.1
am.1	Am_amil.1.2.164.m1	2308155	Am	OMA04170	19	B.1
xs.5	Xs_Xe_010395-T1	1566543	Xs	OMA04170	19	B.1
aa.124	Aa_scaffold124.g53.t1	860200	Aa	OMA04170	19	B.1
re.13	Re_Res_008666-T1	9692231	Re	OMA04170	19	B.1
ch.92	Ch_TCONS_00053267-protein	9203	Ch	OMA04170	19	B.1
hv.14	Hv_XP_002165906.2	38066684	Hv	OMA04170	19	B.1
bf.9	Bf_BL13589.1	20774376	Bf	OMA04170	19	B.1
lo.7	Lo_ENSLOCP00000016829.1	21032906	Lo	OMA04170	19	B.1
ta.5	Ta_Tadh_P37496	1521713	Ta	OMA04182	16	B.1
nv.1	Nv_NVE9930	20953491	Nv	OMA04182	16	B.1
ep.318	Ep_XP_020904139.1	86921	Ep	OMA04182	16	B.1
am.144	Am_amil.1.2.9800.m1	62083	Am	OMA04182	16	B.1
xs.7	Xs_Xe_004369-T1	8848965	Xs	OMA04182	16	B.1
aa.77	Aa_scaffold79.g41.t1	462497	Aa	OMA04182	16	B.1
re.17	Re_Res_013678-T1	6898592	Re	OMA04182	16	B.1
ch.83	Ch_TCONS_00068035-protein	40053	Ch	OMA04182	16	B.1
hv.13	Hv_XP_047122549.1	19711077	Hv	OMA04182	16	B.1
tc.1	Tc_Tco_002245-T1	37629406	Tc	OMA04182	16	B.1
cr.5	Cr_SINCROG010341	12107804	Cr	OMA04182	16	B.1
bf.5	Bf_BL27275.1	28311468	Bf	OMA04182	16	B.1
lo.5	Lo_ENSLOCP00000016926.1	44897477	Lo	OMA04182	16	B.1
aq.22	Aq_Aqu2.1.39908_001	25842	Aq	OMA04183	10	B.1
ta.4	Ta_Tadh_P56318	1954610	Ta	OMA04183	10	B.1
nv.14	Nv_NVE18183	6265314	Nv	OMA04183	10	B.1
ep.34	Ep_XP_028515884.1	224651	Ep	OMA04183	10	B.1
am.1	Am_amil.1.2.15.m1	221882	Am	OMA04183	10	B.1
re.13	Re_Res_008087-T1	721243	Re	OMA04183	10	B.1
py.4	Py_PY_T07606	38499540	Py	OMA04183	10	B.1
bf.9	Bf_BL08361.1	22054505	Bf	OMA04183	10	B.1
lo.1	Lo_ENSLOCP00000019894.1	24859984	Lo	OMA04183	10	B.1
nv.5	Nv_NVE4511	9022152	Nv	OMA04215	8	B.1
ep.216	Ep_XP_020898178.1	234366	Ep	OMA04215	8	B.1
xs.7	Xs_Xe_003481-T1	1546167	Xs	OMA04215	8	B.1
hv.5	Hv_XP_047135098.1	44407616	Hv	OMA04215	8	B.1
tc.1	Tc_Tco_000001-T1	28093	Tc	OMA04215	8	B.1
py.15	Py_PY_T19952	945014	Py	OMA04215	8	B.1
bf.5	Bf_BL27408.1	11650963	Bf	OMA04215	8	B.1
nv.1	Nv_NVE17310	13335726	Nv	OMA04263	11	B.1
am.307	Am_amil.1.2.15215.m1	24849	Am	OMA04263	11	B.1
xs.7	Xs_Xe_004662-T1	11006744	Xs	OMA04263	11	B.1
re.17	Re_Res_013630-T1	6093052	Re	OMA04263	11	B.1
ch.33	Ch_TCONS_00002873-protein	412080	Ch	OMA04263	11	B.1
cr.4	Cr_SINCROG009236	83457556	Cr	OMA04263	11	B.1
py.7	Py_PY_T11045	7981033	Py	OMA04263	11	B.1
lo.8	Lo_ENSLOCP00000018815.1	4439455	Lo	OMA04263	11	B.1
em.23	Em_Em0023g419a	2300356	Em	OMA04315	19	B.1
ta.17	Ta_Tadh_P60986	753588	Ta	OMA04315	19	B.1
nv.14	Nv_NVE23437	777276	Nv	OMA04315	19	B.1
ep.185	Ep_XP_020895634.1	349445	Ep	OMA04315	19	B.1
am.1	Am_amil.1.2.237.m1	3184931	Am	OMA04315	19	B.1
xs.5	Xs_Xe_011677-T1	12007801	Xs	OMA04315	19	B.1
aa.60	Aa_scaffold59.g73.t1	933520	Aa	OMA04315	19	B.1
ch.22	Ch_TCONS_00061128-protein	1166760	Ch	OMA04315	19	B.1
hv.3	Hv_XP_012558047.1	28451791	Hv	OMA04315	19	B.1
tc.1	Tc_Tco_000949-T1	16870959	Tc	OMA04315	19	B.1
cr.1	Cr_SINCROG001934	115458917	Cr	OMA04315	19	B.1
py.4	Py_PY_T07386	29789416	Py	OMA04315	19	B.1
bf.9	Bf_BL20927.1	6344068	Bf	OMA04315	19	B.1
lo.6	Lo_ENSLOCP00000003122.1	3745963	Lo	OMA04315	19	B.1
ta.13	Ta_Tadh_P59989	440756	Ta	OMA04335	19	B.1
nv.14	Nv_NVE21517	5746621	Nv	OMA04335	19	B.1
am.1	Am_amil.1.2.156.m1	2177977	Am	OMA04335	19	B.1
aa.57	Aa_scaffold57.g81.t2	1205392	Aa	OMA04335	19	B.1
re.13	Re_Res_008176-T1	2070786	Re	OMA04335	19	B.1
ch.6	Ch_TCONS_00071216-protein	46718	Ch	OMA04335	19	B.1
hv.3	Hv_XP_047129102.1	44020187	Hv	OMA04335	19	B.1
tc.1	Tc_Tco_001422-T1	24093742	Tc	OMA04335	19	B.1
cr.3	Cr_SINCROG006865	84403038	Cr	OMA04335	19	B.1
py.4	Py_PY_T06750	7345436	Py	OMA04335	19	B.1
bf.9	Bf_BL23448.1	11502984	Bf	OMA04335	19	B.1
lo.7	Lo_ENSLOCP00000018822.1	47701914	Lo	OMA04335	19	B.1
aq.62	Aq_Aqu2.1.35524_001	150033	Aq	OMA04340	13	B.1
ta.1	Ta_Tadh_P19930	2464260	Ta	OMA04340	13	B.1
ep.23	Ep_XP_020899527.1	397272	Ep	OMA04340	13	B.1
ch.212	Ch_TCONS_00013392-protein	341646	Ch	OMA04340	13	B.1
hv.5	Hv_XP_002159097.3	17543417	Hv	OMA04340	13	B.1
tc.1	Tc_Tco_021206-T1	63324386	Tc	OMA04340	13	B.1
cr.8	Cr_SINCROG013913	48318785	Cr	OMA04340	13	B.1
py.14	Py_PY_T18386	20767303	Py	OMA04340	13	B.1
lo.8	Lo_ENSLOCP00000018940.1	6311759	Lo	OMA04340	13	B.1
ep.188	Ep_XP_020896492.1	216730	Ep	OMA04393	13	B.1
am.233	Am_amil.1.2.21572.m1	74829	Am	OMA04393	13	B.1
xs.14	Xs_Xe_022242-T1	7620578	Xs	OMA04393	13	B.1
aa.58	Aa_scaffold56.g13.t1	233191	Aa	OMA04393	13	B.1
re.3	Re_Res_000923-T1	14105965	Re	OMA04393	13	B.1
hv.8	Hv_XP_012560518.1	33890652	Hv	OMA04393	13	B.1
py.14	Py_PY_T18914	39223162	Py	OMA04393	13	B.1
bf.3	Bf_BL21553.1	18653067	Bf	OMA04393	13	B.1
em.7	Em_Em0007g621a	4656582	Em	OMA04396	19	B.1
aq.41	Aq_Aqu2.1.37535_001	90069	Aq	OMA04396	19	B.1
nv.1	Nv_NVE13985	4419725	Nv	OMA04396	19	B.1
ep.318	Ep_XP_020904123.1	66800	Ep	OMA04396	19	B.1
am.25	Am_amil.1.2.3343.m1	1108053	Am	OMA04396	19	B.1
aa.259	Aa_scaffold260.g36.t1	373877	Aa	OMA04396	19	B.1
re.11	Re_Res_004418-T1	3628126	Re	OMA04396	19	B.1
ch.15	Ch_TCONS_00058485-protein	1118674	Ch	OMA04396	19	B.1
hv.9	Hv_XP_002164866.3	16988532	Hv	OMA04396	19	B.1
tc.1	Tc_Tco_002558-T1	42913965	Tc	OMA04396	19	B.1
cr.1	Cr_SINCROG001744	104782718	Cr	OMA04396	19	B.1
py.7	Py_PY_T10949	4520019	Py	OMA04396	19	B.1
bf.5	Bf_BL27817.1	17598613	Bf	OMA04396	19	B.1
lo.3	Lo_ENSLOCP00000014348.1	33430390	Lo	OMA04396	19	B.1
aq.38	Aq_Aqu2.1.38198_001	443029	Aq	OMA04451	18	B.1
ta.4	Ta_Tadh_P25382	3911646	Ta	OMA04451	18	B.1
nv.14	Nv_NVE22661	9146851	Nv	OMA04451	18	B.1
am.31	Am_amil.1.2.4021.m1	411788	Am	OMA04451	18	B.1
xs.5	Xs_Xe_011279-T1	9384056	Xs	OMA04451	18	B.1
re.13	Re_Res_008231-T1	2880751	Re	OMA04451	18	B.1
hv.3	Hv_XP_047129027.1	42094056	Hv	OMA04451	18	B.1
tc.1	Tc_Tco_001139-T1	19586038	Tc	OMA04451	18	B.1
cr.2	Cr_SINCROG003654	36077396	Cr	OMA04451	18	B.1
py.1	Py_PY_T00707	40437763	Py	OMA04451	18	B.1
bf.9	Bf_BL08397.1	22912706	Bf	OMA04451	18	B.1
lo.6	Lo_ENSLOCP00000004732.1	7275797	Lo	OMA04451	18	B.1
em.14	Em_Em0014g33a	194262	Em	OMA04515	13	B.1
aq.200	Aq_Aqu2.1.27334_001	47126	Aq	OMA04515	13	B.1
ta.4	Ta_Tadh_P56787	6664352	Ta	OMA04515	13	B.1
nv.10	Nv_NVE8236	10736207	Nv	OMA04515	13	B.1
ep.56	Ep_XP_020910042.1	374348	Ep	OMA04515	13	B.1
am.120	Am_amil.1.2.20841.m1	470315	Am	OMA04515	13	B.1
aa.6	Aa_scaffold30.g180.t1	2735786	Aa	OMA04515	13	B.1
[truncated: 73,485 more rows]

[truncated: 4 more sheets: 11_metazoan_algs, 12_microsynteny, 13_simakov_etal_algs, 14_ATAC_sources]
